# Supplementary material for: Integrated multiomics characterization reveals cuproptosis-related hub genes for predicting the prognosis and clinical efficacy of ovarian cancer
Source: Front Immunol. 2024 Nov 12;15:1452294. doi: 10.3389/fimmu.2024.1452294 (PMC11588705; doi:10.3389/fimmu.2024.1452294)
Supplement: Supplementary file 3 [file Table1.xlsx]

## Sheet: cuproptosis_related_genes
symbol

## Sheet: Immune_function_geneset
term

## Sheet: cell_info
cell

## Sheet: Allmarkers
p_val

## Sheet: Copper_markers
gene

## Sheet: cuproptosis_GSVA
cell
