# Supplementary material for: Integrated multiomics characterization reveals cuproptosis-related hub genes for predicting the prognosis and clinical efficacy of ovarian cancer
Source: Front Immunol. 2024 Nov 12;15:1452294. doi: 10.3389/fimmu.2024.1452294 (PMC11588705; doi:10.3389/fimmu.2024.1452294)
Supplement: Supplementary file 4 [file Table2.xlsx]

## Sheet: cell_info
cell	orig.ident	nCount_RNA	nFeature_RNA	percent.mito	percent.HB	Type	Cluster	seurat_clusters	RNA_snn_res.0.2	RNA_snn_res.0.3	RNA_snn_res.0.4	RNA_snn_res.0.5	RNA_snn_res.0.6	AUC	activecell
GSM3729170_AAGGATGATTTG	GSM3729170	8574	2992	0	0	Primary	1	4	2	3	2	2	4	0.314141	non-Active
GSM3729170_TCGGACCTCGAT	GSM3729170	717	507	0	0	Primary	1	4	2	3	2	2	4	0.178687	non-Active
GSM3729170_CGCTACACACTC	GSM3729170	8810	3056	0	0	Primary	1	4	2	3	2	2	4	0.20404	non-Active
GSM3729170_TCTGTTATATCC	GSM3729170	2474	1306	0	0	Primary	0	1	0	1	1	1	1	0.251111	non-Active
GSM3729170_CAGTATCCGGAA	GSM3729170	1702	877	0	0	Primary	0	2	0	2	3	3	2	0.342727	non-Active
GSM3729170_TACCCGACATTC	GSM3729170	1101	666	0	0	Primary	1	6	2	3	2	2	6	0.240808	non-Active
GSM3729170_CATCTACAACAA	GSM3729170	1664	962	0	0	Primary	0	0	1	0	0	0	0	0.197778	non-Active
GSM3729170_GAAGCCATATAT	GSM3729170	6505	2754	0	0	Primary	1	4	2	3	2	2	4	0.266768	non-Active
GSM3729170_TGTTCCTACATC	GSM3729170	12669	3914	0	0	Primary	0	7	1	0	0	0	7	0.245657	non-Active
GSM3729170_TTCCCCCAGAAG	GSM3729170	687	506	0	0	Primary	0	1	0	1	1	1	1	0.297172	non-Active
GSM3729170_GACGCCAATTGT	GSM3729170	11143	3537	0	0	Primary	0	5	1	0	5	5	5	0.269697	non-Active
GSM3729170_CAGCCATCAACC	GSM3729170	1065	727	0	0	Primary	0	1	0	2	1	1	1	0.0893939	non-Active
GSM3729170_TCATAGACCACG	GSM3729170	1177	733	0	0	Primary	0	1	0	1	1	1	1	0.250303	non-Active
GSM3729170_GAGAAAATCTCA	GSM3729170	653	537	0	0	Primary	0	1	0	1	1	1	1	0.170303	non-Active
GSM3729170_CGCGAACATGCT	GSM3729170	2283	1322	0	0	Primary	0	5	1	1	5	5	5	0.168182	non-Active
GSM3729170_AGCGACGTACTT	GSM3729170	1302	737	0	0	Primary	0	1	0	1	1	1	1	0.256162	non-Active
GSM3729170_ACAGATTATCTT	GSM3729170	4017	1967	0	0	Primary	0	1	0	1	1	1	1	0.190202	non-Active
GSM3729170_TTCAAGCGAACG	GSM3729170	5568	2645	0	0	Primary	1	4	2	3	2	2	4	0.250707	non-Active
GSM3729170_CGATAGCCACTC	GSM3729170	6816	2537	0	0	Primary	0	0	1	0	0	0	0	0.342323	non-Active
GSM3729170_TACCACTTAGCC	GSM3729170	1921	1023	0	0	Primary	1	4	2	3	2	2	4	0.173535	non-Active
GSM3729170_CACAGGGCGTGA	GSM3729170	5636	2694	0	0	Primary	1	4	2	3	2	2	4	0.264747	non-Active
GSM3729170_AGTCCCTTATAC	GSM3729170	2074	1179	0	0	Primary	0	5	1	1	5	5	5	0.164747	non-Active
GSM3729170_GCGAGAACAGTA	GSM3729170	778	573	0	0	Primary	1	6	2	3	2	2	6	0.294949	non-Active
GSM3729170_GCGAGAACAGTC	GSM3729170	791	603	0	0	Primary	1	4	2	3	2	2	4	0.240202	non-Active
GSM3729170_GCGAGAACAGTG	GSM3729170	762	596	0	0	Primary	1	6	2	3	2	2	6	0.191919	non-Active
GSM3729170_GCGAGAACAGTT	GSM3729170	804	587	0	0	Primary	1	4	2	3	2	2	4	0.12303	non-Active
GSM3729170_TGGCGGCTACGG	GSM3729170	1313	860	0	0	Primary	2	3	3	4	4	4	3	0.141414	non-Active
GSM3729170_CTCAGTGCTTGG	GSM3729170	1020	723	0	0	Primary	0	2	0	2	3	3	2	0.229899	non-Active
GSM3729170_GTCTTTTCATTA	GSM3729170	7940	2792	0	0	Primary	1	4	2	3	2	2	4	0.255152	non-Active
GSM3729170_CCCACGCTGCGG	GSM3729170	1615	832	0	0	Primary	0	1	0	1	1	1	1	0.294444	non-Active
GSM3729170_GAGGGTGGGCCA	GSM3729170	2057	1097	0	0	Primary	0	0	1	0	0	0	0	0.0552525	non-Active
GSM3729170_GATTAGTTAGAA	GSM3729170	1955	1033	0	0	Primary	0	0	1	0	0	0	0	0.229192	non-Active
GSM3729170_CGCACTATTAGT	GSM3729170	1827	1064	0	0	Primary	0	7	1	0	0	0	7	0.198182	non-Active
GSM3729170_GTTTGCAACGGT	GSM3729170	1195	687	0	0	Primary	0	2	0	2	3	3	2	0.0694949	non-Active
GSM3729170_GATGGTGCCATT	GSM3729170	769	572	0	0	Primary	0	2	0	2	3	3	2	0.209192	non-Active
GSM3729170_ATGTAAAATGCC	GSM3729170	990	658	0	0	Primary	0	1	0	1	1	1	1	0.361111	non-Active
GSM3729170_ACCAGTAGCCGC	GSM3729170	896	515	0	0	Primary	0	1	0	1	1	1	1	0.208384	non-Active
GSM3729170_TCCTATGTAAGT	GSM3729170	1061	681	0	0	Primary	0	1	0	1	1	1	1	0.132828	non-Active
GSM3729170_GACATCGAGCGC	GSM3729170	1978	1040	0	0	Primary	0	1	0	1	1	1	1	0.252424	non-Active
GSM3729170_CAGGTGACCCGA	GSM3729170	986	720	0	0	Primary	1	4	2	3	2	2	4	0.297677	non-Active
GSM3729170_GTGTAGCAATAA	GSM3729170	1302	816	0	0	Primary	1	6	2	3	2	2	6	0.226667	non-Active
GSM3729170_CTGTCGCCTACG	GSM3729170	786	552	0	0	Primary	0	1	0	1	1	1	1	0.126667	non-Active
GSM3729170_CTGTCGCCTACA	GSM3729170	714	537	0	0	Primary	0	1	0	1	1	1	1	0.0534343	non-Active
GSM3729170_CAGGTGTACATA	GSM3729170	1688	991	0	0	Primary	0	5	1	1	5	5	5	0.196566	non-Active
GSM3729170_ATTTTCGTGAAG	GSM3729170	1152	742	0	0	Primary	0	1	0	1	1	1	1	0.212828	non-Active
GSM3729170_GCCTTCGCTGAC	GSM3729170	4289	1953	0	0	Primary	1	6	2	3	2	2	6	0.226061	non-Active
GSM3729170_CAACGACAGAAA	GSM3729170	704	533	0	0	Primary	0	1	0	1	1	1	1	0.14404	non-Active
GSM3729170_TCGACTACTTAC	GSM3729170	2817	1567	0	0	Primary	0	0	1	0	0	0	0	0.0842424	non-Active
GSM3729170_CTGTATGAGGTG	GSM3729170	1253	831	0	0	Primary	0	5	1	1	5	5	5	0.283333	non-Active
GSM3729170_TAGGCGAGAACG	GSM3729170	783	537	0	0	Primary	0	2	0	2	3	3	2	0.0840404	non-Active
GSM3729170_CTACTCCGTTGT	GSM3729170	2146	1289	0	0	Primary	0	5	1	1	5	5	5	0.239798	non-Active
GSM3729170_CAAAAAGTGTGC	GSM3729170	4168	2044	0	0	Primary	0	5	1	0	5	5	5	0.177374	non-Active
GSM3729170_CAGCTTCTTCTC	GSM3729170	19896	5208	0	0	Primary	1	4	2	3	2	2	4	0.205455	non-Active
GSM3729170_ACCCTATGGTTC	GSM3729170	1918	1182	0	0	Primary	0	0	1	0	0	0	0	0.240808	non-Active
GSM3729170_ATATTAGTGTGG	GSM3729170	6215	2341	0	0	Primary	0	5	1	0	5	5	5	0.118485	non-Active
GSM3729170_TGGGTGACTAAG	GSM3729170	1832	1037	0	0	Primary	0	5	1	1	5	5	5	0.100202	non-Active
GSM3729170_AGAAACCTCACT	GSM3729170	12882	4103	0	0	Primary	1	4	2	3	2	2	4	0.203434	non-Active
GSM3729170_ATTGAGCATCGA	GSM3729170	1102	665	0	0	Primary	1	6	2	3	2	2	6	0.193737	non-Active
GSM3729170_ATAGCCATCTGT	GSM3729170	5326	2209	0	0	Primary	0	7	1	0	0	0	7	0.269697	non-Active
GSM3729170_ACAACGGACACG	GSM3729170	2288	1279	0	0	Primary	0	5	1	1	5	5	5	0.170505	non-Active
GSM3729170_TTGGACCCCACG	GSM3729170	1524	946	0	0	Primary	1	6	2	3	2	2	6	0.247172	non-Active
GSM3729170_AGCATTAAGTGT	GSM3729170	3074	1595	0	0	Primary	1	4	2	3	2	2	4	0.284646	non-Active
GSM3729170_AATAAGCTCTGA	GSM3729170	929	623	0	0	Primary	0	1	0	1	1	1	1	0.120505	non-Active
GSM3729170_CTGAAGAGAGTG	GSM3729170	1646	1015	0	0	Primary	1	6	2	3	2	2	6	0.396465	non-Active
GSM3729170_ACTGGCTATAAT	GSM3729170	4767	2079	0	0	Primary	2	3	3	4	4	4	3	0.316566	non-Active
GSM3729170_GGTGCCCAGAAC	GSM3729170	6609	2779	0	0	Primary	0	7	1	0	0	0	7	0.293838	non-Active
GSM3729170_CTGTGACCTCGT	GSM3729170	1010	677	0	0	Primary	0	2	0	2	3	3	2	0.0292929	non-Active
GSM3729170_GTCGACGGAGAT	GSM3729170	1186	739	0	0	Primary	0	1	0	1	1	1	1	0.213737	non-Active
GSM3729170_CTAGAACTGATA	GSM3729170	1267	820	0	0	Primary	0	1	0	2	1	1	1	0.111616	non-Active
GSM3729170_AGAATACAGAGN	GSM3729170	6057	2529	0	0	Primary	0	0	1	0	0	0	0	0.133636	non-Active
GSM3729170_ATTGTCTATTTA	GSM3729170	1406	909	0	0	Primary	0	6	0	3	2	2	6	0.198586	non-Active
GSM3729170_CGCCCTGTGACG	GSM3729170	675	539	0	0	Primary	0	1	0	1	1	1	1	0.198283	non-Active
GSM3729170_AGTGAAGGGTCT	GSM3729170	2346	1292	0	0	Primary	0	5	1	1	5	5	5	0.143434	non-Active
GSM3729170_GCCTTGCCGTGC	GSM3729170	734	563	0	0	Primary	1	6	2	3	2	2	6	0.11202	non-Active
GSM3729170_TTTGGCACTCGG	GSM3729170	3437	1665	0	0	Primary	0	0	1	0	0	0	0	0.396162	non-Active
GSM3729170_ACGGTTCTATAT	GSM3729170	1164	862	0	0	Primary	1	6	2	3	2	2	6	0.131111	non-Active
GSM3729170_TATGGTACTGTG	GSM3729170	970	537	0	0	Primary	0	1	0	1	1	1	1	0.12697	non-Active
GSM3729170_GATCTACATATC	GSM3729170	1876	982	0	0	Primary	0	2	0	0	3	3	2	0.274747	non-Active
GSM3729170_TAATGTGACGGT	GSM3729170	1263	842	0	0	Primary	1	4	2	3	2	2	4	0.161212	non-Active
GSM3729170_CCTCTTGCACCG	GSM3729170	1323	880	0	0	Primary	0	1	0	1	1	1	1	0.251818	non-Active
GSM3729170_CTGGCAATCGAC	GSM3729170	856	627	0	0	Primary	0	1	0	1	1	1	1	0.203131	non-Active
GSM3729170_TGAAGTCCCAGA	GSM3729170	6498	2501	0	0	Primary	1	4	2	3	2	2	4	0.326768	non-Active
GSM3729170_TCCAACCGTGTA	GSM3729170	1253	824	0	0	Primary	0	5	1	1	5	5	5	0.304141	non-Active
GSM3729170_CATCGATCATTA	GSM3729170	1541	839	0	0	Primary	0	2	0	2	3	3	2	0.132525	non-Active
GSM3729170_TCCAAGCGACAT	GSM3729170	2336	1301	0	0	Primary	1	4	2	3	2	2	4	0.201616	non-Active
GSM3729170_TTTCATACTTAG	GSM3729170	4923	2012	0	0	Primary	0	0	1	0	0	0	0	0.201818	non-Active
GSM3729170_GAAAGACGCCCA	GSM3729170	15199	4284	0	0	Primary	0	0	1	0	0	0	0	0.271515	non-Active
GSM3729170_AGAAGAGAAGCC	GSM3729170	759	605	0	0	Primary	0	1	0	1	1	1	1	0.126465	non-Active
GSM3729170_ACCCAATTGGCT	GSM3729170	4749	2155	0	0	Primary	1	6	2	3	2	2	6	0.264545	non-Active
GSM3729170_CGCTGCCTATCA	GSM3729170	1167	807	0	0	Primary	0	1	0	1	1	1	1	0.153434	non-Active
GSM3729170_TTAGCGGATAGA	GSM3729170	855	643	0	0	Primary	0	2	0	2	3	3	2	0.080101	non-Active
GSM3729170_TTACCTGATGCT	GSM3729170	6020	2300	0	0	Primary	1	4	2	3	2	2	4	0.344646	non-Active
GSM3729170_ATGGGCTGAGAG	GSM3729170	2302	1180	0	0	Primary	0	0	1	0	0	0	0	0.274444	non-Active
GSM3729170_GCCGATCCGTAT	GSM3729170	1193	775	0	0	Primary	0	2	0	2	3	3	2	0.157677	non-Active
GSM3729170_TTCTAGTCGTTT	GSM3729170	776	553	0	0	Primary	0	1	0	1	1	1	1	0.140707	non-Active
GSM3729170_GGTCTAAGGTGT	GSM3729170	5340	2260	0	0	Primary	1	4	2	3	2	2	4	0.235253	non-Active
GSM3729170_ATTCATGGGTTT	GSM3729170	1976	1278	0	0	Primary	0	5	0	1	5	1	5	0.352424	non-Active
GSM3729170_TCCCGCTTATCT	GSM3729170	4376	1881	0	0	Primary	1	4	2	3	2	2	4	0.247172	non-Active
GSM3729170_GAATAGCAGAGA	GSM3729170	1321	879	0	0	Primary	0	1	0	1	1	1	1	0.219798	non-Active
GSM3729170_TGCTCCCGCGTA	GSM3729170	2746	1459	0	0	Primary	0	5	1	5	5	5	5	0.156768	non-Active
GSM3729170_GCTGTCGCGTTG	GSM3729170	3226	1711	0	0	Primary	0	1	0	2	1	1	1	0.188182	non-Active
GSM3729170_GAGGCATTTGTC	GSM3729170	2331	1235	0	0	Primary	0	1	0	1	1	1	1	0.233434	non-Active
GSM3729170_CGTTCTAAATGC	GSM3729170	1555	984	0	0	Primary	1	6	2	3	2	2	6	0.184242	non-Active
GSM3729170_TCACCAATATCA	GSM3729170	1555	1012	0	0	Primary	0	0	1	0	0	0	0	0.154242	non-Active
GSM3729170_GAAGTTTAGGTC	GSM3729170	3469	1651	0	0	Primary	1	6	2	3	2	2	6	0.23596	non-Active
GSM3729170_GTATGGATCGGG	GSM3729170	3113	1650	0	0	Primary	0	0	1	0	0	0	0	0.253939	non-Active
GSM3729170_TTATGACAGGGA	GSM3729170	4975	2328	0	0	Primary	1	4	2	3	2	2	4	0.177475	non-Active
GSM3729170_TCAAAGGGCGAC	GSM3729170	976	685	0	0	Primary	0	2	0	2	3	3	2	0.090404	non-Active
GSM3729170_TCGGTGAATTCG	GSM3729170	1318	873	0	0	Primary	0	2	0	2	3	3	2	0.164444	non-Active
GSM3729170_ACGAGTTTTGTC	GSM3729170	844	578	0	0	Primary	1	6	2	3	2	2	6	0.0381818	non-Active
GSM3729170_TGCGAGGGAAGT	GSM3729170	4147	1950	0	0	Primary	1	4	2	3	2	2	4	0.273636	non-Active
GSM3729170_TTCCAATAATGG	GSM3729170	2141	1155	0	0	Primary	0	7	0	1	1	1	7	0.358182	non-Active
GSM3729170_GAACCATCGTTG	GSM3729170	1832	1033	0	0	Primary	0	1	0	1	1	1	1	0.202929	non-Active
GSM3729170_CCTACGCTGTTA	GSM3729170	1728	918	0	0	Primary	0	1	0	1	1	1	1	0.269394	non-Active
GSM3729170_AAGTCCAGATCA	GSM3729170	1962	1200	0	0	Primary	0	1	0	1	1	1	1	0.161313	non-Active
GSM3729170_TGACAAGCGCTG	GSM3729170	3607	1689	0	0	Primary	1	6	2	3	2	2	6	0.173737	non-Active
GSM3729170_CCTACCCGGGAT	GSM3729170	4693	2149	0	0	Primary	1	4	2	3	2	2	4	0.227374	non-Active
GSM3729170_CCCTCGTATGCT	GSM3729170	1683	921	0	0	Primary	0	1	0	1	1	1	1	0.220606	non-Active
GSM3729170_TTTAAGTAGTTC	GSM3729170	970	654	0	0	Primary	0	1	0	1	1	1	1	0.141111	non-Active
GSM3729170_CGTTGCCTAATT	GSM3729170	1520	883	0	0	Primary	0	1	0	1	1	1	1	0.112929	non-Active
GSM3729170_AACTCGTGCGTT	GSM3729170	739	538	0	0	Primary	1	6	2	3	2	2	6	0.227374	non-Active
GSM3729170_GTGGATTGGAAG	GSM3729170	3295	1749	0	0	Primary	1	6	2	3	2	2	6	0.367071	non-Active
GSM3729170_GAGTTAGGCTAG	GSM3729170	2611	1460	0	0	Primary	0	0	1	0	0	0	0	0.233737	non-Active
GSM3729170_AGAGGCAGCCAC	GSM3729170	2541	1284	0	0	Primary	0	5	1	1	5	5	5	0.169798	non-Active
GSM3729170_ACTATCTTTAAT	GSM3729170	680	521	0	0	Primary	0	1	0	1	1	1	1	0.14303	non-Active
GSM3729170_GGAGCGTTACTG	GSM3729170	2314	1252	0	0	Primary	1	4	2	3	2	2	4	0.0914141	non-Active
GSM3729170_ACCAGATACTCG	GSM3729170	768	547	0	0	Primary	0	1	0	1	1	1	1	0.153131	non-Active
GSM3729170_AAAATCAGTGGT	GSM3729170	3713	1695	0	0	Primary	0	0	1	0	0	0	0	0.258687	non-Active
GSM3729170_AGACACCCTCTT	GSM3729170	3835	1821	0	0	Primary	0	0	1	0	0	0	0	0.236667	non-Active
GSM3729170_GGGCTACATCAC	GSM3729170	1280	839	0	0	Primary	0	1	0	1	1	1	1	0.0879798	non-Active
GSM3729170_GGCAACCACAGC	GSM3729170	918	651	0	0	Primary	1	6	2	3	2	2	6	0.219596	non-Active
GSM3729170_CCGAAGAGCCGA	GSM3729170	1198	733	0	0	Primary	0	1	0	1	1	1	1	0.228586	non-Active
GSM3729170_GAAATTGCAATA	GSM3729170	1527	986	0	0	Primary	0	1	0	2	1	1	1	0.220808	non-Active
GSM3729170_CCGACCGCGGTA	GSM3729170	1748	1017	0	0	Primary	0	2	1	2	3	3	2	0.215859	non-Active
GSM3729170_GCAAACAACCTC	GSM3729170	1383	874	0	0	Primary	0	1	0	1	1	1	1	0.107879	non-Active
GSM3729170_ATGCGCTGCAGC	GSM3729170	1840	1124	0	0	Primary	1	6	2	3	2	2	6	0.0932323	non-Active
GSM3729170_TGATTTTGGGTT	GSM3729170	1369	901	0	0	Primary	0	1	0	1	1	1	1	0.208283	non-Active
GSM3729170_GGTTGGCTCACG	GSM3729170	794	574	0	0	Primary	0	1	0	2	1	1	1	0.0973737	non-Active
GSM3729170_TAATGGAAATAG	GSM3729170	2355	1281	0	0	Primary	0	5	1	1	5	5	5	0.287778	non-Active
GSM3729170_GATTCCAAAGTC	GSM3729170	8402	2893	0	0	Primary	0	5	1	1	5	5	5	0.227273	non-Active
GSM3729170_GTGCTCCCGCCC	GSM3729170	1051	750	0	0	Primary	0	1	0	1	1	1	1	0.125354	non-Active
GSM3729170_ATTCTCTCAGTG	GSM3729170	2353	1295	0	0	Primary	0	5	1	1	5	5	5	0.134646	non-Active
GSM3729170_GCAACGAGCAAA	GSM3729170	3266	1603	0	0	Primary	0	5	1	1	5	5	5	0.235859	non-Active
GSM3729170_GACTTTAAGGGT	GSM3729170	2862	1436	0	0	Primary	0	5	1	1	5	5	5	0.199798	non-Active
GSM3729170_CGCGTCAAAGCA	GSM3729170	1126	590	0	0	Primary	0	1	0	1	1	1	1	0.197677	non-Active
GSM3729170_CTGCACCCACGT	GSM3729170	4544	1874	0	0	Primary	0	5	1	1	5	5	5	0.279495	non-Active
GSM3729170_TCATGATAAACT	GSM3729170	4168	1856	0	0	Primary	0	5	1	1	5	5	5	0.205859	non-Active
GSM3729170_TCACCAATCGCA	GSM3729170	1136	711	0	0	Primary	0	1	0	1	1	1	1	0.233434	non-Active
GSM3729170_TGAACACATAGT	GSM3729170	1887	1071	0	0	Primary	0	7	1	0	0	0	7	0.33899	non-Active
GSM3729170_CTGGGATCCATT	GSM3729170	1208	781	0	0	Primary	0	2	0	2	3	3	2	0.130202	non-Active
GSM3729170_CACACTGTTCAG	GSM3729170	710	514	0	0	Primary	0	1	0	1	1	1	1	0.154141	non-Active
GSM3729170_ACTAATATCGCA	GSM3729170	2148	1132	0	0	Primary	0	1	0	1	1	1	1	0.227475	non-Active
GSM3729170_CTCGCTAGTCAT	GSM3729170	2367	1259	0	0	Primary	0	0	1	0	0	0	0	0.227374	non-Active
GSM3729170_GTGCTAACTTTA	GSM3729170	5455	2241	0	0	Primary	0	5	1	5	5	5	5	0.285657	non-Active
GSM3729170_TTCGAGAGACTG	GSM3729170	1602	1011	0	0	Primary	1	6	2	3	2	2	6	0.144242	non-Active
GSM3729170_GCGACTATAAAG	GSM3729170	3369	1762	0	0	Primary	0	0	1	0	0	0	0	0.115354	non-Active
GSM3729170_GGTCGTTCTGAC	GSM3729170	2080	1173	0	0	Primary	0	5	1	1	5	5	5	0.159596	non-Active
GSM3729170_GTGCCCGAACGT	GSM3729170	1057	725	0	0	Primary	1	4	2	3	2	2	4	0.218081	non-Active
GSM3729170_TTGGTAGACTTC	GSM3729170	19164	5075	0	0	Primary	0	7	1	0	0	0	7	0.328687	non-Active
GSM3729170_AATACAGGTGAT	GSM3729170	2220	1274	0	0	Primary	1	6	2	3	2	2	6	0.188889	non-Active
GSM3729170_TAGCAAGAGACA	GSM3729170	816	607	0	0	Primary	0	2	0	2	3	3	2	0.0892929	non-Active
GSM3729170_CCACGATATGCG	GSM3729170	1867	1134	0	0	Primary	1	4	2	3	2	2	4	0.249899	non-Active
GSM3729170_AGACCCAGTTAC	GSM3729170	4313	2054	0	0	Primary	1	4	2	3	2	2	4	0.357172	non-Active
GSM3729170_AGGTAACCGCGC	GSM3729170	1014	742	0	0	Primary	0	1	0	2	1	1	1	0.121212	non-Active
GSM3729170_TAATTCCACTGG	GSM3729170	1294	812	0	0	Primary	1	6	2	3	2	2	6	0.272424	non-Active
GSM3729170_CGGTAGCGCCCT	GSM3729170	9705	3558	0	0	Primary	1	4	2	3	2	2	4	0.321919	non-Active
GSM3729170_AGCTCCACGACT	GSM3729170	3556	1794	0	0	Primary	0	5	1	0	5	5	5	0.224747	non-Active
GSM3729170_TAAATCACGTCT	GSM3729170	2507	1241	0	0	Primary	0	1	0	1	1	1	1	0.176465	non-Active
GSM3729170_ATGCACGTCAAA	GSM3729170	1093	660	0	0	Primary	0	1	0	2	1	1	1	0	non-Active
GSM3729170_TGAATCTGGCCG	GSM3729170	2492	1386	0	0	Primary	1	6	2	3	2	2	6	0.204545	non-Active
GSM3729170_GGAGATCACAAC	GSM3729170	1871	1161	0	0	Primary	1	4	2	3	2	2	4	0.258182	non-Active
GSM3729170_TGACTCCAAGAG	GSM3729170	1557	919	0	0	Primary	0	1	0	1	1	1	1	0.325758	non-Active
GSM3729170_GATCCCGCGGGG	GSM3729170	1092	713	0	0	Primary	1	6	2	3	2	2	6	0.244343	non-Active
GSM3729170_TCTTGGGGGGCT	GSM3729170	923	610	0	0	Primary	0	2	0	2	3	3	2	0.0889899	non-Active
GSM3729170_ATTGAGACTCTC	GSM3729170	8049	3104	0	0	Primary	1	4	2	3	2	2	4	0.222222	non-Active
GSM3729170_CGACTTGTGTTC	GSM3729170	25276	5950	0	0	Primary	1	4	2	3	2	2	4	0.293131	non-Active
GSM3729170_CCGGCTGTAGGC	GSM3729170	3706	1554	0	0	Primary	0	5	1	1	5	5	5	0.161515	non-Active
GSM3729170_ATACATTTCTGA	GSM3729170	2038	1084	0	0	Primary	0	1	0	1	1	1	1	0.190101	non-Active
GSM3729170_TTATGAAGTTTT	GSM3729170	8714	3083	0	0	Primary	0	0	1	0	0	0	0	0.218081	non-Active
GSM3729170_GGCATATGCGTG	GSM3729170	1108	754	0	0	Primary	0	1	0	1	1	1	1	0.166768	non-Active
GSM3729170_TACGTGGTAGCA	GSM3729170	2073	1215	0	0	Primary	1	6	2	3	2	2	6	0.222525	non-Active
GSM3729170_ACACGTAACTCT	GSM3729170	773	575	0	0	Primary	1	6	2	3	2	2	6	0.331717	non-Active
GSM3729170_CCTATATCGATG	GSM3729170	2340	1158	0	0	Primary	0	1	0	1	1	1	1	0.302424	non-Active
GSM3729170_CCTTGTCGCCTA	GSM3729170	3904	1712	0	0	Primary	0	5	1	1	5	5	5	0.320707	non-Active
GSM3729170_GTCAACATGTCA	GSM3729170	7391	2879	0	0	Primary	1	4	2	3	2	2	4	0.311616	non-Active
GSM3729170_GAAACACTAATG	GSM3729170	6072	2530	0	0	Primary	0	5	1	1	5	5	5	0.125556	non-Active
GSM3729170_CGTAGGGGAGGT	GSM3729170	881	586	0	0	Primary	0	1	0	1	1	1	1	0.121313	non-Active
GSM3729170_GATCTAAGATCA	GSM3729170	1550	1005	0	0	Primary	0	5	1	1	5	5	5	0.228283	non-Active
GSM3729170_GACTAATTTCTT	GSM3729170	15650	4223	0	0	Primary	0	5	1	0	5	5	5	0.327475	non-Active
GSM3729170_AGCGTGACAGCT	GSM3729170	1257	711	0	0	Primary	0	1	0	1	1	1	1	0.191717	non-Active
GSM3729170_GGTAAGGGCCTT	GSM3729170	5221	2223	0	0	Primary	0	5	1	1	5	5	5	0.137071	non-Active
GSM3729170_CTAACGAGTCAT	GSM3729170	2768	1566	0	0	Primary	1	4	2	3	2	2	4	0.155455	non-Active
GSM3729170_TGCCCGCATCTA	GSM3729170	1059	652	0	0	Primary	0	1	0	1	1	1	1	0.307778	non-Active
GSM3729170_GTTGCGTTCCTA	GSM3729170	844	640	0	0	Primary	0	2	0	2	3	3	2	0.106162	non-Active
GSM3729170_AGCCTTATCATC	GSM3729170	852	587	0	0	Primary	0	1	0	1	1	1	1	0.0962626	non-Active
GSM3729170_CGCTCTGCTCAC	GSM3729170	2051	1207	0	0	Primary	1	4	2	3	2	2	4	0.19303	non-Active
GSM3729170_AGTTCTAGACTT	GSM3729170	3459	1560	0	0	Primary	0	0	1	0	0	0	0	0.0962626	non-Active
GSM3729170_CGTCCTTAATCC	GSM3729170	5315	2392	0	0	Primary	0	7	1	0	0	0	7	0.166869	non-Active
GSM3729170_CTCATCCGCCAC	GSM3729170	5700	2459	0	0	Primary	1	4	2	3	2	2	4	0.272222	non-Active
GSM3729170_ACGAGGGGCACT	GSM3729170	2638	1465	0	0	Primary	0	5	1	1	5	5	5	0.143434	non-Active
GSM3729170_TACCTTGCATTC	GSM3729170	2408	1380	0	0	Primary	0	0	1	0	0	0	0	0.144949	non-Active
GSM3729170_CGGTCGTACCTG	GSM3729170	4874	1750	0	0	Primary	0	0	1	0	0	0	0	0.276061	non-Active
GSM3729170_GATATGTCAGTA	GSM3729170	12733	3864	0	0	Primary	1	4	2	3	2	2	4	0.274444	non-Active
GSM3729170_GAAACCAATCGG	GSM3729170	1384	891	0	0	Primary	0	2	0	2	3	3	2	0.136566	non-Active
GSM3729170_CGCGAGTAGGAA	GSM3729170	1084	677	0	0	Primary	0	1	0	1	1	1	1	0.13697	non-Active
GSM3729170_TAAACGCACACC	GSM3729170	5854	2386	0	0	Primary	0	0	1	0	0	0	0	0.248788	non-Active
GSM3729170_AAGACTGAGTCC	GSM3729170	3727	1796	0	0	Primary	0	2	0	2	3	3	2	0.17202	non-Active
GSM3729170_GACTTATGTTTT	GSM3729170	4766	2106	0	0	Primary	0	0	1	0	0	0	0	0.349899	non-Active
GSM3729170_AACCGTCTGGGC	GSM3729170	1252	882	0	0	Primary	0	0	1	0	0	0	0	0.100808	non-Active
GSM3729170_ACCATTTTACCT	GSM3729170	9760	3356	0	0	Primary	1	4	2	3	2	2	4	0.251414	non-Active
GSM3729170_GGAACATCCCTA	GSM3729170	2262	1291	0	0	Primary	0	1	0	1	1	1	1	0.156364	non-Active
GSM3729170_TCCGCCCAGAAT	GSM3729170	4416	1996	0	0	Primary	0	4	1	3	2	2	4	0.235758	non-Active
GSM3729170_AGGTCTACGTGT	GSM3729170	2944	1394	0	0	Primary	0	5	1	1	5	5	5	0.224141	non-Active
GSM3729170_TGTGTAGTTCGT	GSM3729170	1657	956	0	0	Primary	0	1	0	1	1	1	1	0.233535	non-Active
GSM3729170_GGGAAAAAGCTA	GSM3729170	1455	906	0	0	Primary	0	0	1	0	0	0	0	0.236768	non-Active
GSM3729170_GTAGGGAGGCCG	GSM3729170	1721	959	0	0	Primary	1	4	2	3	2	2	4	0.144747	non-Active
GSM3729170_GGAGTGACTATA	GSM3729170	3252	1408	0	0	Primary	0	0	1	0	0	0	0	0.141313	non-Active
GSM3729170_GCTGTCACCCAC	GSM3729170	1364	922	0	0	Primary	0	1	0	1	1	1	1	0.141515	non-Active
GSM3729170_TTCTTGCCACTC	GSM3729170	1776	1118	0	0	Primary	1	6	2	3	2	2	6	0.272121	non-Active
GSM3729170_TGAGCCATCGTT	GSM3729170	2523	1405	0	0	Primary	1	4	2	3	2	2	4	0.119899	non-Active
GSM3729170_TCCTCGGTCTAT	GSM3729170	5530	2234	0	0	Primary	0	0	1	0	0	0	0	0.139091	non-Active
GSM3729170_TTCTCTAATACG	GSM3729170	15277	4396	0	0	Primary	1	4	2	3	2	2	4	0.179293	non-Active
GSM3729170_GAGGTGCCGCGT	GSM3729170	3820	1839	0	0	Primary	0	7	1	0	0	0	7	0.299596	non-Active
GSM3729170_GCTTTAGAGGCC	GSM3729170	688	519	0	0	Primary	0	2	0	2	3	3	2	0.0912121	non-Active
GSM3729170_GTTCATGTGCAC	GSM3729170	1117	811	0	0	Primary	1	4	2	3	2	2	4	0.117273	non-Active
GSM3729170_TCGTGGACGTAA	GSM3729170	5525	2429	0	0	Primary	1	4	2	3	2	2	4	0.208081	non-Active
GSM3729170_GATGTGGACAGA	GSM3729170	823	569	0	0	Primary	0	1	0	1	1	1	1	0.156869	non-Active
GSM3729170_GCGTCGTCCCAG	GSM3729170	1774	877	0	0	Primary	1	6	2	3	2	2	6	0.213232	non-Active
GSM3729170_GAAGGCCAACTT	GSM3729170	1771	975	0	0	Primary	0	1	0	1	1	1	1	0.311919	non-Active
GSM3729170_GCGCGAAGCGTG	GSM3729170	702	531	0	0	Primary	0	1	0	1	1	1	1	0.175859	non-Active
GSM3729170_AGCTTACGTTTT	GSM3729170	1907	1065	0	0	Primary	0	5	1	1	5	5	5	0.275455	non-Active
GSM3729170_CCTCCGTTTTCT	GSM3729170	12441	3798	0	0	Primary	1	4	2	3	2	2	4	0.309394	non-Active
GSM3729170_GCGTCTCTGAAA	GSM3729170	2404	1413	0	0	Primary	0	1	0	2	1	1	1	0.111818	non-Active
GSM3729170_AGTGGAGAGTCC	GSM3729170	1552	933	0	0	Primary	1	4	2	3	2	2	4	0.25101	non-Active
GSM3729170_CGTAAAATGAGC	GSM3729170	942	649	0	0	Primary	0	5	1	5	5	5	5	0.183434	non-Active
GSM3729170_GGTTTTAGGAGA	GSM3729170	933	639	0	0	Primary	0	1	0	1	1	1	1	0.161818	non-Active
GSM3729170_GGTTTTAGGAGN	GSM3729170	967	681	0	0	Primary	0	2	0	2	3	3	2	0.163131	non-Active
GSM3729170_TGGGACCCATTT	GSM3729170	9141	3336	0	0	Primary	1	4	2	3	2	2	4	0.373939	non-Active
GSM3729170_CGTTAGAGAATC	GSM3729170	1742	1051	0	0	Primary	0	1	0	1	1	1	1	0.206768	non-Active
GSM3729170_ACTGGTGCGACT	GSM3729170	1196	854	0	0	Primary	0	2	0	2	3	3	2	0.144848	non-Active
GSM3729170_CCCCTACATGAT	GSM3729170	2371	1304	0	0	Primary	0	1	0	1	1	1	1	0.289192	non-Active
GSM3729170_TACGGGTCAAAC	GSM3729170	2274	1238	0	0	Primary	0	2	0	2	3	3	2	0.089899	non-Active
GSM3729170_CTTTACTGAGCT	GSM3729170	3834	1998	0	0	Primary	0	3	1	0	4	4	3	0.185556	non-Active
GSM3729170_AAGGAGAATTTG	GSM3729170	1987	1222	0	0	Primary	0	6	2	1	2	2	6	0.17101	non-Active
GSM3729170_AAGTTGTTCAAA	GSM3729170	4659	2084	0	0	Primary	1	4	2	3	2	2	4	0.251616	non-Active
GSM3729170_ACTCCAGTAACA	GSM3729170	852	620	0	0	Primary	0	1	0	1	1	1	1	0.127879	non-Active
GSM3729170_AGCCACATCGGG	GSM3729170	1127	720	0	0	Primary	0	2	0	2	3	3	2	0.0925253	non-Active
GSM3729170_AGGAAAGCGAAT	GSM3729170	1052	536	0	0	Primary	0	1	0	1	1	1	1	0.151414	non-Active
GSM3729170_CCCGCCGCAGGT	GSM3729170	1861	916	0	0	Primary	0	1	0	1	1	1	1	0.144747	non-Active
GSM3729170_CCAACGCGAGAG	GSM3729170	3843	1922	0	0	Primary	1	6	2	3	2	2	6	0.0837374	non-Active
GSM3729170_CAAACAATCCGC	GSM3729170	960	639	0	0	Primary	0	2	0	2	3	3	2	0.0640404	non-Active
GSM3729170_ATTAACAATTGT	GSM3729170	2007	1182	0	0	Primary	0	7	1	0	0	0	7	0.306869	non-Active
GSM3729170_ATGGAGAAACAT	GSM3729170	845	672	0	0	Primary	1	6	2	3	2	2	6	0.26	non-Active
GSM3729170_TTTCGGTGATGT	GSM3729170	2903	1555	0	0	Primary	0	5	1	1	5	5	5	0.230202	non-Active
GSM3729170_TACTTGGAGCTT	GSM3729170	4733	2174	0	0	Primary	0	7	1	0	0	0	7	0.257879	non-Active
GSM3729170_GTCCACCCCCGT	GSM3729170	6311	2600	0	0	Primary	0	0	1	0	0	0	0	0.259798	non-Active
GSM3729170_CTCGTGACAATT	GSM3729170	3485	1576	0	0	Primary	0	1	0	1	1	1	1	0.258586	non-Active
GSM3729170_AGGCATCCTGAA	GSM3729170	1977	1109	0	0	Primary	0	0	1	0	0	0	0	0.00838384	non-Active
GSM3729170_GCTTATTGACGC	GSM3729170	1784	992	0	0	Primary	0	5	0	1	1	1	5	0.181111	non-Active
GSM3729170_AATAAACGCCGA	GSM3729170	1494	978	0	0	Primary	0	1	0	1	1	1	1	0.156061	non-Active
GSM3729170_TCCTTAATAACG	GSM3729170	3380	1628	0	0	Primary	0	5	1	1	5	5	5	0.203535	non-Active
GSM3729170_CCGGCCTGGGCT	GSM3729170	2322	1331	0	0	Primary	1	6	2	3	2	2	6	0.204444	non-Active
GSM3729170_ATTCGCCAACGT	GSM3729170	2018	1303	0	0	Primary	1	6	2	3	2	2	6	0.299394	non-Active
GSM3729170_GTGAATAAATAA	GSM3729170	1507	970	0	0	Primary	0	2	0	2	3	3	2	0.264949	non-Active
GSM3729170_AATCAACTCCGG	GSM3729170	6547	2489	0	0	Primary	1	4	2	3	2	2	4	0.262828	non-Active
GSM3729170_TTAAGGTACACG	GSM3729170	1625	1025	0	0	Primary	0	7	1	0	0	0	7	0.309192	non-Active
GSM3729170_CAAGACTCAGTG	GSM3729170	6033	2704	0	0	Primary	1	4	2	3	2	2	4	0.176768	non-Active
GSM3729170_ATTTTCCGACAA	GSM3729170	5427	2259	0	0	Primary	0	0	1	0	0	0	0	0.272222	non-Active
GSM3729170_GGCCCTAGGCTG	GSM3729170	903	638	0	0	Primary	0	5	1	1	5	5	5	0.307879	non-Active
GSM3729170_ATTGTTGACACT	GSM3729170	3814	1705	0	0	Primary	0	5	1	1	5	5	5	0.205354	non-Active
GSM3729170_CATATGAAATTA	GSM3729170	9062	3170	0	0	Primary	0	0	1	0	0	0	0	0.229596	non-Active
GSM3729170_CTCATTCTATAG	GSM3729170	1015	658	0	0	Primary	0	1	0	1	1	1	1	0.193838	non-Active
GSM3729170_CTTTTTTGCTTA	GSM3729170	1276	708	0	0	Primary	0	1	0	2	1	1	1	0.221717	non-Active
GSM3729170_TTTTACCTATTG	GSM3729170	2423	1183	0	0	Primary	0	5	1	1	5	5	5	0.289091	non-Active
GSM3729170_GTCCCATCTTTA	GSM3729170	4467	1738	0	0	Primary	1	4	2	3	2	2	4	0.32	non-Active
GSM3729170_TAACTTAGTACC	GSM3729170	3123	1643	0	0	Primary	0	5	1	1	5	5	5	0.350808	non-Active
GSM3729170_CCCAAAAAGGCA	GSM3729170	4212	1805	0	0	Primary	0	5	1	1	5	5	5	0.214848	non-Active
GSM3729170_CGCTTACTAGAC	GSM3729170	1821	1077	0	0	Primary	0	1	0	1	1	1	1	0.282626	non-Active
GSM3729170_GGTCTAGCACCT	GSM3729170	23176	4905	0	0	Primary	0	0	1	0	0	0	0	0.335354	non-Active
GSM3729170_ACAAGCGATGAA	GSM3729170	1623	1060	0	0	Primary	1	6	2	3	2	2	6	0.128384	non-Active
GSM3729170_GTTAATCTACTG	GSM3729170	3506	1666	0	0	Primary	1	4	2	3	2	2	4	0.143434	non-Active
GSM3729170_GTTTGAAAAGAT	GSM3729170	878	620	0	0	Primary	0	2	0	2	3	3	2	0.123232	non-Active
GSM3729170_AACTTGGAGGCT	GSM3729170	2206	1273	0	0	Primary	1	6	2	3	2	2	6	0.202222	non-Active
GSM3729170_CACAGTCCTCAA	GSM3729170	1953	1151	0	0	Primary	0	2	0	2	3	3	2	0.272424	non-Active
GSM3729170_CAGGTCAATTAA	GSM3729170	1023	659	0	0	Primary	1	6	2	3	2	2	6	0.275354	non-Active
GSM3729170_CCTATTAGCTCC	GSM3729170	1802	1098	0	0	Primary	0	0	1	0	0	0	0	0.193434	non-Active
GSM3729170_ATCACGATGTAG	GSM3729170	2057	1257	0	0	Primary	0	1	0	1	1	1	1	0.170101	non-Active
GSM3729170_AAAGGATCTCCC	GSM3729170	1326	863	0	0	Primary	1	4	2	3	2	2	4	0.22	non-Active
GSM3729170_GTAGGGTTACTT	GSM3729170	2159	1260	0	0	Primary	1	4	2	3	2	2	4	0.201212	non-Active
GSM3729170_CGGACATTACTA	GSM3729170	754	565	0	0	Primary	0	1	0	2	1	1	1	0.0851515	non-Active
GSM3729170_CGGACATTACTG	GSM3729170	760	561	0	0	Primary	0	1	0	1	1	1	1	0.174242	non-Active
GSM3729170_CGGACATTACTT	GSM3729170	740	546	0	0	Primary	0	1	0	1	1	1	1	0.0912121	non-Active
GSM3729170_CGACGCCCATTG	GSM3729170	1869	1019	0	0	Primary	0	5	1	1	5	5	5	0.241515	non-Active
GSM3729170_CGTATCACCAAC	GSM3729170	755	517	0	0	Primary	0	1	0	1	1	1	1	0.234343	non-Active
GSM3729170_TGGAATCTGATT	GSM3729170	2116	1256	0	0	Primary	0	5	0	1	5	1	5	0.229192	non-Active
GSM3729170_AGGATCCACGTT	GSM3729170	1240	873	0	0	Primary	0	2	0	2	3	3	2	0.241717	non-Active
GSM3729170_AATGCTGTGGAC	GSM3729170	2277	1190	0	0	Primary	0	2	0	2	3	3	2	0.346465	non-Active
GSM3729170_GGCGTTCATGAA	GSM3729170	1564	1010	0	0	Primary	1	6	2	3	2	2	6	0.161515	non-Active
GSM3729170_GAGAATCCGTGG	GSM3729170	1127	798	0	0	Primary	0	1	0	1	1	1	1	0.291414	non-Active
GSM3729170_GGATGGGTGACA	GSM3729170	1026	665	0	0	Primary	0	2	0	2	3	3	2	0.23404	non-Active
GSM3729170_TGATAGACCCGA	GSM3729170	796	553	0	0	Primary	0	1	0	2	1	1	1	0.175253	non-Active
GSM3729170_CCCATATAAAGT	GSM3729170	10378	3367	0	0	Primary	0	0	1	0	0	0	0	0.297172	non-Active
GSM3729170_CTCTAGTCCCTN	GSM3729170	2020	1155	0	0	Primary	0	5	0	1	5	5	5	0.19	non-Active
GSM3729170_CTGTACACAGCA	GSM3729170	11670	4055	0	0	Primary	1	4	2	3	2	2	4	0.277172	non-Active
GSM3729170_TCTTGTATTGCT	GSM3729170	2734	1474	0	0	Primary	1	6	2	3	2	2	6	0.203737	non-Active
GSM3729170_TTGGCAGGGCTT	GSM3729170	4201	1847	0	0	Primary	0	5	1	1	5	5	5	0.278788	non-Active
GSM3729170_GCATCATCAAGT	GSM3729170	1289	844	0	0	Primary	0	1	0	1	1	1	1	0.0324242	non-Active
GSM3729170_TGATATTAACTA	GSM3729170	2483	1508	0	0	Primary	1	4	2	3	2	2	4	0.197172	non-Active
GSM3729170_AGGACACACGCG	GSM3729170	974	542	0	0	Primary	0	1	0	1	1	1	1	0.0832323	non-Active
GSM3729170_CCCTAGTCCACC	GSM3729170	5583	2437	0	0	Primary	1	4	2	3	2	2	4	0.330404	non-Active
GSM3729170_TGCAGAACCCCT	GSM3729170	1384	812	0	0	Primary	0	7	1	0	0	0	7	0.160404	non-Active
GSM3729170_ACCGACATGAAG	GSM3729170	22532	5391	0	0	Primary	1	4	2	3	2	2	4	0.253434	non-Active
GSM3729170_ATTCCCCTTTGT	GSM3729170	6718	2630	0	0	Primary	0	0	1	0	0	0	0	0.21	non-Active
GSM3729170_GAATTAAGTTTG	GSM3729170	2530	1395	0	0	Primary	0	5	1	1	5	5	5	0.232626	non-Active
GSM3729170_GAAATAGGAGGG	GSM3729170	1294	717	0	0	Primary	0	0	1	0	0	0	0	0.0816162	non-Active
GSM3729170_GAAGCGCTCCAG	GSM3729170	3756	1784	0	0	Primary	0	5	1	1	5	5	5	0.262828	non-Active
GSM3729170_GTCGTCACGTAA	GSM3729170	957	596	0	0	Primary	0	2	0	2	3	3	2	0.193333	non-Active
GSM3729170_CTCAGCTAGGAT	GSM3729170	11144	3278	0	0	Primary	0	7	1	0	0	0	7	0.228485	non-Active
GSM3729170_CACGGCGACTAC	GSM3729170	1099	711	0	0	Primary	0	1	0	1	1	1	1	0.24202	non-Active
GSM3729170_AATGATCTTTAC	GSM3729170	1037	645	0	0	Primary	0	1	0	1	1	1	1	0.184747	non-Active
GSM3729170_TATAGATCAACG	GSM3729170	2532	1505	0	0	Primary	0	2	0	2	3	3	2	0.172828	non-Active
GSM3729170_AGCTTCATCATA	GSM3729170	748	584	0	0	Primary	0	1	0	2	1	1	1	0.142828	non-Active
GSM3729170_TAAGTTATAATA	GSM3729170	1788	1078	0	0	Primary	0	0	1	0	0	0	0	0.0647475	non-Active
GSM3729170_TTAATGCTTCTT	GSM3729170	1773	1190	0	0	Primary	0	6	0	3	3	2	6	0.307677	non-Active
GSM3729170_TCAATGCTTCCG	GSM3729170	1849	1007	0	0	Primary	0	5	1	1	5	5	5	0.247778	non-Active
GSM3729170_GTGCTCGCCTTC	GSM3729170	1026	658	0	0	Primary	1	4	2	3	2	2	4	0.0847475	non-Active
GSM3729170_CTGCCAGGAGCA	GSM3729170	1647	975	0	0	Primary	0	1	0	1	1	1	1	0.193838	non-Active
GSM3729170_TACTGGACGCTA	GSM3729170	2211	1068	0	0	Primary	0	1	0	1	1	1	1	0.132222	non-Active
GSM3729170_GTCCATCAGTCT	GSM3729170	7524	2889	0	0	Primary	0	5	1	5	5	5	5	0.267273	non-Active
GSM3729170_GGAGCTAATCCG	GSM3729170	5188	1970	0	0	Primary	0	5	1	3	5	5	5	0.25798	non-Active
GSM3729170_TGGGGAATCGTG	GSM3729170	1165	750	0	0	Primary	0	1	0	1	1	1	1	0.114242	non-Active
GSM3729170_TAGTCTAGTCAG	GSM3729170	9227	3375	0	0	Primary	1	4	2	3	2	2	4	0.296465	non-Active
GSM3729170_TTCTATCAGGGC	GSM3729170	1389	816	0	0	Primary	0	1	0	1	1	1	1	0.173737	non-Active
GSM3729170_GGAGTATCGGTT	GSM3729170	1085	564	0	0	Primary	0	1	0	1	1	1	1	0.201313	non-Active
GSM3729170_CCCGTGATCGCC	GSM3729170	24889	5504	0	0	Primary	0	0	1	0	0	0	0	0.221717	non-Active
GSM3729170_CTTCACACCAAA	GSM3729170	2387	1344	0	0	Primary	1	6	2	3	2	2	6	0.21697	non-Active
GSM3729170_CGTACCTTTAGT	GSM3729170	871	616	0	0	Primary	0	2	0	2	3	3	2	0.132828	non-Active
GSM3729170_ATAATGGAACAT	GSM3729170	1606	1030	0	0	Primary	0	1	0	1	1	1	1	0.208687	non-Active
GSM3729170_GAGGCACATCAT	GSM3729170	3199	1768	0	0	Primary	1	6	2	3	2	2	6	0.157172	non-Active
GSM3729170_TACCGGTCGTAC	GSM3729170	7989	3117	0	0	Primary	1	4	2	3	2	2	4	0.305657	non-Active
GSM3729170_ATAACCCAAGTA	GSM3729170	1471	942	0	0	Primary	0	1	0	2	1	1	1	0.183737	non-Active
GSM3729170_CTTTGCGCCCCG	GSM3729170	1429	792	0	0	Primary	1	4	2	3	2	2	4	0.198586	non-Active
GSM3729170_GTGGGAAGATAT	GSM3729170	1415	983	0	0	Primary	1	4	2	3	2	2	4	0.0912121	non-Active
GSM3729170_CCTAGGAGCGTG	GSM3729170	1048	602	0	0	Primary	1	6	2	3	2	2	6	0.208283	non-Active
GSM3729170_GAAGCAATACTA	GSM3729170	1730	1063	0	0	Primary	0	0	1	0	0	0	0	0.169899	non-Active
GSM3729170_CTAAAGTGACGT	GSM3729170	1056	688	0	0	Primary	0	1	0	1	1	1	1	0.155758	non-Active
GSM3729170_CCTGCGAACATC	GSM3729170	1123	731	0	0	Primary	0	1	0	1	1	1	1	0.290101	non-Active
GSM3729170_AGTGCGGGAGAC	GSM3729170	1448	931	0	0	Primary	0	1	0	1	1	1	1	0.305152	non-Active
GSM3729170_TAGGCCGCTTGG	GSM3729170	5061	2292	0	0	Primary	1	4	2	3	2	2	4	0.314343	non-Active
GSM3729170_CTGAGTCGGCTT	GSM3729170	1228	771	0	0	Primary	0	1	0	1	1	1	1	0.131515	non-Active
GSM3729170_TTTACCTTCGTT	GSM3729170	1155	677	0	0	Primary	0	1	0	1	1	1	1	0	non-Active
GSM3729170_CACCCTGTGAGG	GSM3729170	3359	1564	0	0	Primary	0	0	1	0	0	0	0	0.176768	non-Active
GSM3729170_GCCCTACGACCC	GSM3729170	10578	2693	0	0	Primary	0	5	1	1	5	5	5	0.284444	non-Active
GSM3729170_GCGTATTACACT	GSM3729170	2054	1151	0	0	Primary	0	5	1	1	5	5	5	0.186667	non-Active
GSM3729170_ATGTGGTTTCAT	GSM3729170	13413	3913	0	0	Primary	1	4	2	3	2	2	4	0.153333	non-Active
GSM3729170_TCCAGTTTGGAG	GSM3729170	2256	1212	0	0	Primary	0	2	0	2	3	3	2	0.271111	non-Active
GSM3729170_TATCCGAAAGAA	GSM3729170	3442	1712	0	0	Primary	0	5	0	1	5	5	5	0.139596	non-Active
GSM3729170_CAATGAGGGAAA	GSM3729170	1720	1043	0	0	Primary	1	4	2	3	2	2	4	0.388182	non-Active
GSM3729170_AGAGAAATCCTA	GSM3729170	4616	2103	0	0	Primary	0	0	1	0	0	0	0	0.256566	non-Active
GSM3729170_ACGATCCCTGAG	GSM3729170	3782	1775	0	0	Primary	1	4	2	3	2	2	4	0.217273	non-Active
GSM3729170_GACTTAGCGGGT	GSM3729170	6934	2630	0	0	Primary	1	4	2	3	2	2	4	0.192222	non-Active
GSM3729170_TACGGAACGTTG	GSM3729170	2492	1303	0	0	Primary	0	5	1	1	5	5	5	0.296162	non-Active
GSM3729170_CTATAGATCGGT	GSM3729170	2213	1272	0	0	Primary	0	5	1	1	5	5	5	0.26899	non-Active
GSM3729170_CCGAACTCTGCA	GSM3729170	3907	1837	0	0	Primary	0	0	1	0	0	0	0	0.145051	non-Active
GSM3729170_AGCATACGAATC	GSM3729170	1381	843	0	0	Primary	0	1	0	1	1	1	1	0.160909	non-Active
GSM3729170_TGAATTCACTGT	GSM3729170	10938	3569	0	0	Primary	2	3	3	4	4	4	3	0.292424	non-Active
GSM3729170_AGCGTGCTTACA	GSM3729170	3582	1942	0	0	Primary	1	4	2	3	2	2	4	0.184444	non-Active
GSM3729170_TCAGCTAGGGAA	GSM3729170	1959	1119	0	0	Primary	0	0	1	0	0	0	0	0.175758	non-Active
GSM3729170_GAACCCTGCCTT	GSM3729170	2294	1238	0	0	Primary	1	6	2	3	2	2	6	0.0911111	non-Active
GSM3729170_TGCTTGACTTGA	GSM3729170	2599	1320	0	0	Primary	0	0	1	0	0	0	0	0.257273	non-Active
GSM3729170_ATAGATTTCTAC	GSM3729170	11635	3672	0	0	Primary	0	0	1	0	0	0	0	0.225758	non-Active
GSM3729170_GACTCTGTCACC	GSM3729170	1439	904	0	0	Primary	1	6	2	3	2	2	6	0.261818	non-Active
GSM3729170_TACTCAGCCGAT	GSM3729170	4970	2266	0	0	Primary	0	0	1	0	0	0	0	0.279596	non-Active
GSM3729170_AATGTATAGCGC	GSM3729170	10808	3230	0	0	Primary	0	5	1	1	5	5	5	0.340202	non-Active
GSM3729170_TTAAAAGGTGTT	GSM3729170	5954	2474	0	0	Primary	0	5	1	0	5	5	5	0.177172	non-Active
GSM3729170_CGGAGCTTACAT	GSM3729170	680	521	0	0	Primary	0	1	0	1	1	1	1	0.0766667	non-Active
GSM3729170_GGAGTGCGTCTA	GSM3729170	932	624	0	0	Primary	1	6	2	3	2	2	6	0.202424	non-Active
GSM3729170_CATGAAGGACGT	GSM3729170	4396	2041	0	0	Primary	0	5	1	0	5	5	5	0.273838	non-Active
GSM3729170_AGCGGCGATCAT	GSM3729170	3323	1739	0	0	Primary	1	6	2	3	2	2	6	0.152121	non-Active
GSM3729170_CTGTGGAGTGTC	GSM3729170	6632	2689	0	0	Primary	0	0	1	0	0	0	0	0.15101	non-Active
GSM3729170_GATACTGAATTG	GSM3729170	686	556	0	0	Primary	0	1	0	2	1	1	1	0.156263	non-Active
GSM3729170_GGTCTCCGAACC	GSM3729170	5620	2194	0	0	Primary	0	0	1	0	0	0	0	0.207071	non-Active
GSM3729170_TCCACCTGTGAC	GSM3729170	5753	2450	0	0	Primary	0	7	1	0	0	0	7	0.350606	non-Active
GSM3729170_CGCCCCGCATCC	GSM3729170	3040	1473	0	0	Primary	1	4	2	3	2	2	4	0.207778	non-Active
GSM3729170_GTTTAACTGTCA	GSM3729170	4481	2139	0	0	Primary	1	4	2	3	2	2	4	0.244848	non-Active
GSM3729170_ATGATTGGGCCA	GSM3729170	3879	1623	0	0	Primary	0	5	1	1	5	5	5	0.201414	non-Active
GSM3729170_TGGGTACCTACT	GSM3729170	910	634	0	0	Primary	0	1	0	1	1	1	1	0.154141	non-Active
GSM3729170_TACTGTGAGGCG	GSM3729170	2141	1180	0	0	Primary	0	1	0	1	1	1	1	0.23404	non-Active
GSM3729170_CTCTATTGTGAG	GSM3729170	2205	1405	0	0	Primary	0	6	2	3	1	1	6	0.155556	non-Active
GSM3729170_GCGCCGCCCCGT	GSM3729170	3348	1668	0	0	Primary	0	0	1	0	0	0	0	0.193838	non-Active
GSM3729170_TCGCGGATCGAC	GSM3729170	2592	1393	0	0	Primary	1	6	2	3	2	2	6	0.169495	non-Active
GSM3729170_GGCTCTAGTGAA	GSM3729170	972	672	0	0	Primary	0	1	0	1	1	1	1	0.303939	non-Active
GSM3729170_AGTGCCGGTAGC	GSM3729170	1705	984	0	0	Primary	0	0	1	0	0	0	0	0.115657	non-Active
GSM3729170_ATAGGAAATGAC	GSM3729170	10656	3309	0	0	Primary	0	0	1	0	0	0	0	0.18596	non-Active
GSM3729170_TTCACCTCCTAT	GSM3729170	1339	960	0	0	Primary	0	2	0	2	3	3	2	0.0977778	non-Active
GSM3729170_ATCAACGGTTTA	GSM3729170	2942	1449	0	0	Primary	0	0	1	0	0	0	0	0.297879	non-Active
GSM3729170_GGATACACAGTC	GSM3729170	699	526	0	0	Primary	1	4	2	3	2	2	4	0.163939	non-Active
GSM3729170_CCCGCCGTCGTG	GSM3729170	7655	2890	0	0	Primary	0	0	1	0	0	0	0	0.209596	non-Active
GSM3729170_GACTCGGGTGTG	GSM3729170	625	512	0	0	Primary	1	6	2	3	2	2	6	0.210606	non-Active
GSM3729170_AGTAGACAGCGG	GSM3729170	2277	1164	0	0	Primary	0	5	1	1	5	5	5	0.278788	non-Active
GSM3729170_GGATCACCCCAC	GSM3729170	5726	2424	0	0	Primary	0	5	1	0	5	5	5	0.221717	non-Active
GSM3729170_CCTAACCCCTAG	GSM3729170	4219	1860	0	0	Primary	1	4	2	3	2	2	4	0.332121	non-Active
GSM3729170_GAGACCGCTATA	GSM3729170	11811	3938	0	0	Primary	1	4	2	3	2	2	4	0.317677	non-Active
GSM3729170_TAGGCGAATCAT	GSM3729170	1145	738	0	0	Primary	0	1	0	1	1	1	1	0.200404	non-Active
GSM3729170_CCTAGAACATAT	GSM3729170	5762	2406	0	0	Primary	1	4	2	3	2	2	4	0.259899	non-Active
GSM3729170_GTTGAGATCCCT	GSM3729170	1207	689	0	0	Primary	0	2	0	2	3	3	2	0.166061	non-Active
GSM3729170_ATACTAGGTGAG	GSM3729170	1506	788	0	0	Primary	1	4	2	3	2	2	4	0.216465	non-Active
GSM3729170_CTAAAACTCTGA	GSM3729170	1130	758	0	0	Primary	0	1	0	1	1	1	1	0.279192	non-Active
GSM3729170_GATAAGTTTTGA	GSM3729170	1912	1133	0	0	Primary	0	0	1	0	0	0	0	0.0283838	non-Active
GSM3729170_GGGTGATCCAAA	GSM3729170	1043	747	0	0	Primary	0	1	0	1	1	1	1	0.178182	non-Active
GSM3729170_GGGTGATCCAAC	GSM3729170	1099	732	0	0	Primary	0	1	0	1	1	1	1	0.102929	non-Active
GSM3729170_GGGTGATCCAAG	GSM3729170	1201	815	0	0	Primary	0	1	0	1	1	1	1	0.104848	non-Active
GSM3729170_GGGTGATCCAAN	GSM3729170	1313	867	0	0	Primary	1	6	2	3	2	2	6	0.197677	non-Active
GSM3729170_TATCTGGTGTAT	GSM3729170	10189	3474	0	0	Primary	1	4	2	3	2	2	4	0.274242	non-Active
GSM3729170_CGAACCTATGTC	GSM3729170	1224	697	0	0	Primary	1	6	2	3	2	2	6	0.152323	non-Active
GSM3729170_CGGGGCGAACGA	GSM3729170	17414	4622	0	0	Primary	1	4	2	3	2	2	4	0.371717	non-Active
GSM3729170_TTCGCGAGCATA	GSM3729170	11548	3544	0	0	Primary	1	4	2	3	2	2	4	0.145657	non-Active
GSM3729170_GATAGGGCATGC	GSM3729170	817	551	0	0	Primary	0	1	0	1	1	1	1	0.176768	non-Active
GSM3729170_GAGTGAAGCTGC	GSM3729170	1406	887	0	0	Primary	1	4	2	3	2	2	4	0.144444	non-Active
GSM3729170_GGCCATTCGTTT	GSM3729170	2172	1293	0	0	Primary	0	5	1	1	5	5	5	0.154545	non-Active
GSM3729170_AAGTTGCACTAG	GSM3729170	1495	883	0	0	Primary	0	1	0	1	1	1	1	0.157677	non-Active
GSM3729170_AGAATCATTAAG	GSM3729170	7347	2853	0	0	Primary	1	6	2	3	2	2	6	0.289293	non-Active
GSM3729170_GCAGACTGTACA	GSM3729170	795	583	0	0	Primary	0	2	0	2	3	3	2	0.234747	non-Active
GSM3729170_ACCGTGCGGCAG	GSM3729170	3020	1541	0	0	Primary	0	5	1	1	5	5	5	0.203737	non-Active
GSM3729170_TCAGATTCCACT	GSM3729170	792	562	0	0	Primary	0	1	0	1	1	1	1	0.19303	non-Active
GSM3729170_TAATTTGGCACG	GSM3729170	4220	1749	0	0	Primary	1	4	2	3	2	2	4	0.24	non-Active
GSM3729170_CCCGGGACAACA	GSM3729170	1182	753	0	0	Primary	0	1	0	1	1	1	1	0.147374	non-Active
GSM3729170_GTAAATTGTCGG	GSM3729170	7114	2919	0	0	Primary	0	0	1	0	0	0	0	0.0913131	non-Active
GSM3729170_TACTAAGAAGGT	GSM3729170	3733	2011	0	0	Primary	1	4	2	3	2	2	4	0.336768	non-Active
GSM3729170_ATGCACTAATTC	GSM3729170	3867	1424	0	0	Primary	0	2	0	2	3	3	2	0.232222	non-Active
GSM3729170_GCCGCGATAACG	GSM3729170	4369	1956	0	0	Primary	1	4	2	3	2	2	4	0.332323	non-Active
GSM3729170_AGGATATGTGCC	GSM3729170	746	526	0	0	Primary	0	1	0	1	1	1	1	0.117172	non-Active
GSM3729170_CCGTAGCTATAG	GSM3729170	13017	3564	0	0	Primary	1	4	2	3	2	2	4	0.191515	non-Active
GSM3729170_GTTCGAGACATA	GSM3729170	776	521	0	0	Primary	0	1	0	1	1	1	1	0.0413131	non-Active
GSM3729170_GACATTCACGTA	GSM3729170	3609	1721	0	0	Primary	0	0	1	0	0	0	0	0.340707	non-Active
GSM3729170_CACGCAGGAATT	GSM3729170	1208	632	0	0	Primary	0	2	0	2	3	3	2	0.343737	non-Active
GSM3729170_GTCGATTACGAA	GSM3729170	8756	3055	0	0	Primary	0	0	1	0	0	0	0	0.404141	non-Active
GSM3729170_GGGCGACCAAGA	GSM3729170	3767	1817	0	0	Primary	1	6	2	3	2	2	6	0.246667	non-Active
GSM3729170_AAGAGAACTGAA	GSM3729170	1106	641	0	0	Primary	0	1	0	1	1	1	1	0.170505	non-Active
GSM3729170_CTACACCATAGG	GSM3729170	1251	793	0	0	Primary	0	1	0	1	1	1	1	0.199495	non-Active
GSM3729170_GCAAAATTTTAT	GSM3729170	752	535	0	0	Primary	0	1	0	1	1	1	1	0.215253	non-Active
GSM3729170_TCCATTCAGATG	GSM3729170	18330	4595	0	0	Primary	0	0	1	0	0	0	0	0.250404	non-Active
GSM3729170_GCTTGTTAACTT	GSM3729170	1021	600	0	0	Primary	0	1	0	1	1	1	1	0.0909091	non-Active
GSM3729170_TGATCTATAACT	GSM3729170	3184	1533	0	0	Primary	0	0	1	0	0	0	0	0.153838	non-Active
GSM3729170_TTGTTCATAAGC	GSM3729170	2312	1144	0	0	Primary	0	5	1	1	5	5	5	0.295556	non-Active
GSM3729170_CTGATATTCAAG	GSM3729170	735	506	0	0	Primary	0	1	0	1	1	1	1	0.30798	non-Active
GSM3729170_TTGAGTCTAACT	GSM3729170	3392	1573	0	0	Primary	0	1	0	1	1	1	1	0.201414	non-Active
GSM3729170_CACAAACTTCTC	GSM3729170	3599	1662	0	0	Primary	0	5	1	1	5	5	5	0.137778	non-Active
GSM3729170_TTCCAGCACCGT	GSM3729170	5454	2576	0	0	Primary	1	4	2	3	2	2	4	0.172525	non-Active
GSM3729170_ATCAAATCATAG	GSM3729170	2518	1389	0	0	Primary	1	6	2	3	2	2	6	0.239798	non-Active
GSM3729170_ACTGTCGGTCAA	GSM3729170	763	586	0	0	Primary	1	6	2	3	2	2	6	0.22697	non-Active
GSM3729170_ACGTTAAGGTAC	GSM3729170	4179	1876	0	0	Primary	0	0	1	0	0	0	0	0.170101	non-Active
GSM3729170_CTTCGCCTGCAT	GSM3729170	4177	1974	0	0	Primary	1	4	2	3	2	2	4	0.314949	non-Active
GSM3729170_AGATTATACTCT	GSM3729170	2130	1302	0	0	Primary	0	1	0	2	1	1	1	0.26202	non-Active
GSM3729170_GACATAAACCGA	GSM3729170	1356	886	0	0	Primary	0	1	0	1	1	1	1	0.183232	non-Active
GSM3729170_TACAGTACTGGT	GSM3729170	1720	1050	0	0	Primary	0	1	0	1	1	1	1	0.123131	non-Active
GSM3729170_CAAGGGGGTAGA	GSM3729170	1033	659	0	0	Primary	0	1	0	1	1	1	1	0.457778	Active
GSM3729170_GCGACACTCAAN	GSM3729170	17437	4491	0	0	Primary	1	4	2	3	2	2	4	0.292121	non-Active
GSM3729170_AACATTAGAGAC	GSM3729170	13057	4153	0	0	Primary	0	0	1	0	0	0	0	0.235253	non-Active
GSM3729170_TCATTCACTCTC	GSM3729170	1706	919	0	0	Primary	0	1	0	1	1	1	1	0.253535	non-Active
GSM3729170_TGGGTCGGCGCA	GSM3729170	4331	1984	0	0	Primary	1	4	2	3	2	2	4	0.245556	non-Active
GSM3729170_CCAATGTAAACC	GSM3729170	2682	1565	0	0	Primary	0	5	1	1	5	5	5	0.194242	non-Active
GSM3729170_TTGATGAGGTAA	GSM3729170	7766	2790	0	0	Primary	1	4	2	3	2	2	4	0.340202	non-Active
GSM3729170_TTACCCATTGCC	GSM3729170	698	503	0	0	Primary	1	6	2	3	2	2	6	0.142929	non-Active
GSM3729170_GACGTGTCTAAA	GSM3729170	1039	708	0	0	Primary	0	1	0	1	1	1	1	0.157273	non-Active
GSM3729170_TCAATCGCAATG	GSM3729170	2125	1179	0	0	Primary	0	2	0	0	3	3	2	0.148283	non-Active
GSM3729170_GGCAAATTGTGA	GSM3729170	1195	701	0	0	Primary	0	2	0	2	3	3	2	0.184242	non-Active
GSM3729170_ATTAATGTTAAC	GSM3729170	2367	1282	0	0	Primary	0	1	0	1	1	1	1	0.166162	non-Active
GSM3729170_GTTGGCCGCCGT	GSM3729170	1029	679	0	0	Primary	0	2	0	2	3	3	2	0	non-Active
GSM3729170_GGCCAAGCTGAG	GSM3729170	2637	1297	0	0	Primary	0	0	1	0	0	0	0	0.153737	non-Active
GSM3729170_AATGTTTGTTAG	GSM3729170	6065	2623	0	0	Primary	1	4	2	3	2	2	4	0.280202	non-Active
GSM3729170_CACTTCAGGCAC	GSM3729170	4597	2053	0	0	Primary	0	0	1	0	0	0	0	0.239394	non-Active
GSM3729170_ACTAGAAAAAGT	GSM3729170	901	606	0	0	Primary	0	1	0	1	1	1	1	0.059697	non-Active
GSM3729170_TCAATATATTTG	GSM3729170	954	536	0	0	Primary	0	1	0	1	1	1	1	0.143131	non-Active
GSM3729170_CTATCCATTTGG	GSM3729170	731	536	0	0	Primary	0	1	0	1	1	1	1	0.130707	non-Active
GSM3729170_CTATCCATTTGA	GSM3729170	895	664	0	0	Primary	0	1	0	1	1	1	1	0.0280808	non-Active
GSM3729170_CTATCCATTTGC	GSM3729170	921	641	0	0	Primary	0	1	0	1	1	1	1	0.0930303	non-Active
GSM3729170_CTATCCATTTGN	GSM3729170	1136	766	0	0	Primary	0	2	0	2	3	3	2	0.090101	non-Active
GSM3729170_AGGCGGGGTGGA	GSM3729170	1592	901	0	0	Primary	0	1	0	1	1	1	1	0.135556	non-Active
GSM3729170_GGTGTGATTCCA	GSM3729170	2855	1542	0	0	Primary	0	5	1	1	5	5	5	0.242323	non-Active
GSM3729170_GCGCCCTCTCTT	GSM3729170	27313	5312	0	0	Primary	1	4	2	3	2	2	4	0.263232	non-Active
GSM3729170_TAAAGCGGAAGG	GSM3729170	2461	1449	0	0	Primary	1	4	2	3	2	2	4	0.22404	non-Active
GSM3729170_TCTCCGAGGGGA	GSM3729170	794	590	0	0	Primary	0	1	0	1	1	1	1	0.139697	non-Active
GSM3729170_GTCTGGACCAAT	GSM3729170	9504	3281	0	0	Primary	1	4	2	3	2	2	4	0.312222	non-Active
GSM3729170_AGGTGAATTGCT	GSM3729170	1538	934	0	0	Primary	0	1	0	1	1	1	1	0.0775758	non-Active
GSM3729170_ATTCTACTGCGA	GSM3729170	8842	3227	0	0	Primary	0	0	1	0	0	0	0	0.352828	non-Active
GSM3729170_CCACCAGCGTGT	GSM3729170	906	648	0	0	Primary	1	6	2	3	2	2	6	0.0907071	non-Active
GSM3729170_TGTTTAGGTTTT	GSM3729170	2968	1522	0	0	Primary	0	0	1	0	0	0	0	0.183232	non-Active
GSM3729170_AATAGAGCCCGC	GSM3729170	2174	1206	0	0	Primary	1	6	2	3	2	2	6	0.228384	non-Active
GSM3729170_AATGTAAAACGG	GSM3729170	1293	851	0	0	Primary	0	1	0	1	1	1	1	0.0985859	non-Active
GSM3729170_AAGTCGAAACCT	GSM3729170	1073	677	0	0	Primary	0	1	0	1	1	1	1	0.109697	non-Active
GSM3729170_AATCCTACGCAG	GSM3729170	1620	918	0	0	Primary	0	2	0	2	3	3	2	0.24404	non-Active
GSM3729170_TATCCTTTTAGT	GSM3729170	1215	857	0	0	Primary	0	6	0	2	3	2	6	0.203838	non-Active
GSM3729170_CCCGACAGTCTT	GSM3729170	1361	823	0	0	Primary	0	2	0	2	3	3	2	0.236263	non-Active
GSM3729170_CACCCGAGTTGG	GSM3729170	1083	796	0	0	Primary	0	1	0	2	1	1	1	0.143636	non-Active
GSM3729170_ATTAGTGGTTGT	GSM3729170	17578	4921	0	0	Primary	0	0	1	0	0	0	0	0.170606	non-Active
GSM3729170_AAATCCCGGCTC	GSM3729170	13152	3945	0	0	Primary	1	4	2	3	2	2	4	0.405859	non-Active
GSM3729170_CGGGCTGTAGAA	GSM3729170	1403	849	0	0	Primary	0	0	1	0	0	0	0	0.16101	non-Active
GSM3729170_CTACCGAGGAGA	GSM3729170	6160	2294	0	0	Primary	1	4	2	3	2	2	4	0.239192	non-Active
GSM3729170_GAGTAAAGTAAG	GSM3729170	1201	842	0	0	Primary	0	1	0	1	1	1	1	0.207374	non-Active
GSM3729170_CTTCGTGACTAC	GSM3729170	2448	1366	0	0	Primary	1	6	2	3	2	2	6	0.157677	non-Active
GSM3729170_ATCAAATTATAT	GSM3729170	1144	705	0	0	Primary	0	2	0	2	3	3	2	0.17303	non-Active
GSM3729170_ATCAAATTATAN	GSM3729170	1949	1005	0	0	Primary	0	2	0	2	3	3	2	0.154343	non-Active
GSM3729170_ATCAAATTATAC	GSM3729170	793	518	0	0	Primary	0	1	0	1	1	1	1	0.166465	non-Active
GSM3729170_ATGATCCGCTAA	GSM3729170	2655	1460	0	0	Primary	1	6	2	3	2	2	6	0.124444	non-Active
GSM3729170_TCCTGCGTTATG	GSM3729170	2957	1508	0	0	Primary	0	0	1	0	0	0	0	0.152626	non-Active
GSM3729170_CAGCCTCCCGCG	GSM3729170	4610	1836	0	0	Primary	1	4	2	3	2	2	4	0.234848	non-Active
GSM3729170_CAGAGCACTGAT	GSM3729170	9129	3142	0	0	Primary	1	4	2	3	2	2	4	0.307475	non-Active
GSM3729170_TACCAAGCAGTC	GSM3729170	803	539	0	0	Primary	0	1	0	1	1	1	1	0.24101	non-Active
GSM3729170_CCGAACAAGAGT	GSM3729170	2419	1336	0	0	Primary	1	6	2	3	2	2	6	0.0651515	non-Active
GSM3729170_GCACAACCGCCC	GSM3729170	4780	2000	0	0	Primary	0	0	1	0	0	0	0	0.193131	non-Active
GSM3729170_GATATTGCCGGG	GSM3729170	1561	877	0	0	Primary	0	0	1	0	0	0	0	0.141111	non-Active
GSM3729170_TAATAATCTGTT	GSM3729170	2066	1193	0	0	Primary	1	6	2	3	2	2	6	0.0828283	non-Active
GSM3729170_GAGTCGCTATCT	GSM3729170	967	683	0	0	Primary	1	4	2	3	2	2	4	0.33303	non-Active
GSM3729170_GGAGCATGATGA	GSM3729170	12566	4210	0	0	Primary	1	4	2	3	2	2	4	0.185758	non-Active
GSM3729170_GAGCCGTGACTG	GSM3729170	932	659	0	0	Primary	0	1	0	1	1	1	1	0.169798	non-Active
GSM3729170_CACCGACGAGTA	GSM3729170	1679	1024	0	0	Primary	0	5	1	1	5	5	5	0.306768	non-Active
GSM3729170_GGCCACAGCTCC	GSM3729170	6413	2555	0	0	Primary	0	0	1	0	0	0	0	0.222525	non-Active
GSM3729170_TTAGCCAAGATT	GSM3729170	1968	1161	0	0	Primary	1	6	2	3	2	2	6	0.131616	non-Active
GSM3729170_CACAGTTCTCTA	GSM3729170	1921	1125	0	0	Primary	0	7	1	0	0	0	7	0.112626	non-Active
GSM3729170_TCAGGGATTGCT	GSM3729170	1540	940	0	0	Primary	1	6	2	3	2	2	6	0.287475	non-Active
GSM3729170_GGGATATAGCTG	GSM3729170	1339	873	0	0	Primary	0	2	0	2	3	3	2	0.22596	non-Active
GSM3729170_ATCAGTTCGCCC	GSM3729170	3189	1538	0	0	Primary	0	2	0	2	3	3	2	0.181515	non-Active
GSM3729170_GTGGAGAATCGG	GSM3729170	1367	734	0	0	Primary	0	1	0	1	1	1	1	0.163434	non-Active
GSM3729170_CTACAACTTTGT	GSM3729170	1995	1067	0	0	Primary	0	1	0	1	1	1	1	0.153636	non-Active
GSM3729170_ATATCAATTACC	GSM3729170	2547	1390	0	0	Primary	0	5	1	1	5	5	5	0.186364	non-Active
GSM3729170_TCTAATAAGCAG	GSM3729170	966	530	0	0	Primary	0	1	0	1	1	1	1	0.19899	non-Active
GSM3729170_ATTTTACTTCTC	GSM3729170	14221	4154	0	0	Primary	0	0	1	0	0	0	0	0.243434	non-Active
GSM3729170_TACCGTTACGGG	GSM3729170	8709	3071	0	0	Primary	0	0	1	0	0	0	0	0.193939	non-Active
GSM3729170_CACATACCGGCA	GSM3729170	711	509	0	0	Primary	0	2	0	2	3	3	2	0.196162	non-Active
GSM3729170_AGGCCAAGCGAC	GSM3729170	1235	774	0	0	Primary	0	1	0	1	1	1	1	0.224444	non-Active
GSM3729170_CCACTAGTCCCA	GSM3729170	2529	1511	0	0	Primary	1	4	2	3	2	2	4	0.181919	non-Active
GSM3729170_ACAACTTGGATT	GSM3729170	7525	2833	0	0	Primary	0	0	1	0	0	0	0	0.250303	non-Active
GSM3729170_TGCGGCTCAGCC	GSM3729170	1441	879	0	0	Primary	1	6	2	3	2	2	6	0.229293	non-Active
GSM3729170_ACTTTCCGGCTA	GSM3729170	1896	1082	0	0	Primary	0	2	0	2	3	3	2	0.320303	non-Active
GSM3729170_GTGAAACAACCT	GSM3729170	5212	2534	0	0	Primary	0	0	1	0	0	0	0	0.224141	non-Active
GSM3729170_CCCAACCCGTGA	GSM3729170	5101	2148	0	0	Primary	0	1	0	1	1	1	1	0.243636	non-Active
GSM3729170_CCTCAATAACGA	GSM3729170	2265	1272	0	0	Primary	1	6	2	3	2	2	6	0.163737	non-Active
GSM3729170_CCCTACAGAGCC	GSM3729170	3434	1742	0	0	Primary	0	5	1	1	5	5	5	0.20596	non-Active
GSM3729170_CAATTCTTGCCT	GSM3729170	8270	2978	0	0	Primary	0	4	1	0	0	0	4	0.323131	non-Active
GSM3729170_TATATGCCCGAA	GSM3729170	5819	2384	0	0	Primary	0	0	1	0	0	0	0	0.283939	non-Active
GSM3729170_CAGTTACGAGGA	GSM3729170	1990	1252	0	0	Primary	0	5	1	1	5	5	5	0.136869	non-Active
GSM3729170_AAGGAACATAGG	GSM3729170	4951	2148	0	0	Primary	0	0	1	0	0	0	0	0.331212	non-Active
GSM3729170_TCTTAATATTTG	GSM3729170	3383	1707	0	0	Primary	0	5	1	1	5	5	5	0.330101	non-Active
GSM3729170_CTATGCCGGATG	GSM3729170	1965	1228	0	0	Primary	0	5	0	1	5	1	5	0.0913131	non-Active
GSM3729170_ACAGCACGATCC	GSM3729170	7354	3013	0	0	Primary	0	0	1	0	0	0	0	0.287172	non-Active
GSM3729170_TGTAGACGCGTA	GSM3729170	3347	1541	0	0	Primary	0	0	1	0	0	0	0	0.197172	non-Active
GSM3729170_AGACATCAAGTA	GSM3729170	1014	745	0	0	Primary	0	1	0	2	1	1	1	0.126566	non-Active
GSM3729170_GATCGTGCTCGG	GSM3729170	814	549	0	0	Primary	0	1	0	1	1	1	1	0.229394	non-Active
GSM3729170_AGATGTTTAAAN	GSM3729170	977	692	0	0	Primary	0	2	0	2	3	3	2	0.0892929	non-Active
GSM3729170_CCGGACTCCGAT	GSM3729170	701	501	0	0	Primary	0	2	0	2	3	3	2	0.152121	non-Active
GSM3729170_TCCTTATAGTGA	GSM3729170	1244	818	0	0	Primary	0	0	1	0	0	0	0	0.156465	non-Active
GSM3729170_CCGCATTTTTAA	GSM3729170	1342	736	0	0	Primary	0	1	0	1	1	1	1	0.159091	non-Active
GSM3729170_TGGTAATACTCG	GSM3729170	1318	805	0	0	Primary	0	1	0	1	1	1	1	0.155859	non-Active
GSM3729170_TTGAGAATCGCG	GSM3729170	1048	708	0	0	Primary	0	2	0	2	3	3	2	0.284747	non-Active
GSM3729170_CCATGGCTGGAT	GSM3729170	2456	1315	0	0	Primary	0	5	1	1	5	5	5	0.172929	non-Active
GSM3729170_GACGCTTATTCC	GSM3729170	988	641	0	0	Primary	0	1	0	1	1	1	1	0.258788	non-Active
GSM3729170_GCGGCAACAGGC	GSM3729170	1689	985	0	0	Primary	0	1	0	1	1	1	1	0.198586	non-Active
GSM3729170_CCCCCTATTGGG	GSM3729170	722	544	0	0	Primary	1	6	2	3	2	2	6	0.132525	non-Active
GSM3729170_CGAAGGTCCACG	GSM3729170	2011	993	0	0	Primary	0	1	0	1	1	1	1	0.188788	non-Active
GSM3729170_ACTTCAGCTCGA	GSM3729170	1483	790	0	0	Primary	0	0	1	0	0	0	0	0.222121	non-Active
GSM3729170_GATGGGAACCTC	GSM3729170	9044	3044	0	0	Primary	0	0	1	0	0	0	0	0.286465	non-Active
GSM3729170_GCAGCTCGACCG	GSM3729170	3476	1532	0	0	Primary	0	5	1	1	5	5	5	0.207778	non-Active
GSM3729170_GCAGTCACTTTA	GSM3729170	7794	2768	0	0	Primary	1	4	2	3	2	2	4	0.295051	non-Active
GSM3729170_GACGCGCCAAAG	GSM3729170	1398	895	0	0	Primary	0	1	0	1	1	1	1	0.182828	non-Active
GSM3729170_AACGCGAAACGT	GSM3729170	859	591	0	0	Primary	0	1	0	1	1	1	1	0.131414	non-Active
GSM3729170_AACGCGAAACGN	GSM3729170	3882	1816	0	0	Primary	0	0	1	0	0	0	0	0.133636	non-Active
GSM3729170_TAGGTATAAAAA	GSM3729170	1841	1095	0	0	Primary	0	0	1	0	0	0	0	0.241616	non-Active
GSM3729170_ATCTGCTGCTGT	GSM3729170	1899	1107	0	0	Primary	0	1	0	1	1	1	1	0.227273	non-Active
GSM3729170_CCCTGGAGACTG	GSM3729170	1097	769	0	0	Primary	0	1	0	1	1	1	1	0.143838	non-Active
GSM3729170_AGCTTCTAGAGA	GSM3729170	11823	3633	0	0	Primary	1	4	2	3	2	2	4	0.29101	non-Active
GSM3729170_TGGAAAGGAACA	GSM3729170	881	672	0	0	Primary	2	3	3	4	4	4	3	0.179596	non-Active
GSM3729170_CCAGTGGCTCGG	GSM3729170	4563	2064	0	0	Primary	0	0	1	0	0	0	0	0.300101	non-Active
GSM3729170_TAAGAGGATTCT	GSM3729170	3403	1832	0	0	Primary	0	7	1	0	0	0	7	0.21101	non-Active
GSM3729170_CACAAACGCTTC	GSM3729170	1136	762	0	0	Primary	0	1	0	1	1	1	1	0.33899	non-Active
GSM3729170_TTAGTAGCGTAA	GSM3729170	4131	1966	0	0	Primary	1	4	2	3	2	2	4	0.179293	non-Active
GSM3729170_TGGAAGGCGCCA	GSM3729170	8911	3143	0	0	Primary	0	0	1	0	0	0	0	0.164444	non-Active
GSM3729170_CAGCAAAAAGTA	GSM3729170	1786	1006	0	0	Primary	0	1	0	1	1	1	1	0.29	non-Active
GSM3729170_CAAAACGATCAG	GSM3729170	1846	1132	0	0	Primary	0	5	1	1	5	5	5	0.179596	non-Active
GSM3729170_CCTTCTTTATTA	GSM3729170	7172	2809	0	0	Primary	0	0	1	0	0	0	0	0.280606	non-Active
GSM3729170_CTTTGGGGGAAT	GSM3729170	747	532	0	0	Primary	0	2	0	2	3	3	2	0.230303	non-Active
GSM3729170_TCCATTTACCCC	GSM3729170	1149	717	0	0	Primary	0	1	0	1	1	1	1	0.17101	non-Active
GSM3729170_CTAACACCACAA	GSM3729170	1513	917	0	0	Primary	0	1	0	1	1	1	1	0.233434	non-Active
GSM3729170_TGCGTGTTTTTT	GSM3729170	1001	687	0	0	Primary	0	1	0	1	1	1	1	0.332222	non-Active
GSM3729170_TGCGTGTTTTTA	GSM3729170	803	585	0	0	Primary	0	1	0	1	1	1	1	0.245758	non-Active
GSM3729170_TGCGTGTTTTTG	GSM3729170	795	571	0	0	Primary	0	2	0	2	3	3	2	0.157374	non-Active
GSM3729170_TGCGTGTTTTTC	GSM3729170	900	639	0	0	Primary	0	1	0	1	1	1	1	0.243434	non-Active
GSM3729170_TCCGAATAGTGC	GSM3729170	4469	1839	0	0	Primary	0	7	1	0	0	0	7	0.280303	non-Active
GSM3729170_CGTGCCTCCAAG	GSM3729170	7628	2800	0	0	Primary	0	5	1	0	5	5	5	0.169899	non-Active
GSM3729170_ATTTCCGATGAA	GSM3729170	1299	878	0	0	Primary	0	1	0	2	1	1	1	0.281515	non-Active
GSM3729170_AGTAGACCTATT	GSM3729170	3394	1735	0	0	Primary	1	6	2	3	2	2	6	0.16101	non-Active
GSM3729170_TCATTTATAGCA	GSM3729170	758	517	0	0	Primary	0	1	0	1	1	1	1	0.0883838	non-Active
GSM3729170_GCGTGGTCAGAG	GSM3729170	1111	756	0	0	Primary	0	1	0	1	1	1	1	0.19899	non-Active
GSM3729170_TGCCCCCGCTCC	GSM3729170	10611	3341	0	0	Primary	0	0	1	0	0	0	0	0.417374	non-Active
GSM3729170_CGACCATCGCAC	GSM3729170	1292	792	0	0	Primary	0	1	0	1	1	1	1	0.129596	non-Active
GSM3729170_TGGTAGCGTTAT	GSM3729170	899	594	0	0	Primary	0	1	0	1	1	1	1	0.535657	Active
GSM3729170_CGTAAGATCGCC	GSM3729170	2617	1377	0	0	Primary	0	7	1	0	0	0	7	0.206566	non-Active
GSM3729170_CGTATATAAGTC	GSM3729170	1055	720	0	0	Primary	0	1	0	1	1	1	1	0.0874747	non-Active
GSM3729170_TTCGGCTCGTCG	GSM3729170	8740	3296	0	0	Primary	1	4	2	3	2	2	4	0.294545	non-Active
GSM3729170_GCGTATCGAGGC	GSM3729170	2477	1145	0	0	Primary	0	0	1	0	0	0	0	0.155354	non-Active
GSM3729170_GATTTCCGGGAA	GSM3729170	1370	920	0	0	Primary	0	1	0	1	1	1	1	0.24404	non-Active
GSM3729170_TATTCATAACCC	GSM3729170	864	625	0	0	Primary	0	1	0	2	1	1	1	0.267172	non-Active
GSM3729170_CAGTTGTCCACC	GSM3729170	968	614	0	0	Primary	0	1	0	1	1	1	1	0.270505	non-Active
GSM3729170_CAGCGCAGTACG	GSM3729170	923	586	0	0	Primary	0	1	0	1	1	1	1	0.230808	non-Active
GSM3729170_ACAGGAGTCCTC	GSM3729170	1436	986	0	0	Primary	0	2	0	2	3	3	2	0.153131	non-Active
GSM3729170_AGGCCAACTAAA	GSM3729170	4662	2306	0	0	Primary	0	0	1	0	0	0	0	0.183636	non-Active
GSM3729170_GCCTGCCGTCCA	GSM3729170	862	533	0	0	Primary	0	1	0	1	1	1	1	0.218687	non-Active
GSM3729170_TCATCCGCATAC	GSM3729170	2344	1210	0	0	Primary	0	0	1	0	0	0	0	0.214444	non-Active
GSM3729170_GGGTATTAATGT	GSM3729170	757	533	0	0	Primary	0	2	0	2	3	3	2	0	non-Active
GSM3729170_GCCTGCCCCGCT	GSM3729170	5630	2095	0	0	Primary	0	7	1	0	0	0	7	0.299293	non-Active
GSM3729170_GCAACACGCGAA	GSM3729170	2036	1188	0	0	Primary	0	1	0	1	1	1	1	0.249697	non-Active
GSM3729170_TCCTAGGAGGTG	GSM3729170	11371	3649	0	0	Primary	0	0	1	0	0	0	0	0.258182	non-Active
GSM3729170_CGGCAAAGACCC	GSM3729170	2421	1382	0	0	Primary	0	0	1	0	0	0	0	0.23899	non-Active
GSM3729170_GCAATGCCAGAT	GSM3729170	6080	2364	0	0	Primary	1	4	2	3	2	2	4	0.228485	non-Active
GSM3729170_CTAACACCATTG	GSM3729170	1032	681	0	0	Primary	1	6	2	3	2	2	6	0.184949	non-Active
GSM3729170_TCCCGCGAATTG	GSM3729170	825	656	0	0	Primary	0	2	0	2	3	3	2	0.0853535	non-Active
GSM3729170_ATCATGGAAGTC	GSM3729170	1662	1026	0	0	Primary	0	1	0	2	1	1	1	0.159899	non-Active
GSM3729170_GACGAAGACGGC	GSM3729170	4322	2090	0	0	Primary	1	6	2	3	2	2	6	0.232929	non-Active
GSM3729170_TTACACCGTCCC	GSM3729170	9002	3033	0	0	Primary	0	0	1	0	0	0	0	0.267374	non-Active
GSM3729170_AGTTTAGTGCCC	GSM3729170	3083	1469	0	0	Primary	0	5	1	1	5	5	5	0.250909	non-Active
GSM3729170_CTTTACACTAGA	GSM3729170	2833	1562	0	0	Primary	0	0	1	0	0	0	0	0.271414	non-Active
GSM3729170_ATACATTAATCG	GSM3729170	1547	840	0	0	Primary	0	0	1	0	0	0	0	0.193838	non-Active
GSM3729170_TAATTTAGACGC	GSM3729170	2214	1315	0	0	Primary	1	6	2	3	2	2	6	0.198384	non-Active
GSM3729170_CTCTACCTAAAA	GSM3729170	883	574	0	0	Primary	0	1	0	2	1	1	1	0.121313	non-Active
GSM3729170_TACAGCAAACAG	GSM3729170	1015	574	0	0	Primary	1	6	2	3	2	2	6	0.0444444	non-Active
GSM3729170_GGTATAAGCTCC	GSM3729170	7095	2846	0	0	Primary	1	4	2	3	2	2	4	0.199697	non-Active
GSM3729170_CGCACTGTCCCA	GSM3729170	904	568	0	0	Primary	1	6	2	3	2	2	6	0.184242	non-Active
GSM3729170_GTGACTTGAGAN	GSM3729170	771	533	0	0	Primary	0	2	0	2	3	3	2	0.0912121	non-Active
GSM3729170_GTGGAACGCGTT	GSM3729170	1250	849	0	0	Primary	0	5	1	1	5	5	5	0.213535	non-Active
GSM3729170_GGTATCAATTAG	GSM3729170	3078	1444	0	0	Primary	0	1	0	1	1	1	1	0.202727	non-Active
GSM3729170_AGTAACTTGCCC	GSM3729170	3273	1683	0	0	Primary	0	0	1	0	0	0	0	0.327778	non-Active
GSM3729170_CAGAACCGACGA	GSM3729170	8575	3149	0	0	Primary	0	5	1	0	5	5	5	0.234141	non-Active
GSM3729170_TCTTCGCGAGTT	GSM3729170	2665	1565	0	0	Primary	1	4	2	3	2	2	4	0.307172	non-Active
GSM3729170_AGGTGGTCTGTT	GSM3729170	17396	4749	0	0	Primary	0	0	1	0	0	0	0	0.180808	non-Active
GSM3729170_CTTCCAGTGCCT	GSM3729170	1698	1032	0	0	Primary	1	6	2	3	2	2	6	0.156263	non-Active
GSM3729170_ATCGATCCGCCG	GSM3729170	3433	1734	0	0	Primary	1	4	2	3	2	2	4	0.26202	non-Active
GSM3729170_TGCTGAACAACC	GSM3729170	1682	930	0	0	Primary	0	1	0	1	1	1	1	0.126364	non-Active
GSM3729170_AGTGTCCAAGGA	GSM3729170	4370	1872	0	0	Primary	0	5	1	1	5	5	5	0.281717	non-Active
GSM3729170_CGCTTCATCGTA	GSM3729170	7131	2827	0	0	Primary	1	4	2	3	2	2	4	0.299091	non-Active
GSM3729170_GACACCGGTAGC	GSM3729170	11991	3546	0	0	Primary	1	4	2	3	2	2	4	0.26202	non-Active
GSM3729170_GGACAGCATACC	GSM3729170	1659	981	0	0	Primary	0	5	1	1	5	5	5	0.158182	non-Active
GSM3729170_GACACCGGTATT	GSM3729170	4576	1971	0	0	Primary	0	0	1	0	0	0	0	0.172121	non-Active
GSM3729170_ACTCGGATTGTT	GSM3729170	22960	5076	0	0	Primary	1	4	2	3	2	2	4	0.230101	non-Active
GSM3729170_TCGAATCTTCGA	GSM3729170	1764	915	0	0	Primary	0	1	0	1	1	1	1	0.136465	non-Active
GSM3729170_TATTAGGTCTTC	GSM3729170	808	575	0	0	Primary	0	1	0	1	1	1	1	0.362121	non-Active
GSM3729170_GTAAGCAAACGG	GSM3729170	1434	875	0	0	Primary	0	1	0	1	1	1	1	0.0977778	non-Active
GSM3729170_CTCAGGGCCACA	GSM3729170	1396	820	0	0	Primary	1	4	2	3	2	2	4	0.158081	non-Active
GSM3729170_GGTTCGCGGAAC	GSM3729170	1378	902	0	0	Primary	0	1	0	2	1	1	1	0.171717	non-Active
GSM3729170_AAAAACTGTGTA	GSM3729170	957	635	0	0	Primary	1	6	2	3	2	2	6	0.154646	non-Active
GSM3729170_GCCTCACAATCC	GSM3729170	3240	1525	0	0	Primary	0	5	1	1	5	5	5	0.194444	non-Active
GSM3729170_AGCTATACAGTG	GSM3729170	1475	950	0	0	Primary	1	4	2	3	2	2	4	0.22899	non-Active
GSM3729170_GGGCGGGGCAGT	GSM3729170	3104	1638	0	0	Primary	0	0	1	0	0	0	0	0.281818	non-Active
GSM3729170_ACCAACGAAACT	GSM3729170	1887	1123	0	0	Primary	1	6	2	3	2	2	6	0.117778	non-Active
GSM3729170_AACCAGTATTGG	GSM3729170	1722	1017	0	0	Primary	0	2	0	2	3	3	2	0.140101	non-Active
GSM3729170_AACTGTTGCCTT	GSM3729170	5285	2442	0	0	Primary	0	0	1	0	0	0	0	0.136667	non-Active
GSM3729170_CACACGGTAAGT	GSM3729170	3881	1930	0	0	Primary	0	0	1	0	0	0	0	0.254848	non-Active
GSM3729170_ACACCAGTTTTT	GSM3729170	1830	1149	0	0	Primary	0	1	0	1	1	1	1	0.194141	non-Active
GSM3729170_GAAGAATGCACT	GSM3729170	952	627	0	0	Primary	0	2	0	2	3	3	2	0.102121	non-Active
GSM3729170_CCAGCGCGTGGC	GSM3729170	1480	785	0	0	Primary	0	1	0	1	1	1	1	0.299495	non-Active
GSM3729170_GTAGCACCATTA	GSM3729170	9715	3203	0	0	Primary	0	7	1	0	0	0	7	0.375354	non-Active
GSM3729170_GAAATGTCTCGA	GSM3729170	16108	4572	0	0	Primary	1	4	2	3	2	2	4	0.406162	non-Active
GSM3729170_GTTCGTCAAAGG	GSM3729170	6434	2737	0	0	Primary	1	4	2	3	2	2	4	0.224141	non-Active
GSM3729170_TACTCTAGGGCG	GSM3729170	1760	1039	0	0	Primary	1	6	2	3	2	2	6	0.17798	non-Active
GSM3729170_CGCAGATACTCC	GSM3729170	5639	2186	0	0	Primary	0	7	1	0	0	0	7	0.141919	non-Active
GSM3729170_CAACAAGGTACA	GSM3729170	1554	895	0	0	Primary	0	2	0	2	3	3	2	0.136061	non-Active
GSM3729170_ACAGAGACCGTC	GSM3729170	2771	1526	0	0	Primary	0	0	1	0	0	0	0	0.321313	non-Active
GSM3729170_GGGTCTCACATC	GSM3729170	13316	4305	0	0	Primary	0	7	1	0	0	0	7	0.375051	non-Active
GSM3729170_GTCGAGTTTGTG	GSM3729170	4802	2073	0	0	Primary	0	5	1	5	5	5	5	0.151919	non-Active
GSM3729170_GTCCCCCTGTCC	GSM3729170	2333	1258	0	0	Primary	0	5	1	5	5	5	5	0.20404	non-Active
GSM3729170_ACAGTAATAGAT	GSM3729170	873	620	0	0	Primary	0	1	0	1	1	1	1	0.147273	non-Active
GSM3729170_GACATGCTTCCT	GSM3729170	1243	749	0	0	Primary	0	2	0	2	3	3	2	0.256768	non-Active
GSM3729170_CATGACAATGCC	GSM3729170	1400	878	0	0	Primary	0	2	0	2	3	3	2	0.21697	non-Active
GSM3729170_ACGAGTCCCAGA	GSM3729170	1597	929	0	0	Primary	0	5	1	1	5	5	5	0.0909091	non-Active
GSM3729170_GTATATTCATCG	GSM3729170	4019	1871	0	0	Primary	1	4	2	3	2	2	4	0.270202	non-Active
GSM3729170_ATTTTGGTCGTC	GSM3729170	805	616	0	0	Primary	0	1	0	1	1	1	1	0.206667	non-Active
GSM3729170_TAGGATATCTAG	GSM3729170	1259	850	0	0	Primary	0	1	0	1	1	1	1	0.135253	non-Active
GSM3729170_CGTCCTGTTCTT	GSM3729170	2934	1503	0	0	Primary	0	5	1	1	5	5	5	0.213131	non-Active
GSM3729170_ACATGTTTGTGC	GSM3729170	6165	2715	0	0	Primary	1	4	2	3	2	2	4	0.284545	non-Active
GSM3729170_AGAGCGTTAGTG	GSM3729170	1254	779	0	0	Primary	0	2	0	2	3	3	2	0.0819192	non-Active
GSM3729170_TTTTAGTTTGGG	GSM3729170	1300	794	0	0	Primary	1	6	2	3	2	2	6	0.139697	non-Active
GSM3729170_TTGTCGGCAAGC	GSM3729170	1207	749	0	0	Primary	0	2	0	2	3	3	2	0.0659596	non-Active
GSM3729170_GCCGTGGCCATA	GSM3729170	1139	762	0	0	Primary	0	1	0	1	1	1	1	0.343939	non-Active
GSM3729170_GCCGTTGTAGGT	GSM3729170	11376	3326	0	0	Primary	0	0	1	0	0	0	0	0.322525	non-Active
GSM3729170_GACGGGCATCTG	GSM3729170	1507	886	0	0	Primary	0	1	0	1	1	1	1	0.45101	non-Active
GSM3729170_AAGCCCGATGAG	GSM3729170	12698	4137	0	0	Primary	1	4	2	3	2	2	4	0.255758	non-Active
GSM3729170_AGGTCCATGGGC	GSM3729170	1141	675	0	0	Primary	0	2	0	2	3	3	2	0.143838	non-Active
GSM3729170_CCAGTACCGGTT	GSM3729170	1296	841	0	0	Primary	1	6	2	3	2	2	6	0.245657	non-Active
GSM3729170_ATACTCGTTACG	GSM3729170	1196	749	0	0	Primary	0	1	0	1	1	1	1	0.14596	non-Active
GSM3729170_CCTTAGATCTCA	GSM3729170	3561	1832	0	0	Primary	1	4	2	3	2	2	4	0.197475	non-Active
GSM3729170_TATCCTCATCAT	GSM3729170	917	702	0	0	Primary	0	6	0	3	2	2	6	0.136869	non-Active
GSM3729170_ATTAACAGTTTT	GSM3729170	6811	2726	0	0	Primary	0	5	1	1	5	5	5	0.21101	non-Active
GSM3729170_GCGGACAAGTGA	GSM3729170	972	663	0	0	Primary	1	4	2	3	2	2	4	0.123333	non-Active
GSM3729170_TGGGAGCATCCG	GSM3729170	1932	896	0	0	Primary	0	1	0	1	1	1	1	0.165758	non-Active
GSM3729170_CCTGGGCGCGTC	GSM3729170	2888	1459	0	0	Primary	0	5	1	1	5	5	5	0.249798	non-Active
GSM3729170_ATCGTTAAGATA	GSM3729170	2068	1292	0	0	Primary	1	4	2	3	2	2	4	0.239495	non-Active
GSM3729170_AAGGATCAGGAA	GSM3729170	7508	3111	0	0	Primary	0	0	1	0	0	0	0	0.0971717	non-Active
GSM3729170_CCAGCTCTCACA	GSM3729170	3482	1758	0	0	Primary	0	5	1	0	5	5	5	0.243737	non-Active
GSM3729170_GCTCGTGTAACG	GSM3729170	3099	1689	0	0	Primary	0	0	1	0	0	0	0	0.336566	non-Active
GSM3729170_ATTGAGTCCAAT	GSM3729170	2309	1160	0	0	Primary	0	2	0	2	3	3	2	0.283838	non-Active
GSM3729170_CTAGGTTCTTCA	GSM3729170	3272	1673	0	0	Primary	1	4	2	3	2	2	4	0.155253	non-Active
GSM3729170_TGAAACATGTTG	GSM3729170	1585	955	0	0	Primary	0	1	0	1	1	1	1	0.154141	non-Active
GSM3729170_GTAGCGAACGCA	GSM3729170	1232	779	0	0	Primary	0	6	0	3	2	2	6	0.177374	non-Active
GSM3729170_GCACAGACTGAT	GSM3729170	950	660	0	0	Primary	0	1	0	1	1	1	1	0.138889	non-Active
GSM3729170_AACCCCTAAAAA	GSM3729170	1232	759	0	0	Primary	0	1	0	1	1	1	1	0.314242	non-Active
GSM3729170_GGAACGCCGATA	GSM3729170	1801	1058	0	0	Primary	0	7	1	0	0	0	7	0.327273	non-Active
GSM3729170_TGCTAGGACCTA	GSM3729170	10184	3616	0	0	Primary	1	4	2	3	2	2	4	0.261515	non-Active
GSM3729170_ATATACCAGTAG	GSM3729170	906	663	0	0	Primary	1	6	2	3	2	2	6	0.170101	non-Active
GSM3729170_CTTATGGCCGAT	GSM3729170	1889	1034	0	0	Primary	0	5	1	1	5	5	5	0.185253	non-Active
GSM3729170_ATATGCACTTGT	GSM3729170	767	503	0	0	Primary	0	1	0	1	1	1	1	0.160404	non-Active
GSM3729170_TAAATCATTATT	GSM3729170	3827	1876	0	0	Primary	0	0	1	0	0	0	0	0.0822222	non-Active
GSM3729170_ATGGGTCAGACA	GSM3729170	1650	973	0	0	Primary	0	7	1	0	0	0	7	0.0921212	non-Active
GSM3729170_TGGAAGCAGTAA	GSM3729170	3420	1746	0	0	Primary	0	5	1	1	5	5	5	0.202626	non-Active
GSM3729170_TGGATAGCGTGC	GSM3729170	746	511	0	0	Primary	0	1	0	1	1	1	1	0.110202	non-Active
GSM3729170_GCGGCCTTTTCC	GSM3729170	7586	2752	0	0	Primary	0	5	1	1	5	5	5	0.18404	non-Active
GSM3729170_CCAGTCTAAGGC	GSM3729170	3257	1680	0	0	Primary	0	0	1	0	0	0	0	0.239495	non-Active
GSM3729170_TCTCTATTGTGA	GSM3729170	5920	2548	0	0	Primary	1	4	2	3	2	2	4	0.200202	non-Active
GSM3729170_GACGATGTAGTC	GSM3729170	2737	1457	0	0	Primary	0	5	1	1	5	5	5	0.293636	non-Active
GSM3729170_TATCTTCTTTAG	GSM3729170	7889	2956	0	0	Primary	0	0	1	0	0	0	0	0.185859	non-Active
GSM3729170_ACACCTTCGACG	GSM3729170	2699	1355	0	0	Primary	0	0	1	0	0	0	0	0.152626	non-Active
GSM3729170_TAAAACGGTGTA	GSM3729170	749	581	0	0	Primary	0	1	0	2	1	1	1	0.149394	non-Active
GSM3729170_CAGCCCCATCCA	GSM3729170	5826	2461	0	0	Primary	1	4	2	3	2	2	4	0.330101	non-Active
GSM3729170_CATTTTCCTCTT	GSM3729170	687	513	0	0	Primary	0	1	0	1	1	1	1	0.0409091	non-Active
GSM3729170_AGGGGGCACTAG	GSM3729170	924	747	0	0	Primary	0	2	0	2	3	3	2	0.177576	non-Active
GSM3729170_AAGTAATGTCAA	GSM3729170	6653	2771	0	0	Primary	0	0	1	0	0	0	0	0.332727	non-Active
GSM3729170_CTCTTATAAGGT	GSM3729170	17880	4936	0	0	Primary	1	4	2	3	2	2	4	0.237677	non-Active
GSM3729170_TTATTTACAGCT	GSM3729170	1701	982	0	0	Primary	0	1	0	1	1	1	1	0.314646	non-Active
GSM3729170_ATAGTGCCCTCC	GSM3729170	22435	5882	0	0	Primary	1	4	2	3	2	2	4	0.195556	non-Active
GSM3729170_ACAGGATTGTCT	GSM3729170	1051	753	0	0	Primary	1	6	2	3	2	2	6	0.236061	non-Active
GSM3729170_CATCGTGCAGAA	GSM3729170	2848	1482	0	0	Primary	0	7	1	0	0	0	7	0.385051	non-Active
GSM3729170_ACGCGGACGGTA	GSM3729170	916	554	0	0	Primary	0	2	0	2	3	3	2	0.0545455	non-Active
GSM3729170_AGGATTGGGTAC	GSM3729170	1106	715	0	0	Primary	0	1	0	1	1	1	1	0.278182	non-Active
GSM3729170_AAGTCAAGGCAT	GSM3729170	1601	993	0	0	Primary	1	6	2	3	2	2	6	0.221818	non-Active
GSM3729170_AGAGTATCCAAC	GSM3729170	2556	1314	0	0	Primary	0	2	0	2	3	3	2	0.0768687	non-Active
GSM3729170_ATACGCGCTCCA	GSM3729170	1877	1177	0	0	Primary	0	1	0	2	1	1	1	0.226869	non-Active
GSM3729170_CTAAGTTACGGA	GSM3729170	1899	1053	0	0	Primary	0	5	1	1	5	5	5	0.151414	non-Active
GSM3729170_TTCAGTCCTAAG	GSM3729170	944	593	0	0	Primary	0	1	0	1	1	1	1	0.238586	non-Active
GSM3729170_TGACGAATAACT	GSM3729170	1068	737	0	0	Primary	0	2	0	2	3	3	2	0.281515	non-Active
GSM3729170_AAAACTCGATGC	GSM3729170	1440	906	0	0	Primary	1	6	2	3	2	2	6	0.296061	non-Active
GSM3729170_CACTGGAAATGA	GSM3729170	1530	987	0	0	Primary	1	6	2	3	2	2	6	0.39404	non-Active
GSM3729170_GTTTCCAGTTTT	GSM3729170	1451	987	0	0	Primary	0	1	0	1	1	1	1	0.0906061	non-Active
GSM3729170_GCAATAGACCGA	GSM3729170	1358	942	0	0	Primary	1	6	2	3	2	2	6	0.174747	non-Active
GSM3729170_TCATTCTTAAGA	GSM3729170	1081	732	0	0	Primary	0	1	0	1	1	1	1	0.10404	non-Active
GSM3729170_TCGAACGCATGG	GSM3729170	3871	1699	0	0	Primary	1	4	2	3	2	2	4	0.211212	non-Active
GSM3729170_TACTATGCCCGG	GSM3729170	12129	3738	0	0	Primary	0	0	1	0	0	0	0	0.326869	non-Active
GSM3729170_CGAATGATAAAC	GSM3729170	3805	1953	0	0	Primary	1	4	2	3	2	2	4	0.232424	non-Active
GSM3729170_GGGCTAGTCCCA	GSM3729170	978	685	0	0	Primary	1	6	2	3	2	2	6	0.38404	non-Active
GSM3729170_ACAGTCTTTGCC	GSM3729170	3178	1554	0	0	Primary	0	7	1	0	0	0	7	0.290808	non-Active
GSM3729170_AGCAAGGGCCTA	GSM3729170	1834	1039	0	0	Primary	0	1	0	1	1	1	1	0.204343	non-Active
GSM3729170_AACAACAGGTTA	GSM3729170	2259	1387	0	0	Primary	1	4	2	3	2	2	4	0.286465	non-Active
GSM3729170_CCAGAGCACAGG	GSM3729170	4476	2043	0	0	Primary	1	4	2	3	2	2	4	0.192626	non-Active
GSM3729170_ATTCTGCTCCTT	GSM3729170	16495	4032	0	0	Primary	1	4	2	3	2	2	4	0.257576	non-Active
GSM3729170_CAATGCGCGTTC	GSM3729170	23710	5412	0	0	Primary	1	4	2	3	2	2	4	0.24101	non-Active
GSM3729170_TCATTGTAGATT	GSM3729170	1559	871	0	0	Primary	0	2	0	2	3	3	2	0.168889	non-Active
GSM3729170_GGGTCTGCGCCG	GSM3729170	1507	924	0	0	Primary	1	4	2	3	2	2	4	0.158283	non-Active
GSM3729170_TCCTTGATAAAA	GSM3729170	1626	1058	0	0	Primary	1	6	2	3	2	2	6	0.119495	non-Active
GSM3729170_ACGACTACATGG	GSM3729170	5976	2611	0	0	Primary	1	4	2	3	2	2	4	0.22303	non-Active
GSM3729170_TTAGGGTTAAAG	GSM3729170	2371	1360	0	0	Primary	0	5	1	1	5	5	5	0.316061	non-Active
GSM3729170_AGCCGATTCCAG	GSM3729170	5243	2052	0	0	Primary	0	0	1	0	0	0	0	0.319495	non-Active
GSM3729170_GAGTAATCTGGA	GSM3729170	1433	937	0	0	Primary	0	2	0	2	3	3	2	0.174444	non-Active
GSM3729170_TGCACTTTTACC	GSM3729170	5052	2125	0	0	Primary	1	4	2	3	2	2	4	0.231818	non-Active
GSM3729170_ATCATGGAGATA	GSM3729170	3899	1883	0	0	Primary	0	5	1	1	5	5	5	0.147172	non-Active
GSM3729170_AGATGTCAAAAC	GSM3729170	5152	2578	0	0	Primary	0	0	1	0	0	0	0	0.311212	non-Active
GSM3729170_TGATACTTGGCC	GSM3729170	6596	2561	0	0	Primary	0	0	1	0	0	0	0	0.197475	non-Active
GSM3729170_CTATTCTGGGTC	GSM3729170	793	588	0	0	Primary	0	2	0	2	3	3	2	0.220707	non-Active
GSM3729170_CGTCTTCCTTAA	GSM3729170	1377	846	0	0	Primary	0	2	0	2	3	3	2	0.173838	non-Active
GSM3729170_TTGAAGAAATAT	GSM3729170	1242	838	0	0	Primary	1	4	2	3	2	2	4	0.139192	non-Active
GSM3729170_GGAATGACTTTC	GSM3729170	809	580	0	0	Primary	0	2	0	2	3	3	2	0.161313	non-Active
GSM3729170_CAATGATCACTA	GSM3729170	2977	1418	0	0	Primary	0	5	1	1	5	5	5	0.210202	non-Active
GSM3729170_GTTTGAACTTCT	GSM3729170	801	512	0	0	Primary	0	2	0	2	3	3	2	0.447778	non-Active
GSM3729170_GTGCCGTCGCTG	GSM3729170	1038	717	0	0	Primary	1	6	2	3	2	2	6	0.167071	non-Active
GSM3729170_TAAAACATAGTC	GSM3729170	1244	804	0	0	Primary	1	6	2	3	2	2	6	0.105556	non-Active
GSM3729170_TGCTGGTTAATA	GSM3729170	821	526	0	0	Primary	0	2	0	2	3	3	2	0.133232	non-Active
GSM3729170_AGTTCTCACATT	GSM3729170	5851	2681	0	0	Primary	1	4	2	3	2	2	4	0.302121	non-Active
GSM3729170_CGAGAAGAATCT	GSM3729170	905	608	0	0	Primary	0	2	0	2	3	3	2	0.171818	non-Active
GSM3729170_TGAGGGAGATGC	GSM3729170	985	719	0	0	Primary	0	1	0	2	1	1	1	0.0777778	non-Active
GSM3729170_CCATGAACGGTT	GSM3729170	11347	3966	0	0	Primary	1	4	2	3	2	2	4	0.198384	non-Active
GSM3729170_TTACGTAATCCC	GSM3729170	2395	1252	0	0	Primary	0	5	1	1	5	5	5	0.273636	non-Active
GSM3729170_CGCAGACGAGGC	GSM3729170	1143	734	0	0	Primary	0	1	0	1	1	1	1	0.137576	non-Active
GSM3729170_TACAGACGATAA	GSM3729170	13958	4124	0	0	Primary	0	0	1	0	0	0	0	0.355758	non-Active
GSM3729170_TATGAGGGGGTG	GSM3729170	755	518	0	0	Primary	0	1	0	1	1	1	1	0.219697	non-Active
GSM3729170_AAGAAACGAAGG	GSM3729170	1386	846	0	0	Primary	0	1	0	1	1	1	1	0.0876768	non-Active
GSM3729170_TCCGAACGGTTT	GSM3729170	8598	3037	0	0	Primary	0	7	1	0	0	0	7	0.27798	non-Active
GSM3729170_CATCCGGAGCCC	GSM3729170	7570	2867	0	0	Primary	0	0	1	0	0	0	0	0.294545	non-Active
GSM3729170_AATCACCTTGGC	GSM3729170	14016	4189	0	0	Primary	1	4	2	3	2	2	4	0.410404	non-Active
GSM3729170_ATAGGACAGTAC	GSM3729170	1355	963	0	0	Primary	0	2	0	2	3	3	2	0.290303	non-Active
GSM3729170_TGGAAGAGTTGA	GSM3729170	1485	825	0	0	Primary	0	2	0	2	3	3	2	0.0969697	non-Active
GSM3729170_ATCCCTGTATTT	GSM3729170	16885	4459	0	0	Primary	0	0	1	0	0	0	0	0.25101	non-Active
GSM3729170_CGCAATCGATCC	GSM3729170	6553	2539	0	0	Primary	0	0	1	0	0	0	0	0.28404	non-Active
GSM3729170_GGGGTCTCGACG	GSM3729170	2715	1473	0	0	Primary	1	4	2	3	2	2	4	0.252222	non-Active
GSM3729170_GGACTTATAGTA	GSM3729170	667	513	0	0	Primary	0	2	0	2	3	3	2	0.0911111	non-Active
GSM3729170_CTTCACGGACAC	GSM3729170	2866	1586	0	0	Primary	0	5	1	1	5	5	5	0.231919	non-Active
GSM3729170_CCACGAGGTGAG	GSM3729170	1081	568	0	0	Primary	1	6	2	3	2	2	6	0	non-Active
GSM3729170_AAGCGGCAACAG	GSM3729170	10697	3522	0	0	Primary	1	4	2	3	2	2	4	0.167273	non-Active
GSM3729170_ACGAAATATGTA	GSM3729170	3497	1862	0	0	Primary	1	4	2	3	2	2	4	0.232525	non-Active
GSM3729170_CTGAATATATGA	GSM3729170	1444	903	0	0	Primary	0	1	0	1	1	1	1	0.234444	non-Active
GSM3729170_GTAGGCCTCGAC	GSM3729170	1267	810	0	0	Primary	0	5	0	1	5	5	5	0.289798	non-Active
GSM3729170_TGTTGTCGTTAG	GSM3729170	4105	1982	0	0	Primary	2	3	3	4	4	4	3	0.247475	non-Active
GSM3729170_TGACATCAGGGG	GSM3729170	1969	1015	0	0	Primary	0	5	1	1	5	5	5	0.342424	non-Active
GSM3729170_ATCATTCCTTGA	GSM3729170	840	594	0	0	Primary	0	1	0	2	1	1	1	0.080404	non-Active
GSM3729170_AGGAAGACCCTC	GSM3729170	7784	3081	0	0	Primary	0	0	1	0	0	0	0	0.238788	non-Active
GSM3729170_GGGCATGCACTG	GSM3729170	1904	1068	0	0	Primary	0	1	0	1	1	1	1	0.368384	non-Active
GSM3729170_TCACCTTACTAC	GSM3729170	1172	808	0	0	Primary	1	4	2	3	2	2	4	0.0857576	non-Active
GSM3729170_TTTACCGCGGTT	GSM3729170	1194	698	0	0	Primary	0	2	0	2	3	3	2	0.230808	non-Active
GSM3729170_GAGTCAATGCAA	GSM3729170	1220	918	0	0	Primary	0	1	0	2	1	1	1	0.0981818	non-Active
GSM3729170_TGTACGTCTGCC	GSM3729170	6963	2953	0	0	Primary	1	4	2	3	2	2	4	0.169091	non-Active
GSM3729170_CCTCCAGCGTAT	GSM3729170	894	687	0	0	Primary	1	6	2	3	2	2	6	0.307071	non-Active
GSM3729170_TCACATCGCACC	GSM3729170	8443	2803	0	0	Primary	0	7	1	0	0	0	7	0.207273	non-Active
GSM3729170_ATTTGCAAGGCA	GSM3729170	1660	1011	0	0	Primary	0	2	0	2	3	3	2	0.127172	non-Active
GSM3729170_TATTTAGCCTGG	GSM3729170	2367	1334	0	0	Primary	0	5	1	1	5	5	5	0.193636	non-Active
GSM3729170_GGCACTCCACCA	GSM3729170	740	556	0	0	Primary	0	1	0	1	1	1	1	0.16596	non-Active
GSM3729170_TCACGCCATCGT	GSM3729170	2070	1125	0	0	Primary	1	4	2	3	2	2	4	0.236263	non-Active
GSM3729170_CGGTCACTGATC	GSM3729170	868	562	0	0	Primary	0	2	0	2	3	3	2	0.329697	non-Active
GSM3729170_TACAGAGACCTC	GSM3729170	969	648	0	0	Primary	0	1	0	1	1	1	1	0.132828	non-Active
GSM3729170_CTGAATATAGTA	GSM3729170	2599	1436	0	0	Primary	1	4	2	3	2	2	4	0.281414	non-Active
GSM3729170_TGCTATGACGAG	GSM3729170	13155	3978	0	0	Primary	1	4	2	3	2	2	4	0.236869	non-Active
GSM3729170_ACACTAATGGAG	GSM3729170	5459	2306	0	0	Primary	0	5	1	5	5	5	5	0.282727	non-Active
GSM3729170_ATGACGAGTTTA	GSM3729170	2704	1388	0	0	Primary	0	5	1	1	5	5	5	0.184848	non-Active
GSM3729170_CAAAGTCCCCCG	GSM3729170	3738	1741	0	0	Primary	0	5	1	1	5	5	5	0.227374	non-Active
GSM3729170_ACGGTCCTGGTT	GSM3729170	2170	1194	0	0	Primary	0	1	0	1	1	1	1	0.224343	non-Active
GSM3729170_GACCCATAGAAA	GSM3729170	858	547	0	0	Primary	0	2	0	2	3	3	2	0.298081	non-Active
GSM3729170_GCACTTCTTCTG	GSM3729170	2775	1465	0	0	Primary	1	6	2	3	2	2	6	0.249091	non-Active
GSM3729170_CTACTGGATAGA	GSM3729170	1337	836	0	0	Primary	0	6	0	3	3	2	6	0.196162	non-Active
GSM3729170_TTAACCGAGGGC	GSM3729170	7271	2825	0	0	Primary	1	4	2	3	2	2	4	0.216061	non-Active
GSM3729170_CGAGACTGATAA	GSM3729170	9264	3149	0	0	Primary	0	0	1	0	0	0	0	0.304747	non-Active
GSM3729170_AGGCACTACGCC	GSM3729170	3106	1597	0	0	Primary	1	4	2	3	2	2	4	0.16	non-Active
GSM3729170_TTTAACCCTCAC	GSM3729170	2195	1176	0	0	Primary	0	2	0	0	3	3	2	0.292424	non-Active
GSM3729170_GGCAAGGTAGTG	GSM3729170	1056	668	0	0	Primary	0	1	0	1	1	1	1	0.229495	non-Active
GSM3729170_GTGTAGGTTAAC	GSM3729170	1206	756	0	0	Primary	0	1	0	2	1	1	1	0.117273	non-Active
GSM3729170_AGAAGGGACTGT	GSM3729170	788	543	0	0	Primary	0	1	0	1	1	1	1	0.269697	non-Active
GSM3729170_CGTATGTTCACC	GSM3729170	2633	1464	0	0	Primary	0	0	1	0	0	0	0	0.192525	non-Active
GSM3729170_TCATGGCCTCGG	GSM3729170	939	630	0	0	Primary	0	1	0	1	1	1	1	0.226061	non-Active
GSM3729170_GCGCGAACAGTG	GSM3729170	1405	866	0	0	Primary	0	1	0	2	1	1	1	0.249394	non-Active
GSM3729170_AGTCAGCACCAG	GSM3729170	2003	1081	0	0	Primary	0	1	0	1	1	1	1	0.18798	non-Active
GSM3729170_TAAAACATCCAG	GSM3729170	1038	608	0	0	Primary	0	1	0	1	1	1	1	0.117576	non-Active
GSM3729170_CGAGGGGGACCA	GSM3729170	1428	889	0	0	Primary	0	0	1	0	0	0	0	0.117273	non-Active
GSM3729170_TACCGGTTTCAG	GSM3729170	1004	706	0	0	Primary	0	1	0	1	1	1	1	0.288687	non-Active
GSM3729170_CCGGGGGCGTAA	GSM3729170	1707	985	0	0	Primary	0	0	1	0	0	0	0	0.23404	non-Active
GSM3729170_CAATAAAACCCA	GSM3729170	10561	3617	0	0	Primary	1	4	2	3	2	2	4	0.305455	non-Active
GSM3729170_CTAAGCTCATCA	GSM3729170	940	579	0	0	Primary	0	1	0	1	1	1	1	0.0760606	non-Active
GSM3729170_GGTGATGACTAA	GSM3729170	2292	1300	0	0	Primary	1	6	2	3	2	2	6	0.167879	non-Active
GSM3729170_GATAAACACCCG	GSM3729170	932	573	0	0	Primary	0	1	0	1	1	1	1	0.15596	non-Active
GSM3729170_ATGACGATGTCT	GSM3729170	4664	1902	0	0	Primary	0	0	1	0	0	0	0	0.137374	non-Active
GSM3729170_TTTGGAGCCTTG	GSM3729170	1095	692	0	0	Primary	0	1	0	1	1	1	1	0.236263	non-Active
GSM3729170_GAATGAAAGTGC	GSM3729170	2259	1216	0	0	Primary	0	7	1	0	0	0	7	0.201717	non-Active
GSM3729170_TGGGCGGTTAAG	GSM3729170	1975	1122	0	0	Primary	0	2	0	2	3	3	2	0.230202	non-Active
GSM3729170_ATGACTAGTCGG	GSM3729170	1712	1065	0	0	Primary	1	6	2	3	2	2	6	0.12	non-Active
GSM3729170_CAATGAGCAAAT	GSM3729170	2391	1342	0	0	Primary	0	1	0	1	1	1	1	0.158485	non-Active
GSM3729170_GTCAGATCGAAT	GSM3729170	1063	754	0	0	Primary	1	6	2	3	2	2	6	0.114242	non-Active
GSM3729170_TATACTCAGAAT	GSM3729170	22324	5289	0	0	Primary	1	4	2	3	2	2	4	0.318788	non-Active
GSM3729170_ACTAGGCGCACG	GSM3729170	6475	2708	0	0	Primary	1	4	2	3	2	2	4	0.14101	non-Active
GSM3729170_AACGCGAAGACG	GSM3729170	2560	1353	0	0	Primary	0	5	1	1	5	5	5	0.25202	non-Active
GSM3729170_TGATTGGAATAT	GSM3729170	1317	820	0	0	Primary	1	4	2	3	2	2	4	0.176061	non-Active
GSM3729170_AAACCCTTTGTC	GSM3729170	2448	1390	0	0	Primary	0	5	1	1	5	5	5	0.190404	non-Active
GSM3729170_GTTTGACCATAA	GSM3729170	2722	1323	0	0	Primary	0	1	0	1	1	1	1	0.13697	non-Active
GSM3729170_TGGGCTAACTTA	GSM3729170	948	647	0	0	Primary	0	2	0	2	3	3	2	0.0383838	non-Active
GSM3729170_TATGCCTAAGAT	GSM3729170	910	609	0	0	Primary	0	1	0	1	1	1	1	0.111919	non-Active
GSM3729170_CCATTCATTCGG	GSM3729170	1603	957	0	0	Primary	0	2	0	2	3	3	2	0.0530303	non-Active
GSM3729170_CTAGAGGCGGTT	GSM3729170	1292	807	0	0	Primary	0	1	0	2	1	1	1	0.139495	non-Active
GSM3729170_GCGCGATAACTG	GSM3729170	864	589	0	0	Primary	0	5	1	1	5	5	5	0.0912121	non-Active
GSM3729170_CGCGCAAATCCA	GSM3729170	1445	876	0	0	Primary	0	1	0	1	1	1	1	0.132525	non-Active
GSM3729170_ACGTTTTATGTG	GSM3729170	8525	2888	0	0	Primary	1	4	2	3	2	2	4	0.163131	non-Active
GSM3729170_CCAATCCCGATC	GSM3729170	8967	2774	0	0	Primary	0	0	1	0	0	0	0	0.185556	non-Active
GSM3729170_GCAAAAACTGAA	GSM3729170	796	555	0	0	Primary	0	1	0	1	1	1	1	0.218687	non-Active
GSM3729170_GCTCAATCAGAC	GSM3729170	4720	2105	0	0	Primary	1	4	2	3	2	2	4	0.153232	non-Active
GSM3729170_GAGGCAGTAAGG	GSM3729170	796	620	0	0	Primary	0	6	0	3	1	1	6	0.0846465	non-Active
GSM3729170_TACAAACCAATT	GSM3729170	24481	5861	0	0	Primary	2	3	3	4	4	4	3	0.178283	non-Active
GSM3729170_ACGTCAACGTCC	GSM3729170	830	551	0	0	Primary	0	1	0	1	1	1	1	0.109091	non-Active
GSM3729170_CTGTACCATCTC	GSM3729170	11615	4177	0	0	Primary	0	7	1	0	0	0	7	0.45303	non-Active
GSM3729170_GCTACTGTAGCC	GSM3729170	773	543	0	0	Primary	0	1	0	2	1	1	1	0.0866667	non-Active
GSM3729170_TGGCGCAGGCGA	GSM3729170	664	527	0	0	Primary	1	6	2	3	2	2	6	0.0708081	non-Active
GSM3729170_TTATGTCTTTGT	GSM3729170	1500	933	0	0	Primary	0	1	0	1	1	1	1	0.262525	non-Active
GSM3729170_GTCAACAGCGCG	GSM3729170	1641	1010	0	0	Primary	0	1	0	1	1	1	1	0.224747	non-Active
GSM3729170_CTTTACTTATCT	GSM3729170	2832	1456	0	0	Primary	1	4	2	3	2	2	4	0.21	non-Active
GSM3729170_TATCATCCCCTT	GSM3729170	1070	728	0	0	Primary	0	2	0	2	3	3	2	0.28697	non-Active
GSM3729170_TGCAAGATTGCA	GSM3729170	2901	1512	0	0	Primary	1	6	2	3	2	2	6	0.229293	non-Active
GSM3729170_GGACCTAACAGT	GSM3729170	1538	907	0	0	Primary	0	1	0	1	1	1	1	0.131616	non-Active
GSM3729170_CCGCCTAACAGG	GSM3729170	1161	672	0	0	Primary	0	1	0	1	1	1	1	0.180505	non-Active
GSM3729170_GATATAGGGAAT	GSM3729170	2439	1347	0	0	Primary	0	1	0	1	1	1	1	0.291515	non-Active
GSM3729170_ATGGTTCCTCGC	GSM3729170	723	540	0	0	Primary	0	1	0	1	1	1	1	0.119293	non-Active
GSM3729170_CGATACTTAGCA	GSM3729170	19155	5096	0	0	Primary	0	0	1	0	0	0	0	0.231717	non-Active
GSM3729170_GGAGCCTTCTGA	GSM3729170	8127	2854	0	0	Primary	0	0	1	0	0	0	0	0.296162	non-Active
GSM3729170_CGCGCAGCAGTC	GSM3729170	1372	750	0	0	Primary	0	1	0	1	1	1	1	0.217677	non-Active
GSM3729170_CGCCTGTGCTTT	GSM3729170	2095	1209	0	0	Primary	0	6	0	2	3	3	6	0.238081	non-Active
GSM3729170_GGTTATAGAGAT	GSM3729170	28524	5662	0	0	Primary	0	0	1	0	0	0	0	0.311515	non-Active
GSM3729170_GTCTAAGACATG	GSM3729170	791	587	0	0	Primary	0	1	0	2	1	1	1	0.070303	non-Active
GSM3729170_AAAAGACGGTTA	GSM3729170	5450	2288	0	0	Primary	0	0	1	0	0	0	0	0.363131	non-Active
GSM3729170_AGGTCGAGGCAC	GSM3729170	1770	937	0	0	Primary	0	2	0	2	3	3	2	0.0827273	non-Active
GSM3729170_GATAATTATCCA	GSM3729170	1862	986	0	0	Primary	0	2	0	2	3	3	2	0.185657	non-Active
GSM3729170_CTAAATACTGAC	GSM3729170	1080	618	0	0	Primary	0	1	0	1	1	1	1	0.0643434	non-Active
GSM3729170_CAGGAGACATCG	GSM3729170	1985	1202	0	0	Primary	0	1	0	2	1	1	1	0.119596	non-Active
GSM3729170_CCTCGCATATTT	GSM3729170	4768	1957	0	0	Primary	0	5	1	1	5	5	5	0.264141	non-Active
GSM3729170_CGTAGTTTACAN	GSM3729170	5726	2225	0	0	Primary	0	5	1	1	5	5	5	0.145556	non-Active
GSM3729170_CCGTGTAACGGT	GSM3729170	1403	985	0	0	Primary	0	0	1	0	0	0	0	0.17404	non-Active
GSM3729170_GGTTGGATGGAG	GSM3729170	1460	975	0	0	Primary	0	2	0	2	3	3	2	0.196364	non-Active
GSM3729170_TTATGTGACCGG	GSM3729170	3278	1726	0	0	Primary	0	5	1	1	5	5	5	0.337576	non-Active
GSM3729170_TCGGAAGCGTGT	GSM3729170	4678	2196	0	0	Primary	0	4	1	3	2	2	4	0.232222	non-Active
GSM3729170_CGCTGGACTAAG	GSM3729170	1112	771	0	0	Primary	0	1	0	1	1	1	1	0.201111	non-Active
GSM3729170_AAAATGACATTA	GSM3729170	8295	3327	0	0	Primary	1	4	2	3	2	2	4	0.175556	non-Active
GSM3729170_GATACATCACAT	GSM3729170	1166	677	0	0	Primary	0	2	0	2	3	3	2	0.126667	non-Active
GSM3729170_AATATACGAGCC	GSM3729170	956	672	0	0	Primary	1	4	2	3	2	2	4	0.256061	non-Active
GSM3729170_CGGAGCTAATGA	GSM3729170	2692	1376	0	0	Primary	1	6	2	3	2	2	6	0.24697	non-Active
GSM3729170_TCCGAAGGAAAC	GSM3729170	2451	1159	0	0	Primary	0	2	0	1	3	3	2	0.135455	non-Active
GSM3729170_CACGATTGCCGA	GSM3729170	16801	4476	0	0	Primary	1	4	2	3	2	2	4	0.316667	non-Active
GSM3729170_GAACCGGACGCC	GSM3729170	2883	1440	0	0	Primary	0	5	1	1	5	5	5	0.219091	non-Active
GSM3729170_CTCATGACCACA	GSM3729170	8288	3095	0	0	Primary	0	0	1	0	0	0	0	0.232121	non-Active
GSM3729170_CTACGAGCGAAC	GSM3729170	1868	965	0	0	Primary	0	1	0	1	1	1	1	0.158384	non-Active
GSM3729170_GCCGGGGTGCAC	GSM3729170	2579	1504	0	0	Primary	1	4	2	3	2	2	4	0.225657	non-Active
GSM3729170_GGCGAAAGACTA	GSM3729170	752	517	0	0	Primary	0	2	0	2	3	3	2	0.151717	non-Active
GSM3729170_CTTGACCGGACT	GSM3729170	1410	841	0	0	Primary	0	1	0	1	1	1	1	0.250606	non-Active
GSM3729170_TCACGGGCCTTN	GSM3729170	5571	2502	0	0	Primary	1	4	2	3	2	2	4	0.17202	non-Active
GSM3729170_GTAACCCTCTAG	GSM3729170	1621	940	0	0	Primary	0	1	0	1	1	1	1	0.316566	non-Active
GSM3729170_ACCTACGTGGTA	GSM3729170	849	558	0	0	Primary	0	1	0	2	1	1	1	0.0894949	non-Active
GSM3729170_AGTAGCCTAGTC	GSM3729170	3471	1662	0	0	Primary	0	5	1	0	5	5	5	0.31202	non-Active
GSM3729170_GATAGCCGTTAC	GSM3729170	2679	1376	0	0	Primary	0	0	1	0	0	0	0	0.358182	non-Active
GSM3729170_AGTATCCCACTT	GSM3729170	4283	2067	0	0	Primary	1	6	2	3	2	2	6	0.199495	non-Active
GSM3729170_AACGCCTAAACT	GSM3729170	3535	1825	0	0	Primary	0	2	0	2	3	3	2	0.293939	non-Active
GSM3729170_AATTGACAAGAA	GSM3729170	809	579	0	0	Primary	0	2	0	2	3	3	2	0.17202	non-Active
GSM3729170_ACAGGAATCTTT	GSM3729170	976	689	0	0	Primary	0	1	0	1	1	1	1	0.155253	non-Active
GSM3729170_AACATCCATCGT	GSM3729170	3601	1873	0	0	Primary	1	6	2	3	2	2	6	0.278182	non-Active
GSM3729170_TCTTACTAACAG	GSM3729170	4798	1964	0	0	Primary	0	7	1	0	0	0	7	0.169899	non-Active
GSM3729170_ATCACCTAGATC	GSM3729170	3949	1845	0	0	Primary	0	0	1	0	0	0	0	0.163535	non-Active
GSM3729170_TTAACAGACGAT	GSM3729170	13816	3943	0	0	Primary	1	4	2	3	2	2	4	0.379697	non-Active
GSM3729170_CTCAACTACGTA	GSM3729170	1393	915	0	0	Primary	0	2	0	2	3	3	2	0.217273	non-Active
GSM3729170_CGGTGCGTCAAG	GSM3729170	753	510	0	0	Primary	0	1	0	1	1	1	1	0.0909091	non-Active
GSM3729170_TGCTTTGTCGGA	GSM3729170	3231	1659	0	0	Primary	0	0	1	0	0	0	0	0.0928283	non-Active
GSM3729170_GTCATATACGGG	GSM3729170	2385	1248	0	0	Primary	0	0	1	0	0	0	0	0.234848	non-Active
GSM3729170_TATAAGTGCAGC	GSM3729170	8160	2878	0	0	Primary	0	5	1	1	5	5	5	0.288687	non-Active
GSM3729170_AACGAGCCATTC	GSM3729170	763	546	0	0	Primary	0	1	0	1	1	1	1	0.129899	non-Active
GSM3729170_AAGCGAAAATCA	GSM3729170	841	582	0	0	Primary	0	1	0	1	1	1	1	0.202323	non-Active
GSM3729170_ATGATCTATCTA	GSM3729170	16219	4332	0	0	Primary	0	0	1	0	0	0	0	0.339293	non-Active
GSM3729170_TCGGTCTTGTTG	GSM3729170	3199	1584	0	0	Primary	0	7	1	0	0	0	7	0.180404	non-Active
GSM3729170_GCAACCCCCTGA	GSM3729170	2858	1636	0	0	Primary	0	5	1	1	5	5	5	0.129394	non-Active
GSM3729170_GACATGAACCTT	GSM3729170	1268	852	0	0	Primary	0	1	0	2	1	1	1	0.192525	non-Active
GSM3729170_ATGGAAAGTAAT	GSM3729170	833	587	0	0	Primary	1	4	2	3	2	2	4	0.131717	non-Active
GSM3729170_CCTACTTGAGAN	GSM3729170	1234	728	0	0	Primary	0	1	0	1	1	1	1	0.265859	non-Active
GSM3729170_GGGATGCGATGG	GSM3729170	7858	2783	0	0	Primary	0	4	1	0	2	2	4	0.251717	non-Active
GSM3729170_GGCCGGGGTTGT	GSM3729170	4707	2144	0	0	Primary	1	4	2	3	2	2	4	0.253838	non-Active
GSM3729170_AGCCCTTCACAA	GSM3729170	719	528	0	0	Primary	0	1	0	2	1	1	1	0.116162	non-Active
GSM3729170_AGATGTGTGGCC	GSM3729170	861	547	0	0	Primary	0	1	0	1	1	1	1	0.217374	non-Active
GSM3729170_CTCGGATCAACG	GSM3729170	10949	3300	0	0	Primary	0	0	1	0	0	0	0	0.341414	non-Active
GSM3729170_TTATCACAAATT	GSM3729170	3178	1507	0	0	Primary	0	0	1	0	0	0	0	0.318081	non-Active
GSM3729170_AGTTTGCAAATA	GSM3729170	1197	763	0	0	Primary	0	2	0	2	3	3	2	0.181414	non-Active
GSM3729170_GTGGAGACCTCT	GSM3729170	7372	2690	0	0	Primary	1	4	2	3	2	2	4	0.283131	non-Active
GSM3729170_CGGCCGGAGTCG	GSM3729170	1276	822	0	0	Primary	1	6	2	3	2	2	6	0.0570707	non-Active
GSM3729170_TTAACTTTAGGT	GSM3729170	6595	2582	0	0	Primary	0	7	1	0	0	0	7	0.168384	non-Active
GSM3729170_AATGCTCATAAG	GSM3729170	1974	1151	0	0	Primary	0	0	1	0	0	0	0	0.177273	non-Active
GSM3729170_CCCGAGCAATGT	GSM3729170	848	639	0	0	Primary	1	4	2	3	2	2	4	0.0665657	non-Active
GSM3729170_TAACCCGGCTAC	GSM3729170	1024	698	0	0	Primary	0	1	0	2	1	1	1	0.0906061	non-Active
GSM3729170_CAAGTCTCAATT	GSM3729170	14040	4130	0	0	Primary	0	0	1	0	0	0	0	0.27404	non-Active
GSM3729170_ACTACGAGAATA	GSM3729170	2041	1128	0	0	Primary	1	6	2	3	2	2	6	0.291212	non-Active
GSM3729170_GTAAGCAAGAGC	GSM3729170	887	591	0	0	Primary	0	1	0	1	1	1	1	0.137879	non-Active
GSM3729170_CCCGCACAGGGA	GSM3729170	790	534	0	0	Primary	1	6	2	3	2	2	6	0.126263	non-Active
GSM3729170_ATTAGCTGTCTG	GSM3729170	1035	691	0	0	Primary	1	6	2	3	2	2	6	0.117576	non-Active
GSM3729170_GCATTGCCATGG	GSM3729170	2311	1334	0	0	Primary	0	1	0	2	1	1	1	0.192525	non-Active
GSM3729170_CCTTAAAGATGG	GSM3729170	3339	1710	0	0	Primary	0	0	1	0	0	0	0	0.291616	non-Active
GSM3729170_TTTGAGTACCGT	GSM3729170	1353	821	0	0	Primary	0	1	0	1	1	1	1	0.245354	non-Active
GSM3729170_CTGGCCGGTGGG	GSM3729170	1766	1073	0	0	Primary	1	6	2	3	2	2	6	0.172929	non-Active
GSM3729170_ATTCGAACACCA	GSM3729170	4945	2138	0	0	Primary	0	0	1	0	0	0	0	0.348788	non-Active
GSM3729170_CAAGGTCTTTCA	GSM3729170	1595	941	0	0	Primary	0	5	1	1	5	5	5	0.23303	non-Active
GSM3729170_CACGTACATAGT	GSM3729170	1519	888	0	0	Primary	0	2	0	2	3	3	2	0.239293	non-Active
GSM3729170_AAGCGTGGTGCC	GSM3729170	3450	1648	0	0	Primary	0	1	0	1	1	1	1	0.300101	non-Active
GSM3729170_GATGCTTCACCG	GSM3729170	1112	718	0	0	Primary	0	2	0	2	3	3	2	0.127778	non-Active
GSM3729170_TCCCATGACACG	GSM3729170	1538	1066	0	0	Primary	1	6	2	3	2	2	6	0.12899	non-Active
GSM3729170_CTAGGGGATACT	GSM3729170	3899	1891	0	0	Primary	0	0	1	0	0	0	0	0.117778	non-Active
GSM3729170_TCTCAAAGAGTA	GSM3729170	3815	1799	0	0	Primary	0	0	1	0	0	0	0	0.231313	non-Active
GSM3729170_GACGAAGGAACT	GSM3729170	3850	1856	0	0	Primary	1	6	2	3	2	2	6	0.278485	non-Active
GSM3729170_ATTAGCGTACCG	GSM3729170	1786	963	0	0	Primary	0	2	0	2	3	3	2	0.152727	non-Active
GSM3729170_TCGCATAATTAG	GSM3729170	2154	1162	0	0	Primary	0	1	0	1	1	1	1	0.267879	non-Active
GSM3729170_TTCAGCGCCTTT	GSM3729170	27782	5553	0	0	Primary	1	4	2	3	2	2	4	0.265657	non-Active
GSM3729170_ATCGAGAGTTAG	GSM3729170	23638	5645	0	0	Primary	1	4	2	3	2	2	4	0.327879	non-Active
GSM3729170_GCCATAACATGC	GSM3729170	1371	864	0	0	Primary	0	1	0	1	1	1	1	0.142828	non-Active
GSM3729170_TCAATATTGCAC	GSM3729170	7015	2822	0	0	Primary	1	4	2	3	2	2	4	0.326869	non-Active
GSM3729170_ATCACCCGACCC	GSM3729170	2580	1354	0	0	Primary	0	0	1	0	0	0	0	0.298081	non-Active
GSM3729170_GCGAATCTCTGA	GSM3729170	849	586	0	0	Primary	0	1	0	1	1	1	1	0.144242	non-Active
GSM3729170_TACTTCTTTGAT	GSM3729170	737	514	0	0	Primary	0	1	0	2	1	1	1	0.130909	non-Active
GSM3729170_TCTAGCTGTCGT	GSM3729170	8534	2782	0	0	Primary	0	5	1	1	5	5	5	0.152626	non-Active
GSM3729170_TATGGTTAGCAT	GSM3729170	6101	2658	0	0	Primary	0	0	1	0	0	0	0	0.347273	non-Active
GSM3729170_GCAAAGAACGAG	GSM3729170	984	684	0	0	Primary	0	2	0	2	3	3	2	0.144242	non-Active
GSM3729170_ACTATAAGCTAA	GSM3729170	1836	1032	0	0	Primary	0	0	1	0	0	0	0	0.343838	non-Active
GSM3729170_TGCTTGTTGCAC	GSM3729170	3177	1632	0	0	Primary	0	5	1	1	5	5	5	0.162525	non-Active
GSM3729170_CCGAAGCTTTAG	GSM3729170	1112	769	0	0	Primary	0	2	0	2	3	3	2	0.227879	non-Active
GSM3729170_GTTCACTACAAC	GSM3729170	3936	1858	0	0	Primary	1	4	2	3	2	2	4	0.126364	non-Active
GSM3729170_TCTCGGCTGCAA	GSM3729170	1667	970	0	0	Primary	0	1	0	1	1	1	1	0.11697	non-Active
GSM3729170_AGGGTCAGGATA	GSM3729170	705	521	0	0	Primary	0	1	0	1	1	1	1	0.136162	non-Active
GSM3729170_AGAGCAGAGGTC	GSM3729170	3752	1854	0	0	Primary	1	4	2	3	2	2	4	0.158182	non-Active
GSM3729170_CGACAACGGGGG	GSM3729170	7636	3130	0	0	Primary	1	4	2	3	2	2	4	0.0892929	non-Active
GSM3729170_ACCCAGTAGCTG	GSM3729170	4174	2070	0	0	Primary	0	7	1	0	0	0	7	0.130101	non-Active
GSM3729170_CGTCGTGAGCAG	GSM3729170	12282	3795	0	0	Primary	1	4	2	3	2	2	4	0.29202	non-Active
GSM3729170_GCAGCGTGGTTC	GSM3729170	1464	868	0	0	Primary	0	5	1	1	5	5	5	0.144747	non-Active
GSM3729170_ACTATCCAATTC	GSM3729170	821	551	0	0	Primary	0	1	0	1	1	1	1	0.0914141	non-Active
GSM3729170_TAAACTTGCATA	GSM3729170	1277	911	0	0	Primary	0	2	0	2	3	3	2	0.311313	non-Active
GSM3729170_TGCCCTTGTCGT	GSM3729170	2416	1193	0	0	Primary	0	1	0	1	1	1	1	0.237273	non-Active
GSM3729170_GCGATCGGTAAC	GSM3729170	1358	834	0	0	Primary	0	2	0	2	3	3	2	0.370404	non-Active
GSM3729170_TCCCATATGCAC	GSM3729170	11815	3558	0	0	Primary	0	0	1	0	0	0	0	0.327879	non-Active
GSM3729170_GCGGTTCTAGCT	GSM3729170	7194	2964	0	0	Primary	1	4	2	3	2	2	4	0.258283	non-Active
GSM3729170_GGCTGAACTCGC	GSM3729170	1257	832	0	0	Primary	0	1	0	1	1	1	1	0.259394	non-Active
GSM3729170_GACATGTTTGAC	GSM3729170	2379	1083	0	0	Primary	0	2	0	2	3	3	2	0.133434	non-Active
GSM3729170_GCAGTCTCAAGA	GSM3729170	797	543	0	0	Primary	0	1	0	1	1	1	1	0.154343	non-Active
GSM3729170_CGGCGCATTACG	GSM3729170	3358	1566	0	0	Primary	0	5	1	1	5	5	5	0.30202	non-Active
GSM3729170_ATGATATCTTCT	GSM3729170	26467	5238	0	0	Primary	1	4	2	3	2	2	4	0.234242	non-Active
GSM3729170_TCAGGACGCAAG	GSM3729170	3020	1606	0	0	Primary	1	4	2	3	2	2	4	0.137677	non-Active
GSM3729170_ACGACATATGCG	GSM3729170	2143	1112	0	0	Primary	0	1	0	1	1	1	1	0.174747	non-Active
GSM3729170_CGATGGAATGCC	GSM3729170	3221	1648	0	0	Primary	0	0	1	0	0	0	0	0.378687	non-Active
GSM3729170_TTAAATGGTTAG	GSM3729170	1321	817	0	0	Primary	0	2	0	2	3	3	2	0.154343	non-Active
GSM3729170_TTGATTTCGGCA	GSM3729170	2125	1208	0	0	Primary	0	1	0	1	1	1	1	0.160505	non-Active
GSM3729170_CCATTTGTGAGT	GSM3729170	993	581	0	0	Primary	0	1	0	1	1	1	1	0.294747	non-Active
GSM3729170_CGAGGCGTGATA	GSM3729170	10981	3593	0	0	Primary	1	4	2	3	2	2	4	0.301717	non-Active
GSM3729170_TGTGAGGGTCGT	GSM3729170	8734	3623	0	0	Primary	1	4	2	3	2	2	4	0.157677	non-Active
GSM3729170_TGATCGGTTCAT	GSM3729170	1440	870	0	0	Primary	0	5	1	1	5	5	5	0.267071	non-Active
GSM3729170_GCGGGATACAAC	GSM3729170	1057	716	0	0	Primary	1	6	2	3	2	2	6	0.0914141	non-Active
GSM3729170_TTTTACGACCTG	GSM3729170	3354	1327	0	0	Primary	1	4	2	3	2	2	4	0.0848485	non-Active
GSM3729170_TCTGCCAGACAA	GSM3729170	2681	1402	0	0	Primary	0	0	1	0	0	0	0	0.294444	non-Active
GSM3729170_TTACCGAACTAG	GSM3729170	1021	641	0	0	Primary	0	1	0	1	1	1	1	0.238788	non-Active
GSM3729170_TTCACGCGTATG	GSM3729170	1365	948	0	0	Primary	0	2	0	2	3	3	2	0.15202	non-Active
GSM3729170_CCATCCGCCGGG	GSM3729170	831	643	0	0	Primary	0	1	0	2	1	1	1	0.190707	non-Active
GSM3729170_GCTGGAGTTCGA	GSM3729170	2035	1294	0	0	Primary	0	0	1	0	0	0	0	0.476364	Active
GSM3729170_GTGGCAGGATGG	GSM3729170	1891	1083	0	0	Primary	1	6	2	3	2	2	6	0.163636	non-Active
GSM3729170_CGTACTCTTGTA	GSM3729170	1404	874	0	0	Primary	1	6	2	3	2	2	6	0.158081	non-Active
GSM3729170_TTTTTCAGGGCC	GSM3729170	5929	2761	0	0	Primary	1	4	2	3	2	2	4	0.242323	non-Active
GSM3729170_TTAAAAGGAGTA	GSM3729170	10136	3517	0	0	Primary	1	4	2	3	2	2	4	0.317677	non-Active
GSM3729170_AGCTTATCTCGC	GSM3729170	2075	1094	0	0	Primary	0	5	1	1	5	5	5	0.260101	non-Active
GSM3729170_CAGAGAAGGTCA	GSM3729170	1431	877	0	0	Primary	0	1	0	1	1	1	1	0.273333	non-Active
GSM3729170_ACGCCTCTCGTG	GSM3729170	4688	2398	0	0	Primary	0	0	1	0	0	0	0	0.161919	non-Active
GSM3729170_CAGTAAGGTACT	GSM3729170	1368	790	0	0	Primary	0	1	0	1	1	1	1	0.154545	non-Active
GSM3729170_TAGTCTCTAACT	GSM3729170	1007	711	0	0	Primary	0	2	0	2	3	3	2	0.25798	non-Active
GSM3729170_AGAGCAAACAGT	GSM3729170	4788	2021	0	0	Primary	1	6	2	3	2	2	6	0.229495	non-Active
GSM3729170_CCTGGAGTACCC	GSM3729170	2990	1554	0	0	Primary	0	0	1	0	0	0	0	0.291414	non-Active
GSM3729170_TGAAGTAACGGT	GSM3729170	759	525	0	0	Primary	0	5	1	1	5	5	5	0.212323	non-Active
GSM3729170_TACGCTTATTTC	GSM3729170	1401	797	0	0	Primary	0	2	0	2	3	3	2	0.117273	non-Active
GSM3729170_ATGGTATTAGAA	GSM3729170	1706	982	0	0	Primary	0	1	0	1	1	1	1	0.0908081	non-Active
GSM3729170_AAGATGGATCTC	GSM3729170	1095	617	0	0	Primary	0	1	0	1	1	1	1	0.0689899	non-Active
GSM3729170_AAGGTATGAGGC	GSM3729170	3371	1556	0	0	Primary	0	0	1	0	0	0	0	0.0863636	non-Active
GSM3729170_ATTATGGCTGTT	GSM3729170	864	620	0	0	Primary	0	1	0	1	1	1	1	0.266869	non-Active
GSM3729170_AGCGTAGTCGAG	GSM3729170	9283	3303	0	0	Primary	0	0	1	0	0	0	0	0.346566	non-Active
GSM3729170_ACTGCCATTGGC	GSM3729170	4942	2186	0	0	Primary	0	0	1	0	0	0	0	0.119899	non-Active
GSM3729170_CTGCGTCGATCG	GSM3729170	740	567	0	0	Primary	0	1	0	1	1	1	1	0.289495	non-Active
GSM3729170_CACATGAATGAT	GSM3729170	1225	847	0	0	Primary	0	1	0	1	1	1	1	0.190808	non-Active
GSM3729170_TCCGCAGCTTTC	GSM3729170	2346	1143	0	0	Primary	0	5	1	1	5	5	5	0.206465	non-Active
GSM3729170_CCATGCCCACTT	GSM3729170	1285	756	0	0	Primary	0	1	0	1	1	1	1	0.268384	non-Active
GSM3729170_TCCTGATGGTAA	GSM3729170	2943	1679	0	0	Primary	0	0	1	0	0	0	0	0.310505	non-Active
GSM3729170_GGCATTACTATC	GSM3729170	1990	1113	0	0	Primary	0	3	3	4	4	4	3	0.147374	non-Active
GSM3729170_GGTAACAGACAG	GSM3729170	3120	1706	0	0	Primary	0	0	1	0	0	0	0	0.200404	non-Active
GSM3729170_ACCGGAATCAGA	GSM3729170	1741	934	0	0	Primary	0	2	0	2	3	3	2	0.240909	non-Active
GSM3729170_GCAACGTAGTAA	GSM3729170	7689	2793	0	0	Primary	1	4	2	3	2	2	4	0.184747	non-Active
GSM3729170_AGTCCACGCATC	GSM3729170	1818	1005	0	0	Primary	0	2	0	2	3	3	2	0.293131	non-Active
GSM3729170_GCGAATTTATTA	GSM3729170	1652	1036	0	0	Primary	1	6	2	3	2	2	6	0.170404	non-Active
GSM3729170_AGAGAGCTTCTG	GSM3729170	1177	728	0	0	Primary	0	1	0	1	1	1	1	0.107374	non-Active
GSM3729170_TTCCCTGAAAGT	GSM3729170	1435	902	0	0	Primary	0	5	1	1	5	5	5	0.175556	non-Active
GSM3729170_CGCGGGTTTCCG	GSM3729170	1542	932	0	0	Primary	0	1	0	1	1	1	1	0.225758	non-Active
GSM3729170_CCTGTCGAAGGC	GSM3729170	18649	4661	0	0	Primary	1	4	2	3	2	2	4	0.22303	non-Active
GSM3729170_ACTGCCATTCAG	GSM3729170	1725	986	0	0	Primary	0	1	0	1	1	1	1	0.115657	non-Active
GSM3729170_TGGACGACGAAA	GSM3729170	937	595	0	0	Primary	0	2	0	2	3	3	2	0.0592929	non-Active
GSM3729170_TTGTTAATGTCT	GSM3729170	2069	1377	0	0	Primary	1	6	2	3	2	2	6	0.222626	non-Active
GSM3729170_AGGAGGTGTCTN	GSM3729170	6499	2720	0	0	Primary	1	4	2	3	2	2	4	0.244747	non-Active
GSM3729170_TTATACTCTTCC	GSM3729170	1470	988	0	0	Primary	0	0	1	0	0	0	0	0.180505	non-Active
GSM3729170_GTCATCGTTATA	GSM3729170	7102	2640	0	0	Primary	0	7	1	0	0	0	7	0.136566	non-Active
GSM3729170_CATGTTTAATAC	GSM3729170	4434	2112	0	0	Primary	1	4	2	3	2	2	4	0.0970707	non-Active
GSM3729170_CAAGTGTCTCTG	GSM3729170	6281	2611	0	0	Primary	1	4	2	3	2	2	4	0.25404	non-Active
GSM3729170_AACGATCTCGGC	GSM3729170	1163	748	0	0	Primary	0	1	0	1	1	1	1	0.230404	non-Active
GSM3729170_TAAAGGCCTCTG	GSM3729170	734	509	0	0	Primary	0	1	0	1	1	1	1	0.167879	non-Active
GSM3729170_AGAAAACGAGCT	GSM3729170	756	532	0	0	Primary	0	2	0	2	3	3	2	0.115253	non-Active
GSM3729170_TATGTGTCTTGT	GSM3729170	2012	1085	0	0	Primary	1	6	2	3	2	2	6	0.174242	non-Active
GSM3729170_AAACGGTATAGG	GSM3729170	2685	1495	0	0	Primary	0	1	0	1	1	1	1	0.240909	non-Active
GSM3729170_ACTCGTAGGTGC	GSM3729170	1926	1040	0	0	Primary	0	0	1	0	0	0	0	0.19	non-Active
GSM3729170_AGTGCGTCAATC	GSM3729170	1518	976	0	0	Primary	0	2	0	2	3	3	2	0.176465	non-Active
GSM3729170_TAATGTGTACGA	GSM3729170	1061	669	0	0	Primary	0	5	1	1	5	5	5	0.180707	non-Active
GSM3729170_TCTTACACCTGN	GSM3729170	9372	3128	0	0	Primary	1	4	2	3	2	2	4	0.30303	non-Active
GSM3729170_GTGTTGCGAAAG	GSM3729170	705	501	0	0	Primary	0	1	0	1	1	1	1	0.245051	non-Active
GSM3729170_CTAAAGTCAGTT	GSM3729170	907	674	0	0	Primary	1	6	2	3	2	2	6	0.152323	non-Active
GSM3729170_CACCCCATCACT	GSM3729170	3641	1697	0	0	Primary	1	6	2	3	2	2	6	0.178687	non-Active
GSM3729170_GAAGTTGCAAAT	GSM3729170	2045	1091	0	0	Primary	0	1	0	1	1	1	1	0.256061	non-Active
GSM3729170_TTCAAGCAACAT	GSM3729170	873	607	0	0	Primary	0	2	0	2	3	3	2	0.105051	non-Active
GSM3729170_ATAAAATGATCT	GSM3729170	961	642	0	0	Primary	0	2	0	2	3	3	2	0.090303	non-Active
GSM3729170_CGTGAACAGTAT	GSM3729170	4311	1843	0	0	Primary	0	0	1	0	0	0	0	0.298485	non-Active
GSM3729170_AGCATAAGATCA	GSM3729170	2444	1339	0	0	Primary	1	6	2	3	2	2	6	0.253939	non-Active
GSM3729170_GCGACCGAGAGC	GSM3729170	810	573	0	0	Primary	0	1	0	1	1	1	1	0.210404	non-Active
GSM3729170_CGGTCTACTTAT	GSM3729170	16736	4320	0	0	Primary	1	4	2	3	2	2	4	0.278889	non-Active
GSM3729170_TGGATCTGGAAT	GSM3729170	1642	968	0	0	Primary	0	1	0	1	1	1	1	0.255455	non-Active
GSM3729170_CCCACGCATTGC	GSM3729170	6693	2465	0	0	Primary	0	7	1	0	0	0	7	0.241414	non-Active
GSM3729170_TGCAACGAGCCA	GSM3729170	711	516	0	0	Primary	0	1	0	1	1	1	1	0.234848	non-Active
GSM3729170_ACGAGATGCCGT	GSM3729170	3778	1780	0	0	Primary	0	0	1	0	0	0	0	0.484242	Active
GSM3729170_TGAAAGGTCAAT	GSM3729170	1387	881	0	0	Primary	0	1	0	1	1	1	1	0.18404	non-Active
GSM3729170_TTTGACAGGGTT	GSM3729170	14688	4433	0	0	Primary	1	4	2	3	2	2	4	0.22	non-Active
GSM3729170_GATGTAACATTC	GSM3729170	2130	1136	0	0	Primary	0	5	1	5	5	5	5	0.287374	non-Active
GSM3729170_CTCCAAGGAACG	GSM3729170	3191	1832	0	0	Primary	1	4	2	3	2	2	4	0.30202	non-Active
GSM3729170_ATTTCTTTTGTG	GSM3729170	797	558	0	0	Primary	0	2	0	2	3	3	2	0.149091	non-Active
GSM3729170_CCGCAAGTGCTC	GSM3729170	8118	2971	0	0	Primary	0	5	1	1	5	5	5	0.263333	non-Active
GSM3729170_TGCGTGCCAACT	GSM3729170	1868	1090	0	0	Primary	0	5	1	1	5	5	5	0.125758	non-Active
GSM3729170_CGTCGACGTTCA	GSM3729170	2853	1528	0	0	Primary	1	4	2	3	2	2	4	0.0671717	non-Active
GSM3729170_CTGTCCGGAATC	GSM3729170	1305	806	0	0	Primary	0	1	0	1	1	1	1	0.259899	non-Active
GSM3729170_GGTAATGGTTGG	GSM3729170	1151	666	0	0	Primary	0	1	0	1	1	1	1	0.099596	non-Active
GSM3729170_GCAGAAGCGTCA	GSM3729170	2609	1442	0	0	Primary	0	5	1	1	5	5	5	0.156566	non-Active
GSM3729170_TACGAAAGTTGG	GSM3729170	779	595	0	0	Primary	0	1	0	2	1	1	1	0.0913131	non-Active
GSM3729170_ACCCGGCTGTGC	GSM3729170	2340	1321	0	0	Primary	0	5	1	1	5	5	5	0.0980808	non-Active
GSM3729170_AGCGCGGTACGG	GSM3729170	966	736	0	0	Primary	0	2	0	2	3	3	2	0.125152	non-Active
GSM3729170_ACTCAATATCAG	GSM3729170	1216	747	0	0	Primary	0	2	2	3	2	2	2	0.219495	non-Active
GSM3729170_GGGGATTTGATG	GSM3729170	2294	1313	0	0	Primary	0	5	1	1	5	5	5	0.175657	non-Active
GSM3729170_ATGGAGCCGGTT	GSM3729170	880	591	0	0	Primary	0	1	0	1	1	1	1	0.205758	non-Active
GSM3729170_TACGAAAGTGCT	GSM3729170	750	517	0	0	Primary	0	1	0	1	1	1	1	0.0935354	non-Active
GSM3729170_CGCTAGCGAGGA	GSM3729170	1820	1017	0	0	Primary	0	5	1	1	5	5	5	0.166364	non-Active
GSM3729170_CAAAGTGTCGAC	GSM3729170	3028	1602	0	0	Primary	0	0	1	0	0	0	0	0.0832323	non-Active
GSM3729170_AAACCGGCACGT	GSM3729170	1214	750	0	0	Primary	0	1	0	1	1	1	1	0.108283	non-Active
GSM3729170_CGCCCAACCCCT	GSM3729170	2112	1071	0	0	Primary	0	1	0	1	1	1	1	0.155657	non-Active
GSM3729170_CCGGAATTGGAA	GSM3729170	3442	1594	0	0	Primary	0	5	1	1	5	5	5	0.179394	non-Active
GSM3729170_CGTCAGTTCAGG	GSM3729170	2036	1271	0	0	Primary	0	0	1	0	0	0	0	0.0913131	non-Active
GSM3729170_ACACCGTTTGAA	GSM3729170	803	585	0	0	Primary	0	1	0	1	1	1	1	0.126869	non-Active
GSM3729170_CAATCTCAATAC	GSM3729170	3001	1576	0	0	Primary	0	0	1	0	0	0	0	0.17596	non-Active
GSM3729170_TTCCTAAAAGAA	GSM3729170	1920	1129	0	0	Primary	0	0	1	0	0	0	0	0.171111	non-Active
GSM3729170_TTGCCACTTTTT	GSM3729170	2900	1331	0	0	Primary	1	6	2	3	2	2	6	0.254141	non-Active
GSM3729170_CAAATCAGCGAC	GSM3729170	9195	3651	0	0	Primary	1	4	2	3	2	2	4	0.264646	non-Active
GSM3729170_TACGCCGAGTAC	GSM3729170	5041	2199	0	0	Primary	1	6	2	3	2	2	6	0.275859	non-Active
GSM3729170_CCCTCCCTGGGA	GSM3729170	2255	1175	0	0	Primary	0	0	1	0	0	0	0	0.361414	non-Active
GSM3729170_GAATGACCAGCA	GSM3729170	1303	756	0	0	Primary	0	1	0	1	1	1	1	0.231111	non-Active
GSM3729170_CCAAAGAATTAA	GSM3729170	10089	3756	0	0	Primary	1	4	2	3	2	2	4	0.337374	non-Active
GSM3729170_TATCGCACAACT	GSM3729170	2635	1401	0	0	Primary	1	4	2	3	2	2	4	0.0769697	non-Active
GSM3729170_TATCCAGAATGA	GSM3729170	2541	1410	0	0	Primary	0	0	1	0	0	0	0	0.22798	non-Active
GSM3729170_CCTATTTAGCAG	GSM3729170	1501	839	0	0	Primary	0	2	0	2	3	3	2	0.145152	non-Active
GSM3729170_CCCCCATCTCTA	GSM3729170	1202	710	0	0	Primary	0	1	0	1	1	1	1	0.342929	non-Active
GSM3729170_CAATAGATGTCA	GSM3729170	5555	2432	0	0	Primary	0	5	1	0	5	5	5	0.0731313	non-Active
GSM3729170_ACAAGCCGATGC	GSM3729170	1486	755	0	0	Primary	0	1	0	1	1	1	1	0.192222	non-Active
GSM3729170_GCGGCCGATGTT	GSM3729170	1252	820	0	0	Primary	0	1	0	1	1	1	1	0.169798	non-Active
GSM3729170_TGTGACAGCTAC	GSM3729170	1790	1026	0	0	Primary	1	4	2	3	2	2	4	0.215152	non-Active
GSM3729170_CGCGAACTTTCT	GSM3729170	1933	1138	0	0	Primary	0	0	1	0	0	0	0	0.236667	non-Active
GSM3729170_CCTCCTTGTCTA	GSM3729170	1501	875	0	0	Primary	0	1	0	1	1	1	1	0.214646	non-Active
GSM3729170_AAAGATCAATTC	GSM3729170	689	546	0	0	Primary	0	2	0	2	3	3	2	0.0913131	non-Active
GSM3729170_AGGTATACAGAA	GSM3729170	1319	909	0	0	Primary	1	6	2	3	2	2	6	0.369394	non-Active
GSM3729170_ATGACACGTCCT	GSM3729170	3220	1857	0	0	Primary	1	4	2	3	2	2	4	0.167374	non-Active
GSM3729170_CGCGCAATAGGG	GSM3729170	6620	2635	0	0	Primary	0	5	1	0	5	5	5	0.259495	non-Active
GSM3729170_CGGCTTGACCTA	GSM3729170	5001	2117	0	0	Primary	0	0	1	0	0	0	0	0.238081	non-Active
GSM3729170_ATCTACGACGTA	GSM3729170	4817	2163	0	0	Primary	1	4	2	3	2	2	4	0.161616	non-Active
GSM3729170_CCTCTAGCGTGC	GSM3729170	3105	1605	0	0	Primary	0	5	1	1	5	5	5	0.156364	non-Active
GSM3729170_AGAGTAGACCCT	GSM3729170	12921	3875	0	0	Primary	1	4	2	3	2	2	4	0.188889	non-Active
GSM3729170_CGCGCTAGCATG	GSM3729170	1163	725	0	0	Primary	0	2	0	2	3	3	2	0.0349495	non-Active
GSM3729170_CTTCCCTGGGAT	GSM3729170	4442	2033	0	0	Primary	0	0	1	0	0	0	0	0.113131	non-Active
GSM3729170_TAAGCACGCGGT	GSM3729170	5676	2536	0	0	Primary	0	7	1	0	0	0	7	0.210101	non-Active
GSM3729170_TGGCTAAGGTGT	GSM3729170	1278	882	0	0	Primary	0	5	1	1	5	5	5	0.0910101	non-Active
GSM3729170_CCGGACCGCATG	GSM3729170	4305	1823	0	0	Primary	0	5	1	1	5	5	5	0.2	non-Active
GSM3729170_CGAATTACGTAG	GSM3729170	2276	1300	0	0	Primary	0	1	0	1	1	1	1	0.173333	non-Active
GSM3729170_CCCTGTCAATTA	GSM3729170	1268	888	0	0	Primary	0	2	0	2	3	3	2	0.169394	non-Active
GSM3729170_ATCTGTAGTCGA	GSM3729170	2516	1378	0	0	Primary	0	5	1	1	5	5	5	0.155859	non-Active
GSM3729170_ACTAATCTGGGG	GSM3729170	712	542	0	0	Primary	1	6	2	3	2	2	6	0.0643434	non-Active
GSM3729170_GGGAATCCAGAG	GSM3729170	989	714	0	0	Primary	0	0	1	0	0	0	0	0.262929	non-Active
GSM3729170_CCGTAGTAACCA	GSM3729170	19949	4946	0	0	Primary	1	4	2	3	2	2	4	0.364848	non-Active
GSM3729170_TTATGCTTGCAA	GSM3729170	2587	1266	0	0	Primary	0	0	1	0	0	0	0	0.175758	non-Active
GSM3729170_GGCCAAGTATTA	GSM3729170	1307	802	0	0	Primary	0	2	0	2	3	3	2	0.244242	non-Active
GSM3729170_TTACGTCAGATC	GSM3729170	1563	974	0	0	Primary	0	1	0	1	1	1	1	0.168485	non-Active
GSM3729170_TTTGGGTTCAAT	GSM3729170	849	603	0	0	Primary	0	2	0	2	3	3	2	0.175455	non-Active
GSM3729170_TTGTTCAAGTGT	GSM3729170	4122	1953	0	0	Primary	0	0	1	0	0	0	0	0.155859	non-Active
GSM3729170_CAATCATGCTTN	GSM3729170	9301	2949	0	0	Primary	0	7	1	0	0	0	7	0.277677	non-Active
GSM3729170_ACAATAGCGCTT	GSM3729170	2277	1240	0	0	Primary	0	5	1	1	5	5	5	0.0879798	non-Active
GSM3729170_TTGGGGAAGGCG	GSM3729170	7679	2945	0	0	Primary	0	0	1	0	0	0	0	0.139293	non-Active
GSM3729170_GCTGAAGGTACT	GSM3729170	1466	967	0	0	Primary	1	6	2	3	2	2	6	0.244242	non-Active
GSM3729170_TGACCGCGCGGG	GSM3729170	1852	1164	0	0	Primary	1	6	2	3	2	2	6	0.269091	non-Active
GSM3729170_CCTCGAGTGGTT	GSM3729170	2757	1390	0	0	Primary	0	0	1	0	0	0	0	0.261313	non-Active
GSM3729170_CGCCCGTTACTA	GSM3729170	1450	895	0	0	Primary	0	1	0	2	1	1	1	0.151111	non-Active
GSM3729170_CCCAGAATTACA	GSM3729170	1057	756	0	0	Primary	0	2	0	2	3	3	2	0.227374	non-Active
GSM3729170_CGGTTCACAACT	GSM3729170	951	664	0	0	Primary	0	1	0	2	1	1	1	0.111212	non-Active
GSM3729170_TTTTGGTAGGCC	GSM3729170	1121	688	0	0	Primary	0	1	0	1	1	1	1	0.280808	non-Active
GSM3729170_CTACGAACGTTC	GSM3729170	4014	1930	0	0	Primary	0	0	1	0	0	0	0	0.172727	non-Active
GSM3729170_ATCCCATGGTCG	GSM3729170	721	527	0	0	Primary	1	6	2	3	2	2	6	0.0446465	non-Active
GSM3729170_CGAGGAGGTCGA	GSM3729170	1498	929	0	0	Primary	1	6	2	3	2	2	6	0.204545	non-Active
GSM3729170_GGCTAACTTTAC	GSM3729170	795	559	0	0	Primary	0	2	0	2	3	3	2	0.134646	non-Active
GSM3729170_TCGTGGGTATGT	GSM3729170	7567	2924	0	0	Primary	0	7	1	0	0	0	7	0.181212	non-Active
GSM3729170_AAGCAAGCACGC	GSM3729170	5781	2408	0	0	Primary	1	4	2	3	2	2	4	0.202121	non-Active
GSM3729170_CAGGAAAGAGTA	GSM3729170	4639	2292	0	0	Primary	1	4	2	3	2	2	4	0.235152	non-Active
GSM3729170_ACACACTAACTT	GSM3729170	912	573	0	0	Primary	0	2	0	2	3	3	2	0.195253	non-Active
GSM3729170_TTCTCCTAATCA	GSM3729170	1724	856	0	0	Primary	0	2	0	2	3	3	2	0.193636	non-Active
GSM3729170_GTCAATTAGCTT	GSM3729170	2095	1446	0	0	Primary	0	6	0	3	3	2	6	0.13	non-Active
GSM3729170_ATTCCTTACAGA	GSM3729170	2099	1086	0	0	Primary	0	1	0	1	1	1	1	0.176263	non-Active
GSM3729170_GTATAGCCTCGC	GSM3729170	847	606	0	0	Primary	0	2	0	2	3	3	2	0.199495	non-Active
GSM3729170_ATGTCCCCAATG	GSM3729170	1162	788	0	0	Primary	0	1	0	1	1	1	1	0.0851515	non-Active
GSM3729170_ATGCATCAACAT	GSM3729170	1335	876	0	0	Primary	0	1	0	1	1	1	1	0.225455	non-Active
GSM3729170_TGCTATTGCTTG	GSM3729170	8175	3080	0	0	Primary	1	4	2	3	2	2	4	0.199798	non-Active
GSM3729170_TGAACTAGGGTT	GSM3729170	4611	1984	0	0	Primary	1	4	2	3	2	2	4	0.232222	non-Active
GSM3729170_TGCTCCGTCAAA	GSM3729170	762	514	0	0	Primary	0	1	0	2	1	1	1	0.104141	non-Active
GSM3729170_TGCAAGAGGGGT	GSM3729170	772	513	0	0	Primary	1	6	2	3	2	2	6	0.0651515	non-Active
GSM3729170_GTACTAGTAAGC	GSM3729170	3254	1660	0	0	Primary	1	4	2	3	2	2	4	0.245556	non-Active
GSM3729170_GGTAAGTAATCG	GSM3729170	870	561	0	0	Primary	0	1	0	1	1	1	1	0.273131	non-Active
GSM3729170_CGATCTATGGAT	GSM3729170	19502	5085	0	0	Primary	1	4	2	3	2	2	4	0.285354	non-Active
GSM3729170_TAAATCGCATCG	GSM3729170	2640	1263	0	0	Primary	0	0	1	0	0	0	0	0.163232	non-Active
GSM3729170_TCCATCACCCCT	GSM3729170	2643	1603	0	0	Primary	2	3	3	4	4	4	3	0.305455	non-Active
GSM3729170_TCGGCAACCGCT	GSM3729170	1090	677	0	0	Primary	0	2	0	2	3	3	2	0.204848	non-Active
GSM3729170_ACGTCCGATCAC	GSM3729170	2127	1189	0	0	Primary	0	2	0	2	3	3	2	0	non-Active
GSM3729170_TCTCGCGGCGTC	GSM3729170	1268	813	0	0	Primary	0	1	0	1	1	1	1	0.234343	non-Active
GSM3729170_CCTGGCACCCCA	GSM3729170	15223	3971	0	0	Primary	0	0	1	0	0	0	0	0.274949	non-Active
GSM3729170_TTCCTAAACCCG	GSM3729170	5795	2630	0	0	Primary	0	7	1	0	0	0	7	0.363131	non-Active
GSM3729170_GCCGTTGACGAA	GSM3729170	3231	1627	0	0	Primary	1	6	2	3	2	2	6	0.269596	non-Active
GSM3729170_AATCTCATCCTG	GSM3729170	2810	1463	0	0	Primary	1	4	2	3	2	2	4	0.209697	non-Active
GSM3729170_CTTATCTTCGTA	GSM3729170	1340	905	0	0	Primary	0	1	0	3	1	1	1	0.270606	non-Active
GSM3729170_GATCTCGGCCAC	GSM3729170	895	652	0	0	Primary	0	1	0	1	1	1	1	0.257172	non-Active
GSM3729170_GCCGAAGGTTCC	GSM3729170	745	537	0	0	Primary	0	1	0	1	1	1	1	0.169192	non-Active
GSM3729170_GCGTATAGAACT	GSM3729170	1991	1077	0	0	Primary	0	0	1	0	0	0	0	0.175657	non-Active
GSM3729170_GGTTACTGCCGG	GSM3729170	1182	745	0	0	Primary	0	1	0	1	1	1	1	0.0993939	non-Active
GSM3729170_TTGTCCAGGAAA	GSM3729170	1880	1050	0	0	Primary	1	6	2	3	2	2	6	0.226465	non-Active
GSM3729170_GATGCTTTGTAA	GSM3729170	1454	864	0	0	Primary	0	1	0	1	1	1	1	0.215354	non-Active
GSM3729170_CTAACCTTTGTC	GSM3729170	6558	2464	0	0	Primary	0	5	1	1	5	5	5	0.252626	non-Active
GSM3729170_AAGTGGGGCCTC	GSM3729170	1724	961	0	0	Primary	0	1	0	1	1	1	1	0.129899	non-Active
GSM3729170_TGAACACGATTT	GSM3729170	8661	3187	0	0	Primary	0	7	1	0	0	0	7	0.210909	non-Active
GSM3729170_TTTTACAAAAGT	GSM3729170	1207	788	0	0	Primary	0	1	0	1	1	1	1	0.188384	non-Active
GSM3729170_TATGCCGAGCTA	GSM3729170	3093	1573	0	0	Primary	1	4	2	3	2	2	4	0.294343	non-Active
GSM3729170_CGGCAATCGATG	GSM3729170	747	503	0	0	Primary	0	1	0	2	1	1	1	0	non-Active
GSM3729170_GTGCGAAAATCT	GSM3729170	8462	3291	0	0	Primary	0	7	1	0	0	0	7	0.224141	non-Active
GSM3729170_GAATTTTGCGGA	GSM3729170	1141	821	0	0	Primary	0	2	0	2	3	3	2	0.175758	non-Active
GSM3729170_GCCATAAAAAGC	GSM3729170	3554	1611	0	0	Primary	0	0	1	0	0	0	0	0.255354	non-Active
GSM3729170_GAACGTTAAGAG	GSM3729170	6761	2707	0	0	Primary	1	4	2	3	2	2	4	0.195051	non-Active
GSM3729170_GCTGACCTTAGA	GSM3729170	3715	1744	0	0	Primary	0	5	1	1	5	5	5	0.209091	non-Active
GSM3729170_TATGTTCATCGG	GSM3729170	2116	1206	0	0	Primary	0	5	1	1	5	5	5	0.170505	non-Active
GSM3729170_GTAGAACCTACC	GSM3729170	1452	862	0	0	Primary	0	1	0	1	1	1	1	0.0509091	non-Active
GSM3729170_CCGAGGGCCGTT	GSM3729170	1821	1184	0	0	Primary	0	0	0	2	0	3	0	0.223535	non-Active
GSM3729170_TTCCGTCACCTC	GSM3729170	23735	5159	0	0	Primary	0	0	1	0	0	0	0	0.226061	non-Active
GSM3729170_ATAGCAAGCTGA	GSM3729170	877	652	0	0	Primary	0	1	0	1	1	1	1	0.291313	non-Active
GSM3729170_ACAAACCTCAGA	GSM3729170	21708	5384	0	0	Primary	0	7	1	0	0	0	7	0.314646	non-Active
GSM3729170_ATGGAGCAATTT	GSM3729170	1499	958	0	0	Primary	0	1	0	1	1	1	1	0.168283	non-Active
GSM3729170_TGTAACAACCCT	GSM3729170	1371	770	0	0	Primary	0	2	0	2	3	3	2	0	non-Active
GSM3729170_TCACAACACTGG	GSM3729170	4152	2088	0	0	Primary	1	4	2	3	2	2	4	0.196667	non-Active
GSM3729170_AAGCGGCGACAT	GSM3729170	832	597	0	0	Primary	1	6	2	3	2	2	6	0.135354	non-Active
GSM3729170_GCTTAATCTATG	GSM3729170	1537	936	0	0	Primary	0	1	0	2	1	1	1	0.0912121	non-Active
GSM3729170_GAATTGGGCCAG	GSM3729170	1249	789	0	0	Primary	0	6	0	3	2	2	6	0.173434	non-Active
GSM3729170_GGTATGCCCAGC	GSM3729170	2376	1227	0	0	Primary	1	4	2	3	2	2	4	0.218687	non-Active
GSM3729170_TTAAGACAGTTA	GSM3729170	1526	961	0	0	Primary	0	1	0	1	1	1	1	0.181818	non-Active
GSM3729170_CTCGCTTGTCGT	GSM3729170	870	622	0	0	Primary	1	6	2	3	2	2	6	0.174343	non-Active
GSM3729170_CCGCTCTCGGCG	GSM3729170	1915	1069	0	0	Primary	1	4	2	3	2	2	4	0.282424	non-Active
GSM3729170_TCTTCCAGTCAG	GSM3729170	1862	1005	0	0	Primary	0	2	0	2	3	3	2	0.0987879	non-Active
GSM3729170_AGCAGCTCCTGC	GSM3729170	4332	1910	0	0	Primary	0	0	1	0	0	0	0	0.214444	non-Active
GSM3729170_GACGCACATACC	GSM3729170	1248	809	0	0	Primary	1	6	2	3	2	2	6	0.175455	non-Active
GSM3729170_TATGTGTGGGCG	GSM3729170	2154	1269	0	0	Primary	0	0	1	0	0	0	0	0.0852525	non-Active
GSM3729170_TGTAACTGACTG	GSM3729170	786	523	0	0	Primary	0	1	0	1	1	1	1	0.0909091	non-Active
GSM3729170_GGACGCGCAGAG	GSM3729170	5613	2386	0	0	Primary	1	4	2	3	2	2	4	0.236566	non-Active
GSM3729170_TCAGATAAGGTC	GSM3729170	5159	2274	0	0	Primary	0	5	1	1	5	5	5	0.258586	non-Active
GSM3729170_GGGCAGACGATG	GSM3729170	1154	809	0	0	Primary	0	1	0	2	1	1	1	0.0592929	non-Active
GSM3729170_GTTGGCCGTTTG	GSM3729170	800	543	0	0	Primary	0	2	0	2	3	3	2	0.200505	non-Active
GSM3729170_CTATTGAAAGAA	GSM3729170	2852	1592	0	0	Primary	0	5	1	1	5	5	5	0.134343	non-Active
GSM3729170_CGTAATAAGACG	GSM3729170	3033	1576	0	0	Primary	0	0	1	0	0	0	0	0.265657	non-Active
GSM3729170_ACAGCAAGCTTA	GSM3729170	17514	4692	0	0	Primary	1	4	2	3	2	2	4	0.389596	non-Active
GSM3729170_CAGCATGTTCTT	GSM3729170	8102	2924	0	0	Primary	0	0	1	0	0	0	0	0.232626	non-Active
GSM3729170_GGTGAATTATGA	GSM3729170	741	553	0	0	Primary	0	2	0	2	3	3	2	0.137475	non-Active
GSM3729170_ACTTTTTAGATT	GSM3729170	26619	5823	0	0	Primary	1	4	2	3	2	2	4	0.339495	non-Active
GSM3729170_AAGCGGGACCAN	GSM3729170	1561	828	0	0	Primary	0	1	0	1	1	1	1	0.239394	non-Active
GSM3729170_GGAACGGACCTA	GSM3729170	1185	743	0	0	Primary	0	1	0	1	1	1	1	0.147273	non-Active
GSM3729170_CCGCCTTATTTC	GSM3729170	1397	900	0	0	Primary	0	2	0	2	3	3	2	0.0927273	non-Active
GSM3729170_GCGGTTGTAGAG	GSM3729170	667	503	0	0	Primary	1	6	2	3	2	2	6	0.0590909	non-Active
GSM3729170_TGATGCTTCCTG	GSM3729170	1569	952	0	0	Primary	0	2	0	2	3	3	2	0.162626	non-Active
GSM3729170_ACATCAGCGCTA	GSM3729170	909	585	0	0	Primary	0	2	0	2	3	3	2	0.162525	non-Active
GSM3729170_CGACCCTATGAT	GSM3729170	1390	901	0	0	Primary	0	2	0	2	3	3	2	0.12596	non-Active
GSM3729170_CATACCCCCACC	GSM3729170	9001	3126	0	0	Primary	1	4	2	3	2	2	4	0.338788	non-Active
GSM3729170_GAGCTTATTCCG	GSM3729170	2280	1168	0	0	Primary	1	6	2	3	2	2	6	0.233535	non-Active
GSM3729170_GATAATCTGTAT	GSM3729170	781	555	0	0	Primary	0	1	0	1	1	1	1	0.176263	non-Active
GSM3729170_CCTGATGTGACC	GSM3729170	4793	2068	0	0	Primary	0	5	1	1	5	5	5	0.15596	non-Active
GSM3729170_TTAAGCTGACAC	GSM3729170	1042	534	0	0	Primary	1	4	2	3	2	2	4	0.16101	non-Active
GSM3729170_ATCCTTCACTCT	GSM3729170	7044	2752	0	0	Primary	0	5	1	0	5	5	5	0.267677	non-Active
GSM3729170_AACTGTAGGTCG	GSM3729170	3652	1723	0	0	Primary	0	5	1	1	5	5	5	0.147576	non-Active
GSM3729170_TAAGTACAGAAT	GSM3729170	2270	1242	0	0	Primary	0	5	1	5	5	5	5	0.165253	non-Active
GSM3729170_ACATTCGCGCCG	GSM3729170	1275	833	0	0	Primary	0	2	0	2	3	3	2	0.0772727	non-Active
GSM3729170_CGTGTCATACTT	GSM3729170	645	503	0	0	Primary	1	6	2	3	2	2	6	0	non-Active
GSM3729170_GTGGGTAATGGC	GSM3729170	1974	1102	0	0	Primary	0	1	0	1	1	1	1	0.10404	non-Active
GSM3729170_CGCTGCCATCCA	GSM3729170	1709	1040	0	0	Primary	0	1	0	1	1	1	1	0.233131	non-Active
GSM3729170_AAAATCTGTGGC	GSM3729170	2367	1272	0	0	Primary	0	5	1	5	5	5	5	0.276263	non-Active
GSM3729170_AGAGGTTTATTT	GSM3729170	3937	1777	0	0	Primary	0	5	1	0	5	5	5	0.186566	non-Active
GSM3729170_AGGAAAAGGCAG	GSM3729170	965	663	0	0	Primary	0	2	0	2	3	3	2	0.173535	non-Active
GSM3729170_CCGGAAACATCA	GSM3729170	2672	1321	0	0	Primary	0	5	1	1	5	5	5	0.225455	non-Active
GSM3729170_AATTTGCCGTAG	GSM3729170	3235	1760	0	0	Primary	0	0	1	0	0	0	0	0.235051	non-Active
GSM3729170_AGCGATACATAA	GSM3729170	782	576	0	0	Primary	1	6	2	3	2	2	6	0.174141	non-Active
GSM3729170_GTGGTTGTATTT	GSM3729170	1737	1095	0	0	Primary	0	2	0	2	3	3	2	0.18	non-Active
GSM3729170_ATCTCCCAGTGT	GSM3729170	756	505	0	0	Primary	0	2	0	2	3	3	2	0.173737	non-Active
GSM3729170_AGCCAAACTATC	GSM3729170	5930	2411	0	0	Primary	0	5	1	3	5	5	5	0.254747	non-Active
GSM3729170_CCTATCTCCTCT	GSM3729170	1061	684	0	0	Primary	0	2	0	2	3	3	2	0.242626	non-Active
GSM3729170_AGCTCTGAGACT	GSM3729170	843	597	0	0	Primary	0	1	0	1	1	1	1	0.159091	non-Active
GSM3729170_GATCGGGCAATA	GSM3729170	931	640	0	0	Primary	0	1	0	1	1	1	1	0.251111	non-Active
GSM3729170_AGATGTCTTGGT	GSM3729170	1211	743	0	0	Primary	0	1	0	1	1	1	1	0.0808081	non-Active
GSM3729170_TACAGTACATGA	GSM3729170	958	610	0	0	Primary	0	2	0	2	3	3	2	0.338788	non-Active
GSM3729170_CCATAGCTCATG	GSM3729170	5340	2105	0	0	Primary	0	5	1	1	5	5	5	0.163434	non-Active
GSM3729170_AATGTCGTGGGA	GSM3729170	1261	836	0	0	Primary	0	1	0	1	1	1	1	0.285051	non-Active
GSM3729170_CTTTTAGTTTAA	GSM3729170	1638	993	0	0	Primary	0	1	0	1	1	1	1	0.205253	non-Active
GSM3729170_CCAACGTTATTA	GSM3729170	2496	1284	0	0	Primary	0	5	1	1	5	5	5	0.171212	non-Active
GSM3729170_AATGACGGAGTA	GSM3729170	3147	1529	0	0	Primary	0	5	1	1	5	5	5	0.254343	non-Active
GSM3729170_GTACAATGACGA	GSM3729170	2381	1184	0	0	Primary	0	5	1	1	5	5	5	0.114545	non-Active
GSM3729170_GGTGTGACAAGT	GSM3729170	5268	2273	0	0	Primary	1	4	2	3	2	2	4	0.221414	non-Active
GSM3729170_GCGATGAGAACC	GSM3729170	692	540	0	0	Primary	0	2	0	2	3	3	2	0.142828	non-Active
GSM3729170_ATTAACTGGATT	GSM3729170	7996	2956	0	0	Primary	0	0	1	0	0	0	0	0.290202	non-Active
GSM3729170_GATGGCAACCTT	GSM3729170	1716	1015	0	0	Primary	0	1	0	1	1	1	1	0.27798	non-Active
GSM3729170_CATAGCTGCTCA	GSM3729170	1440	809	0	0	Primary	0	2	0	2	3	3	2	0.120505	non-Active
GSM3729170_GACTCAAATTTT	GSM3729170	3775	1679	0	0	Primary	0	7	1	0	0	0	7	0.132424	non-Active
GSM3729170_GGTCTTGAATAA	GSM3729170	753	571	0	0	Primary	1	4	2	3	2	2	4	0.213333	non-Active
GSM3729170_CCATGAGGGCGT	GSM3729170	948	693	0	0	Primary	0	6	0	2	3	2	6	0.221717	non-Active
GSM3729170_AGTTCCGCATAC	GSM3729170	4076	2291	0	0	Primary	1	4	2	3	2	2	4	0.167273	non-Active
GSM3729170_AAAAAAGCGGTT	GSM3729170	1300	821	0	0	Primary	0	1	0	1	1	1	1	0.104646	non-Active
GSM3729170_CGGCGGCCTCCA	GSM3729170	3263	1795	0	0	Primary	1	4	2	3	2	2	4	0.212424	non-Active
GSM3729170_CGCTGGAATTCG	GSM3729170	2143	1240	0	0	Primary	2	3	3	4	4	4	3	0.130404	non-Active
GSM3729170_GATGGCCGGGGA	GSM3729170	959	669	0	0	Primary	0	1	0	1	1	1	1	0.138687	non-Active
GSM3729170_CGCTGACGATCC	GSM3729170	1881	1099	0	0	Primary	1	6	2	3	2	2	6	0.195051	non-Active
GSM3729170_ATGATCTTCCTG	GSM3729170	1928	1135	0	0	Primary	0	7	1	0	0	0	7	0.329293	non-Active
GSM3729170_TCACTTTAGCGA	GSM3729170	1283	794	0	0	Primary	0	2	0	2	3	3	2	0.400808	non-Active
GSM3729170_CCAGCCAGGAAG	GSM3729170	1378	921	0	0	Primary	0	2	0	2	3	3	2	0.239596	non-Active
GSM3729170_TCGGCAACGACT	GSM3729170	870	502	0	0	Primary	0	1	0	1	1	1	1	0.0583838	non-Active
GSM3729170_TCCGAGCGGTCT	GSM3729170	1238	812	0	0	Primary	0	1	0	1	1	1	1	0.216364	non-Active
GSM3729170_ACTTCCACCGGC	GSM3729170	4045	1858	0	0	Primary	0	0	1	0	0	0	0	0.217071	non-Active
GSM3729170_AACCGAGCCACC	GSM3729170	1360	862	0	0	Primary	1	4	2	3	2	2	4	0.321616	non-Active
GSM3729170_ACTATCAGTGCG	GSM3729170	2285	1076	0	0	Primary	0	1	0	1	1	1	1	0.256263	non-Active
GSM3729170_TATAACATGCTT	GSM3729170	1557	929	0	0	Primary	1	6	2	3	2	2	6	0.237172	non-Active
GSM3729170_TACGATGCCAGC	GSM3729170	3115	1528	0	0	Primary	0	5	1	0	5	5	5	0.174343	non-Active
GSM3729170_ATTAGCAGTGTG	GSM3729170	16394	4579	0	0	Primary	1	4	2	3	2	2	4	0.329697	non-Active
GSM3729170_ATGGTGCTAGCT	GSM3729170	5885	2194	0	0	Primary	0	0	1	0	0	0	0	0.325152	non-Active
GSM3729170_CTAGGTCCGTTN	GSM3729170	29759	5752	0	0	Primary	0	0	1	0	0	0	0	0.308788	non-Active
GSM3729170_CTCGGACAGACT	GSM3729170	1882	1160	0	0	Primary	0	0	1	0	0	0	0	0.14596	non-Active
GSM3729170_GCTACGCGATGG	GSM3729170	3195	1696	0	0	Primary	1	6	2	3	2	2	6	0.280101	non-Active
GSM3729170_ATTAGTAAGCTT	GSM3729170	2645	1467	0	0	Primary	1	4	2	3	2	2	4	0.259899	non-Active
GSM3729170_ACATAAGAGGCG	GSM3729170	9471	3319	0	0	Primary	1	4	2	3	2	2	4	0.270101	non-Active
GSM3729170_AATCGAGTCGGG	GSM3729170	13623	3650	0	0	Primary	1	4	2	3	2	2	4	0.245758	non-Active
GSM3729170_TTTAAGTAATAG	GSM3729170	1216	719	0	0	Primary	0	1	0	1	1	1	1	0.175354	non-Active
GSM3729170_CTTATCGGTAAC	GSM3729170	841	557	0	0	Primary	0	2	0	2	3	3	2	0.213939	non-Active
GSM3729170_AATACCCACGTA	GSM3729170	2634	1347	0	0	Primary	0	7	1	0	0	0	7	0.232323	non-Active
GSM3729170_AACTAACTCAAG	GSM3729170	2944	1320	0	0	Primary	0	1	0	1	1	1	1	0.232828	non-Active
GSM3729170_TAGTTATCGTTA	GSM3729170	1497	865	0	0	Primary	0	1	0	1	1	1	1	0.248889	non-Active
GSM3729170_CCGCTATTCGGC	GSM3729170	698	525	0	0	Primary	0	1	0	1	1	1	1	0.0424242	non-Active
GSM3729170_CCGCTATTCGGT	GSM3729170	1521	1022	0	0	Primary	0	5	1	1	5	5	5	0.185455	non-Active
GSM3729170_CCGCTATTCGGN	GSM3729170	1632	1057	0	0	Primary	0	1	0	1	1	1	1	0.264545	non-Active
GSM3729170_TGCAATAATCCT	GSM3729170	3189	1668	0	0	Primary	0	7	1	0	0	0	7	0.211616	non-Active
GSM3729170_TTTATATCGATC	GSM3729170	1343	833	0	0	Primary	0	1	0	1	1	1	1	0.191212	non-Active
GSM3729170_CGGGAAGGTCCA	GSM3729170	730	580	0	0	Primary	0	6	2	3	2	2	6	0.160909	non-Active
GSM3729170_AGTGGAGCGCGT	GSM3729170	2044	1107	0	0	Primary	0	0	1	0	0	0	0	0.243939	non-Active
GSM3729170_ATGCACCTATGT	GSM3729170	3954	1863	0	0	Primary	0	0	1	0	0	0	0	0.238586	non-Active
GSM3729170_CTAGTTCAACAG	GSM3729170	2052	1201	0	0	Primary	0	0	1	0	0	0	0	0.163737	non-Active
GSM3729170_AGGTAAGGGCTT	GSM3729170	6092	2184	0	0	Primary	0	0	1	0	0	0	0	0.248182	non-Active
GSM3729170_CTAATCCTTAGT	GSM3729170	4699	2198	0	0	Primary	0	0	1	0	0	0	0	0.0857576	non-Active
GSM3729170_GTCGCCCTTCAG	GSM3729170	1172	695	0	0	Primary	0	2	0	2	3	3	2	0.147172	non-Active
GSM3729170_CAAAGGAGTAAC	GSM3729170	3943	1911	0	0	Primary	0	5	1	5	5	5	5	0.223434	non-Active
GSM3729170_ATTCTCACTGTA	GSM3729170	4235	1956	0	0	Primary	2	3	3	4	4	4	3	0.151818	non-Active
GSM3729170_TGCCATAAAGTA	GSM3729170	5773	2308	0	0	Primary	0	5	1	0	5	5	5	0.33798	non-Active
GSM3729170_CTATTCTGTTAC	GSM3729170	810	605	0	0	Primary	0	2	0	2	3	3	2	0.107374	non-Active
GSM3729170_ATTTCCACCTCT	GSM3729170	6289	2552	0	0	Primary	1	4	2	3	2	2	4	0.355253	non-Active
GSM3729170_GCTGCCAGTCCA	GSM3729170	7713	2639	0	0	Primary	1	4	2	3	2	2	4	0.406667	non-Active
GSM3729170_ACACCATTCGTC	GSM3729170	2345	1218	0	0	Primary	0	0	1	0	0	0	0	0.186869	non-Active
GSM3729170_TTTGGAACGTTT	GSM3729170	1952	1103	0	0	Primary	0	1	0	1	1	1	1	0.131212	non-Active
GSM3729170_CTCTCCTTGCCA	GSM3729170	2300	1161	0	0	Primary	0	1	0	1	1	1	1	0.149596	non-Active
GSM3729170_CCAATAGGTTAG	GSM3729170	10842	3683	0	0	Primary	1	4	2	3	2	2	4	0.281818	non-Active
GSM3729170_CTACCTCGCTTG	GSM3729170	1532	956	0	0	Primary	0	2	0	2	3	3	2	0.152929	non-Active
GSM3729170_CAGAAAAACCTC	GSM3729170	1305	874	0	0	Primary	0	1	0	2	1	1	1	0.142323	non-Active
GSM3729170_GCATTCAAGAAA	GSM3729170	1914	1160	0	0	Primary	0	6	2	3	2	2	6	0.275556	non-Active
GSM3729170_AAACTACCTCGG	GSM3729170	7571	2729	0	0	Primary	0	0	1	0	0	0	0	0.248384	non-Active
GSM3729170_CGATGGACCCTT	GSM3729170	2293	1066	0	0	Primary	0	7	1	0	0	0	7	0.171717	non-Active
GSM3729170_AAGGCCTCGCTA	GSM3729170	2900	1525	0	0	Primary	0	5	1	1	5	5	5	0.391818	non-Active
GSM3729170_ATTGGCCATCTA	GSM3729170	1364	817	0	0	Primary	0	0	1	0	0	3	0	0.118283	non-Active
GSM3729170_AGAAATCACCAC	GSM3729170	8203	2869	0	0	Primary	0	0	1	0	0	0	0	0.269192	non-Active
GSM3729170_AACCTTATTACC	GSM3729170	2031	1203	0	0	Primary	0	5	0	1	5	5	5	0.0913131	non-Active
GSM3729170_TTTTTGAACCTG	GSM3729170	13859	4167	0	0	Primary	1	4	2	3	2	2	4	0.270404	non-Active
GSM3729170_GTGTAGTTAATT	GSM3729170	892	616	0	0	Primary	1	6	2	3	2	2	6	0.0886869	non-Active
GSM3729170_GTGTAGTTAATC	GSM3729170	824	565	0	0	Primary	1	6	2	3	2	2	6	0.135758	non-Active
GSM3729170_ATTACCGCTCTT	GSM3729170	8018	2895	0	0	Primary	1	6	2	3	2	2	6	0.351414	non-Active
GSM3729170_TAAGATATCCCC	GSM3729170	6068	2696	0	0	Primary	1	4	2	3	2	2	4	0.225657	non-Active
GSM3729170_GCAACGCATCGC	GSM3729170	1944	1192	0	0	Primary	1	4	2	3	2	2	4	0.0926263	non-Active
GSM3729170_AGCAAGTCCCAC	GSM3729170	999	701	0	0	Primary	0	1	0	1	1	1	1	0.144444	non-Active
GSM3729170_AACCGACACCCA	GSM3729170	5915	2236	0	0	Primary	0	0	1	0	0	0	0	0.22899	non-Active
GSM3729170_CCCCCGAGTCAT	GSM3729170	1289	798	0	0	Primary	1	6	2	3	2	2	6	0.262222	non-Active
GSM3729170_TCTCGCATTCTG	GSM3729170	5302	2008	0	0	Primary	0	5	1	1	5	5	5	0.164646	non-Active
GSM3729170_TTTAACAGAGGT	GSM3729170	895	612	0	0	Primary	0	1	0	1	1	1	1	0.122727	non-Active
GSM3729170_TTAACGAGTGAC	GSM3729170	1325	859	0	0	Primary	0	7	1	0	0	0	7	0.297879	non-Active
GSM3729170_CTTAAGTCAATA	GSM3729170	2677	1410	0	0	Primary	0	5	1	0	5	5	5	0.228788	non-Active
GSM3729170_AAAATTAACGAG	GSM3729170	950	632	0	0	Primary	0	2	0	2	3	3	2	0.180808	non-Active
GSM3729170_GCCAACTCGCTG	GSM3729170	1528	921	0	0	Primary	0	1	0	1	1	1	1	0.317374	non-Active
GSM3729170_GGATGAATAGGC	GSM3729170	1783	1026	0	0	Primary	0	1	0	1	1	1	1	0.237475	non-Active
GSM3729170_TACTTCATTGAC	GSM3729170	2575	1423	0	0	Primary	1	4	2	3	2	2	4	0.224848	non-Active
GSM3729170_AGGACTCGCGGT	GSM3729170	2194	1226	0	0	Primary	1	6	2	3	2	2	6	0.108586	non-Active
GSM3729170_TCAAGTCCCTCT	GSM3729170	2008	1194	0	0	Primary	1	6	2	3	2	2	6	0.305152	non-Active
GSM3729170_AGAAGACAACAC	GSM3729170	711	547	0	0	Primary	0	1	0	1	1	1	1	0.248081	non-Active
GSM3729170_ACTCTTCACTAG	GSM3729170	2827	1563	0	0	Primary	0	5	1	1	5	5	5	0.225051	non-Active
GSM3729170_CTTGATCAGTCC	GSM3729170	1746	1022	0	0	Primary	0	2	0	2	3	3	2	0.48101	Active
GSM3729170_TGAATAATACTC	GSM3729170	1299	824	0	0	Primary	0	1	0	1	1	1	1	0.236061	non-Active
GSM3729170_ACATGCGTGGCC	GSM3729170	2192	1136	0	0	Primary	0	1	0	1	1	1	1	0.299495	non-Active
GSM3729170_GTCAATTGAGTA	GSM3729170	801	613	0	0	Primary	0	1	0	2	1	1	1	0.197576	non-Active
GSM3729170_AGTGCATGAGAT	GSM3729170	746	516	0	0	Primary	0	1	0	1	1	1	1	0.151818	non-Active
GSM3729170_AGTGCATGAGAG	GSM3729170	784	532	0	0	Primary	0	1	0	1	1	1	1	0.0552525	non-Active
GSM3729170_CTAAATGTCGGT	GSM3729170	5098	2216	0	0	Primary	0	4	1	0	0	0	4	0.17404	non-Active
GSM3729170_GGAACCCTGGTG	GSM3729170	1698	881	0	0	Primary	0	2	0	2	3	3	2	0.251515	non-Active
GSM3729170_GAATCATAATGA	GSM3729170	3646	1936	0	0	Primary	1	6	2	3	2	2	6	0.233131	non-Active
GSM3729170_AGGCTTGGCTGG	GSM3729170	793	573	0	0	Primary	0	2	0	2	3	3	2	0.148384	non-Active
GSM3729170_CGCAACGACTCA	GSM3729170	5866	2496	0	0	Primary	0	0	1	0	0	0	0	0.310101	non-Active
GSM3729170_GAACACGACTAA	GSM3729170	5002	2550	0	0	Primary	0	0	1	0	0	0	0	0.306869	non-Active
GSM3729170_TTATCGGTAGGG	GSM3729170	2477	1378	0	0	Primary	0	5	1	1	5	5	5	0.23697	non-Active
GSM3729170_AAAACGAGCAGG	GSM3729170	1025	601	0	0	Primary	0	2	0	2	3	3	2	0.0816162	non-Active
GSM3729170_TGGGCTGATCGC	GSM3729170	19642	5218	0	0	Primary	1	4	2	3	2	2	4	0.267475	non-Active
GSM3729170_GACATGGGGCTG	GSM3729170	8210	2956	0	0	Primary	1	4	2	3	2	2	4	0.321313	non-Active
GSM3729170_GCTGTCTTCCGC	GSM3729170	6420	2421	0	0	Primary	0	5	1	1	5	5	5	0.22899	non-Active
GSM3729170_AATACGGTTTGT	GSM3729170	13931	4190	0	0	Primary	1	4	2	3	2	2	4	0.265051	non-Active
GSM3729170_ACAAAATGGCCG	GSM3729170	4975	2272	0	0	Primary	1	4	2	3	2	2	4	0.292323	non-Active
GSM3729170_GCATTTCCGTAG	GSM3729170	1543	883	0	0	Primary	1	6	2	3	2	2	6	0.191515	non-Active
GSM3729170_CCGTAATGGGAT	GSM3729170	3104	1567	0	0	Primary	0	0	1	0	0	0	0	0.190505	non-Active
GSM3729170_ACGGCGGCAACC	GSM3729170	2887	1584	0	0	Primary	1	4	2	3	2	2	4	0.171818	non-Active
GSM3729170_CTTACTGGGATG	GSM3729170	1724	1067	0	0	Primary	1	6	2	3	2	2	6	0.116566	non-Active
GSM3729170_CCCAAGTTCTGC	GSM3729170	1393	946	0	0	Primary	0	1	0	2	1	1	1	0.246566	non-Active
GSM3729170_GCAGTTTGGGTG	GSM3729170	888	579	0	0	Primary	0	1	0	1	1	1	1	0.382525	non-Active
GSM3729170_GTTGAATACTAA	GSM3729170	2759	1327	0	0	Primary	0	7	1	0	0	0	7	0.339495	non-Active
GSM3729170_ACGGCTTGTCTT	GSM3729170	2784	1439	0	0	Primary	1	6	2	3	2	2	6	0.080101	non-Active
GSM3729170_TTGCCTTCGACG	GSM3729170	1976	1153	0	0	Primary	1	6	2	3	2	2	6	0.291717	non-Active
GSM3729170_GCATACGGTACG	GSM3729170	1974	1164	0	0	Primary	1	6	2	3	2	2	6	0.142828	non-Active
GSM3729170_CAATGACGCTCA	GSM3729170	10837	3812	0	0	Primary	1	4	2	3	2	2	4	0.197172	non-Active
GSM3729170_ATACTTCGCTCG	GSM3729170	5262	2461	0	0	Primary	1	4	2	3	2	2	4	0.261414	non-Active
GSM3729170_TGTAAGCAACCC	GSM3729170	1992	989	0	0	Primary	0	2	0	2	3	3	2	0.284545	non-Active
GSM3729170_TACGGCGACGTA	GSM3729170	3925	1713	0	0	Primary	0	5	1	1	5	5	5	0.182525	non-Active
GSM3729170_GTAGGCATCCGT	GSM3729170	11415	3733	0	0	Primary	0	0	1	0	0	0	0	0.30202	non-Active
GSM3729170_GTCGATCGTCGA	GSM3729170	2138	1099	0	0	Primary	0	2	0	0	3	3	2	0.137374	non-Active
GSM3729170_CAATTCATTCTG	GSM3729170	2281	1186	0	0	Primary	0	2	0	2	3	3	2	0.167576	non-Active
GSM3729170_GAGCAGTACCCA	GSM3729170	6198	2339	0	0	Primary	0	5	1	1	5	5	5	0.244444	non-Active
GSM3729170_TTCCTTTACACT	GSM3729170	4743	2003	0	0	Primary	0	2	0	2	3	3	2	0.166263	non-Active
GSM3729170_TGGTGCGCTTGG	GSM3729170	2083	1103	0	0	Primary	0	7	1	0	0	0	7	0.0849495	non-Active
GSM3729170_ATCGGCATTATG	GSM3729170	638	506	0	0	Primary	1	6	2	3	2	2	6	0.213333	non-Active
GSM3729170_GCCGATCCCGCC	GSM3729170	2647	1429	0	0	Primary	0	0	1	0	0	0	0	0.210101	non-Active
GSM3729170_GAAGATTGGCAT	GSM3729170	3587	1736	0	0	Primary	0	5	1	1	5	5	5	0.231414	non-Active
GSM3729170_GCAAACCTTTTC	GSM3729170	4155	1937	0	0	Primary	0	6	0	3	3	2	6	0.209596	non-Active
GSM3729170_GGTGAGTATGAT	GSM3729170	1246	812	0	0	Primary	0	5	1	1	5	5	5	0.193939	non-Active
GSM3729170_GTTTGCAAATAN	GSM3729170	7741	2850	0	0	Primary	0	0	1	0	0	0	0	0.245253	non-Active
GSM3729170_GGATTCCGGCAG	GSM3729170	1077	669	0	0	Primary	0	1	0	1	1	1	1	0.205051	non-Active
GSM3729170_CTACGAGGAACA	GSM3729170	3426	1839	0	0	Primary	1	4	2	3	2	2	4	0.21899	non-Active
GSM3729170_GCAACTAAGAAG	GSM3729170	14367	4516	0	0	Primary	1	4	2	3	2	2	4	0.279293	non-Active
GSM3729170_CTCATCCAGCGT	GSM3729170	4118	1921	0	0	Primary	0	0	1	0	0	0	0	0.207374	non-Active
GSM3729170_CCGCGCATCTAT	GSM3729170	3842	1973	0	0	Primary	0	5	1	1	5	5	5	0.23	non-Active
GSM3729170_ATATCATAGCTT	GSM3729170	1936	825	0	0	Primary	0	2	0	2	3	3	2	0.0723232	non-Active
GSM3729170_GCCCTTGGCACA	GSM3729170	1320	735	0	0	Primary	0	2	0	2	3	3	2	0.0851515	non-Active
GSM3729170_CAGGCACTAAGC	GSM3729170	4267	2097	0	0	Primary	1	4	2	3	2	2	4	0.207576	non-Active
GSM3729170_GCATGACGCTCG	GSM3729170	1101	662	0	0	Primary	0	1	0	1	1	1	1	0.123232	non-Active
GSM3729170_CTATACAACGCT	GSM3729170	1087	568	0	0	Primary	0	1	0	1	1	1	1	0.134242	non-Active
GSM3729170_GCAATTATGTTA	GSM3729170	6801	2549	0	0	Primary	1	4	2	3	2	2	4	0.264242	non-Active
GSM3729170_TAAGCACATGTA	GSM3729170	1109	769	0	0	Primary	0	1	0	2	1	1	1	0.14899	non-Active
GSM3729170_GGCGATAGATAA	GSM3729170	989	674	0	0	Primary	1	6	2	3	2	2	6	0.187879	non-Active
GSM3729170_CTCTACGACGGA	GSM3729170	1445	781	0	0	Primary	0	1	0	1	1	1	1	0.290505	non-Active
GSM3729170_GCGGATTCTCAT	GSM3729170	811	529	0	0	Primary	0	1	0	1	1	1	1	0.0885859	non-Active
GSM3729170_TCCGGAAACCTA	GSM3729170	1028	704	0	0	Primary	0	1	0	1	1	1	1	0.300909	non-Active
GSM3729170_TTCCCTCGGCAC	GSM3729170	1316	755	0	0	Primary	1	6	2	3	2	2	6	0.0693939	non-Active
GSM3729170_ATAGCATTAAAT	GSM3729170	948	613	0	0	Primary	0	2	0	2	3	3	2	0.0705051	non-Active
GSM3729170_CCCTAATTGAGG	GSM3729170	1604	978	0	0	Primary	1	4	2	3	2	2	4	0.130808	non-Active
GSM3729170_GGAACGTGATAC	GSM3729170	1888	1020	0	0	Primary	0	1	0	1	1	1	1	0.130808	non-Active
GSM3729170_CGAGATCTTCCC	GSM3729170	1586	975	0	0	Primary	0	6	2	3	2	2	6	0.274242	non-Active
GSM3729170_CATGAACAGTGA	GSM3729170	1365	843	0	0	Primary	1	4	2	3	2	2	4	0.530606	Active
GSM3729170_CGCCTAATCAAG	GSM3729170	1193	836	0	0	Primary	0	1	0	1	1	1	1	0.128384	non-Active
GSM3729170_TTCCTTAGTCGA	GSM3729170	2585	1405	0	0	Primary	1	6	2	3	2	2	6	0.210202	non-Active
GSM3729170_GCTGCGCTAGGT	GSM3729170	1300	777	0	0	Primary	0	0	1	0	0	0	0	0.141919	non-Active
GSM3729170_AGGCTGAGATAA	GSM3729170	1169	735	0	0	Primary	1	6	2	3	2	2	6	0.201717	non-Active
GSM3729170_AGCATTAAGAGG	GSM3729170	973	663	0	0	Primary	1	6	2	3	2	2	6	0.156566	non-Active
GSM3729170_GTCGGACCCGAA	GSM3729170	939	573	0	0	Primary	0	1	0	1	1	1	1	0.130303	non-Active
GSM3729170_CTGACACTCATC	GSM3729170	1380	868	0	0	Primary	0	2	0	2	3	3	2	0.136768	non-Active
GSM3729170_CCCCGGTCCATC	GSM3729170	681	528	0	0	Primary	1	6	2	3	2	2	6	0.125657	non-Active
GSM3729170_CGTACAGCAACA	GSM3729170	646	514	0	0	Primary	0	1	0	1	1	1	1	0.0575758	non-Active
GSM3729170_CCCCGCGCTTAC	GSM3729170	5694	2193	0	0	Primary	0	5	1	1	5	5	5	0.268687	non-Active
GSM3729170_CTGGCTCTAGAA	GSM3729170	3746	1768	0	0	Primary	0	5	1	1	5	5	5	0.268889	non-Active
GSM3729170_AACGAATCTCAG	GSM3729170	4990	2341	0	0	Primary	1	4	2	3	2	2	4	0.340808	non-Active
GSM3729170_ATCCGCAGCACG	GSM3729170	15902	4155	0	0	Primary	0	7	1	0	0	0	7	0.276364	non-Active
GSM3729170_CCCCAGTGAGAG	GSM3729170	4902	2100	0	0	Primary	0	0	1	0	0	0	0	0.175556	non-Active
GSM3729170_TCCTCCCGCCTA	GSM3729170	1870	1229	0	0	Primary	0	0	1	0	0	0	0	0.174545	non-Active
GSM3729170_TCTTCTAGCGTC	GSM3729170	1347	822	0	0	Primary	0	1	0	1	1	1	1	0.136263	non-Active
GSM3729170_TCGGGCCGCCTG	GSM3729170	11165	3630	0	0	Primary	0	0	1	0	0	0	0	0.217374	non-Active
GSM3729170_CCTATGCATTCG	GSM3729170	3956	1797	0	0	Primary	0	0	1	0	0	0	0	0.185455	non-Active
GSM3729170_GGCTTGCTACCG	GSM3729170	8151	3235	0	0	Primary	1	4	2	3	2	2	4	0.226869	non-Active
GSM3729170_GGCAAACTATCA	GSM3729170	1113	702	0	0	Primary	0	1	0	1	1	1	1	0.136768	non-Active
GSM3729170_GCGTAAGACCTC	GSM3729170	1194	731	0	0	Primary	0	1	0	1	1	1	1	0.163232	non-Active
GSM3729170_GCCTGAACCATC	GSM3729170	3267	1804	0	0	Primary	1	4	2	3	2	2	4	0.248586	non-Active
GSM3729170_TCCGGATGCACG	GSM3729170	6552	2522	0	0	Primary	1	6	2	3	2	2	6	0.211919	non-Active
GSM3729170_AATTAACTCTTA	GSM3729170	2884	1408	0	0	Primary	1	6	2	3	2	2	6	0.228788	non-Active
GSM3729170_GACGTATTTTCC	GSM3729170	2291	1200	0	0	Primary	0	2	0	2	3	3	2	0.0680808	non-Active
GSM3729170_GGTTTCAGTTGG	GSM3729170	925	645	0	0	Primary	1	4	2	3	2	2	4	0.0989899	non-Active
GSM3729170_ACGGCATAGTAT	GSM3729170	6087	2553	0	0	Primary	0	0	1	0	0	0	0	0.172626	non-Active
GSM3729170_CCCATTTGCGGG	GSM3729170	2168	1339	0	0	Primary	1	4	2	3	2	2	4	0.166869	non-Active
GSM3729170_TATGTTAGAATC	GSM3729170	2272	1197	0	0	Primary	1	6	2	3	2	2	6	0.246364	non-Active
GSM3729170_TCAATGGCCCTG	GSM3729170	820	620	0	0	Primary	0	2	0	2	3	3	2	0.0826263	non-Active
GSM3729170_AGGGGTAACACC	GSM3729170	846	650	0	0	Primary	1	6	2	3	2	2	6	0.257172	non-Active
GSM3729170_CCAGCAACTTAA	GSM3729170	4884	1696	0	0	Primary	0	5	1	1	5	5	5	0.214747	non-Active
GSM3729170_TGACCGGCTCCT	GSM3729170	1620	916	0	0	Primary	2	3	3	4	4	4	3	0.137677	non-Active
GSM3729170_GCTGGGTGAGTG	GSM3729170	849	580	0	0	Primary	0	1	0	1	1	1	1	0.0913131	non-Active
GSM3729170_GTCCATTCCGAG	GSM3729170	823	523	0	0	Primary	0	2	0	2	3	3	2	0.220505	non-Active
GSM3729170_CGGACTTACCCC	GSM3729170	1207	752	0	0	Primary	0	1	0	1	1	1	1	0.122727	non-Active
GSM3729170_ACGCTAAGTGAG	GSM3729170	9216	3295	0	0	Primary	1	4	2	3	2	2	4	0.277778	non-Active
GSM3729170_CAATGCAAGTTA	GSM3729170	1885	1190	0	0	Primary	0	0	1	0	0	3	0	0.219495	non-Active
GSM3729170_CAAATGTAGAGC	GSM3729170	1695	982	0	0	Primary	1	4	2	3	2	2	4	0.271616	non-Active
GSM3729170_ACTTAGCTGGAC	GSM3729170	2722	1573	0	0	Primary	1	4	2	3	2	2	4	0.251212	non-Active
GSM3729170_CACAATTGCGAA	GSM3729170	2268	1256	0	0	Primary	0	5	1	1	5	5	5	0.153333	non-Active
GSM3729170_ACAGGGAGTTCA	GSM3729170	2687	1604	0	0	Primary	0	1	0	2	1	1	1	0.18101	non-Active
GSM3729170_CGGGAGCCAGTT	GSM3729170	3272	1759	0	0	Primary	1	4	2	3	2	2	4	0.188485	non-Active
GSM3729170_CTGGAATAGGTA	GSM3729170	2906	1571	0	0	Primary	1	6	2	3	2	2	6	0.319495	non-Active
GSM3729170_CTCAATCTGGCC	GSM3729170	810	588	0	0	Primary	0	1	0	1	1	1	1	0.059596	non-Active
GSM3729170_ACCCGAGCTTTT	GSM3729170	2243	1118	0	0	Primary	1	6	2	3	2	2	6	0.090202	non-Active
GSM3729170_ATGACAGCCATT	GSM3729170	3356	1623	0	0	Primary	0	5	1	1	5	5	5	0.242727	non-Active
GSM3729170_AAGCCGACTGCG	GSM3729170	2796	1498	0	0	Primary	0	4	1	0	0	0	4	0.089798	non-Active
GSM3729170_CAAAATGGGCAG	GSM3729170	3602	1824	0	0	Primary	0	5	1	1	5	5	5	0.12101	non-Active
GSM3729171_CGGAAGGTTCCG	GSM3729171	8875	3113	0	0	Primary	0	0	1	0	0	0	0	0.272626	non-Active
GSM3729171_TGACATTATTTN	GSM3729171	3361	1435	0	0	Primary	0	0	1	0	0	0	0	0.156263	non-Active
GSM3729171_CCGCTGAGCGGN	GSM3729171	1843	1036	0	0	Primary	0	2	0	2	3	3	2	0.0854545	non-Active
GSM3729171_CTTCTGGGTGGG	GSM3729171	2612	1508	0	0	Primary	1	4	2	3	2	2	4	0.176263	non-Active
GSM3729171_AACGATATAGGN	GSM3729171	3237	1618	0	0	Primary	0	0	1	0	0	0	0	0.040101	non-Active
GSM3729171_GGATCGAGTCCA	GSM3729171	4270	2268	0	0	Primary	0	0	1	0	0	0	0	0.128485	non-Active
GSM3729171_TTGCCCCTCCTC	GSM3729171	5920	2379	0	0	Primary	0	0	1	0	0	0	0	0.16101	non-Active
GSM3729171_GTTACGTGAAAA	GSM3729171	993	562	0	0	Primary	1	6	2	3	2	2	6	0.116869	non-Active
GSM3729171_AATCATACCATG	GSM3729171	681	504	0	0	Primary	0	2	0	2	3	3	2	0.242929	non-Active
GSM3729171_ATGCGCTCTTCA	GSM3729171	1949	931	0	0	Primary	0	2	0	2	3	3	2	0.338485	non-Active
GSM3729171_GCCGCAGCGGCT	GSM3729171	2164	1029	0	0	Primary	0	7	1	0	0	0	7	0.194343	non-Active
GSM3729171_CAGCGGGACAGG	GSM3729171	1603	905	0	0	Primary	0	0	1	0	0	0	0	0.425556	non-Active
GSM3729171_GCACGAACAGCT	GSM3729171	2418	1356	0	0	Primary	0	5	1	1	5	5	5	0.197475	non-Active
GSM3729171_ACCAACCCATCN	GSM3729171	3731	1811	0	0	Primary	1	4	2	3	2	2	4	0.179596	non-Active
GSM3729171_ATTCCCCACTGT	GSM3729171	6417	2224	0	0	Primary	0	5	1	1	5	5	5	0.451717	non-Active
GSM3729171_CTGGAACGCGAG	GSM3729171	4559	2105	0	0	Primary	0	7	1	0	0	0	7	0.181919	non-Active
GSM3729171_TCCCCCTAAAGT	GSM3729171	732	509	0	0	Primary	0	1	0	1	1	1	1	0.249394	non-Active
GSM3729171_GAGCGAATCACG	GSM3729171	12768	3735	0	0	Primary	0	5	1	1	5	5	5	0.361313	non-Active
GSM3729171_AACAACGAGCTA	GSM3729171	973	703	0	0	Primary	0	1	0	1	1	1	1	0.31	non-Active
GSM3729171_TGTCCTTAGAAT	GSM3729171	17892	4887	0	0	Primary	1	4	2	3	2	2	4	0.226667	non-Active
GSM3729171_CGCCGTCCCGAC	GSM3729171	4179	1793	0	0	Primary	0	5	1	5	5	5	5	0.252121	non-Active
GSM3729171_TCGCAGAAAGTA	GSM3729171	19952	4469	0	0	Primary	0	7	1	0	0	0	7	0.409899	non-Active
GSM3729171_TTGCCCCCACTN	GSM3729171	3838	1882	0	0	Primary	1	4	2	3	2	2	4	0.151717	non-Active
GSM3729171_GCGCTAATTGGA	GSM3729171	2517	1368	0	0	Primary	0	0	1	0	0	0	0	0.237879	non-Active
GSM3729171_AGTACTCGTCAA	GSM3729171	12311	3357	0	0	Primary	0	7	1	0	0	0	7	0.373333	non-Active
GSM3729171_AGTATTAAGTGG	GSM3729171	7574	2684	0	0	Primary	0	7	1	0	0	0	7	0.465354	Active
GSM3729171_TATGAAGGATCC	GSM3729171	884	536	0	0	Primary	0	7	0	0	0	0	7	0.272727	non-Active
GSM3729171_AGCGAGAAAAAA	GSM3729171	2005	1130	0	0	Primary	0	2	0	2	3	3	2	0.430909	non-Active
GSM3729171_TGATATTTCTTG	GSM3729171	8670	3195	0	0	Primary	0	7	1	0	0	0	7	0.408384	non-Active
GSM3729171_GCACTGTTAAAC	GSM3729171	6114	1927	0	0	Primary	0	7	1	0	0	0	7	0.4	non-Active
GSM3729171_TGCACCGCTCCC	GSM3729171	10108	2965	0	0	Primary	0	7	1	0	0	0	7	0.496869	Active
GSM3729171_CCGCGAGCCTAT	GSM3729171	2049	1122	0	0	Primary	0	2	0	2	3	3	2	0.246869	non-Active
GSM3729171_TCGTGGAGTGAG	GSM3729171	5928	2442	0	0	Primary	0	0	1	0	0	0	0	0.329192	non-Active
GSM3729171_AAGTCTGTCCAA	GSM3729171	1253	876	0	0	Primary	1	6	2	3	2	2	6	0.118788	non-Active
GSM3729171_ATCGGATCTGGA	GSM3729171	2113	1017	0	0	Primary	0	2	0	2	3	3	2	0.318485	non-Active
GSM3729171_TGTGTTTCCGTA	GSM3729171	2500	1378	0	0	Primary	0	5	1	1	5	5	5	0.237172	non-Active
GSM3729171_AGCGTCCATAAA	GSM3729171	1582	1004	0	0	Primary	1	4	2	3	2	2	4	0.029899	non-Active
GSM3729171_CCTGTCGGAGTT	GSM3729171	818	570	0	0	Primary	0	1	0	2	1	1	1	0.176465	non-Active
GSM3729171_AACTCAGATTGA	GSM3729171	1408	952	0	0	Primary	0	2	0	2	3	3	2	0.157778	non-Active
GSM3729171_CGTGCTAATTCT	GSM3729171	5911	2571	0	0	Primary	0	1	0	1	1	1	1	0.101818	non-Active
GSM3729171_GGAGTCTAAATA	GSM3729171	1565	1042	0	0	Primary	1	6	2	3	2	2	6	0.192222	non-Active
GSM3729171_CCATAACTTATN	GSM3729171	4062	1933	0	0	Primary	0	0	1	0	0	0	0	0.521111	Active
GSM3729171_TTCTTTGGCGCA	GSM3729171	2141	1193	0	0	Primary	0	5	1	1	5	5	5	0.262222	non-Active
GSM3729171_TGCTGCTCCAAA	GSM3729171	1120	764	0	0	Primary	1	6	2	3	2	2	6	0.157576	non-Active
GSM3729171_AAGGCGTATCCT	GSM3729171	2907	1532	0	0	Primary	0	0	1	0	0	3	0	0.193939	non-Active
GSM3729171_CTGTAAGATGCG	GSM3729171	807	584	0	0	Primary	0	2	0	2	3	3	2	0.405253	non-Active
GSM3729171_GATCGTGTGCTC	GSM3729171	4498	2220	0	0	Primary	0	1	0	1	1	1	1	0.284747	non-Active
GSM3729171_GATTTGGGAATC	GSM3729171	4230	1655	0	0	Primary	0	0	1	0	0	0	0	0.261616	non-Active
GSM3729171_AAGCAGTTAGTT	GSM3729171	1453	967	0	0	Primary	0	1	0	1	1	1	1	0.366162	non-Active
GSM3729171_TACCGAATCTTT	GSM3729171	2793	1382	0	0	Primary	1	6	2	3	2	2	6	0.0578788	non-Active
GSM3729171_CAGTGTTCTTGG	GSM3729171	801	519	0	0	Primary	0	6	0	3	3	2	6	0.131111	non-Active
GSM3729171_TGTAAATCTCGC	GSM3729171	1857	1042	0	0	Primary	0	2	0	2	3	3	2	0.343434	non-Active
GSM3729171_AAACCGGAGTAA	GSM3729171	5345	2437	0	0	Primary	1	4	2	3	2	2	4	0.157273	non-Active
GSM3729171_TTCGTTACCTTG	GSM3729171	2972	1474	0	0	Primary	0	0	1	0	0	0	0	0.398586	non-Active
GSM3729171_ATTAACCGTCCG	GSM3729171	3952	1337	0	0	Primary	0	7	1	0	0	0	7	0.454747	Active
GSM3729171_CTTAGCACCAAA	GSM3729171	1700	949	0	0	Primary	0	2	0	2	3	3	2	0.123232	non-Active
GSM3729171_CCGAGGCGAATC	GSM3729171	1754	1074	0	0	Primary	0	2	0	2	3	3	2	0.0232323	non-Active
GSM3729171_TTATTAATCGAG	GSM3729171	935	634	0	0	Primary	0	1	0	1	1	1	1	0.357374	non-Active
GSM3729171_ACTCCATTAACC	GSM3729171	2248	1212	0	0	Primary	0	0	1	0	0	0	0	0.325253	non-Active
GSM3729171_CCCGGGTCCAGN	GSM3729171	1379	979	0	0	Primary	0	1	0	1	1	1	1	0.0852525	non-Active
GSM3729171_TTACCACAGCCC	GSM3729171	1059	678	0	0	Primary	0	1	0	1	1	1	1	0.165354	non-Active
GSM3729171_AATTTTTAAGAG	GSM3729171	14650	4071	0	0	Primary	0	7	1	0	0	0	7	0.487172	Active
GSM3729171_ATGCACAATCCA	GSM3729171	4704	2181	0	0	Primary	0	2	0	2	3	3	2	0.21101	non-Active
GSM3729171_CATGAAACGCGC	GSM3729171	7284	2439	0	0	Primary	1	4	2	3	2	2	4	0.0941414	non-Active
GSM3729171_ACATCGTTGATA	GSM3729171	1419	740	0	0	Primary	0	2	0	2	3	3	2	0.172626	non-Active
GSM3729171_CCCGATCGCGTT	GSM3729171	2748	1642	0	0	Primary	0	5	1	1	5	5	5	0.253838	non-Active
GSM3729171_TTCATACCTTTG	GSM3729171	1623	904	0	0	Primary	1	6	2	3	2	2	6	0	non-Active
GSM3729171_GGAGGCACAACA	GSM3729171	2677	1379	0	0	Primary	0	7	1	0	0	0	7	0.363232	non-Active
GSM3729171_TATCACTTATGA	GSM3729171	2662	1298	0	0	Primary	1	4	2	3	2	2	4	0.0761616	non-Active
GSM3729171_GATTTTCATGCC	GSM3729171	9187	3230	0	0	Primary	1	4	2	3	2	2	4	0.113535	non-Active
GSM3729171_CAGCTGGAGTCT	GSM3729171	15072	4170	0	0	Primary	0	7	1	0	0	0	7	0.429192	non-Active
GSM3729171_ATCCTTTAGGAT	GSM3729171	22558	4786	0	0	Primary	0	0	1	0	0	0	0	0.370303	non-Active
GSM3729171_ACTCCGGGCTCT	GSM3729171	1152	661	0	0	Primary	0	2	0	2	3	3	2	0.243434	non-Active
GSM3729171_CCTTTAGATCGA	GSM3729171	2483	1078	0	0	Primary	0	2	0	2	3	3	2	0.111919	non-Active
GSM3729171_TGGACAGCAGCG	GSM3729171	773	552	0	0	Primary	0	2	0	2	3	3	2	0.181717	non-Active
GSM3729171_ATGCGACGAAGT	GSM3729171	1545	847	0	0	Primary	0	2	0	2	3	3	2	0.240101	non-Active
GSM3729171_GGATAACTACTT	GSM3729171	1082	698	0	0	Primary	0	2	0	2	3	3	2	0.126465	non-Active
GSM3729171_TCAGATCCCCCG	GSM3729171	7383	2731	0	0	Primary	0	0	1	0	0	0	0	0.375051	non-Active
GSM3729171_AATGATGTGATC	GSM3729171	1541	889	0	0	Primary	0	2	0	2	3	3	2	0.229192	non-Active
GSM3729171_TTATTAGAAGGT	GSM3729171	3945	2123	0	0	Primary	0	0	1	0	0	0	0	0.27798	non-Active
GSM3729171_TGGGGCCGACTT	GSM3729171	6145	2285	0	0	Primary	0	7	1	0	0	0	7	0.230707	non-Active
GSM3729171_CGGAGCTATACT	GSM3729171	1349	860	0	0	Primary	0	2	0	2	3	3	2	0.329697	non-Active
GSM3729171_AATTCGTGATTN	GSM3729171	1984	762	0	0	Primary	0	2	0	2	3	3	2	0.0154545	non-Active
GSM3729171_GTGATCGTTGTT	GSM3729171	3685	1899	0	0	Primary	0	5	1	1	5	5	5	0.340707	non-Active
GSM3729171_TCCACCAGCCTN	GSM3729171	18976	4696	0	0	Primary	0	0	1	0	0	0	0	0.42202	non-Active
GSM3729171_ACGGTCTCTTAA	GSM3729171	3614	1663	0	0	Primary	0	5	1	1	5	5	5	0.0816162	non-Active
GSM3729171_ATAGAACAGGAT	GSM3729171	11550	3786	0	0	Primary	1	4	2	3	2	2	4	0.0505051	non-Active
GSM3729171_GCACGTCTCCGT	GSM3729171	2312	992	0	0	Primary	0	1	0	1	1	1	1	0.163232	non-Active
GSM3729171_GTGTCAGACTCC	GSM3729171	21736	5353	0	0	Primary	1	4	2	3	2	2	4	0.0674747	non-Active
GSM3729171_GTAGCTGTCGGT	GSM3729171	1696	747	0	0	Primary	0	2	0	2	3	3	2	0.389192	non-Active
GSM3729171_ACACATTTAAGA	GSM3729171	4298	1587	0	0	Primary	0	2	0	2	3	3	2	0.0727273	non-Active
GSM3729171_TTACAAACGTAG	GSM3729171	5062	2011	0	0	Primary	0	0	1	0	0	0	0	0.200808	non-Active
GSM3729171_AGGGGGAGAAAA	GSM3729171	6868	2698	0	0	Primary	0	7	1	0	0	0	7	0.316162	non-Active
GSM3729171_ATAAACTCGATT	GSM3729171	3432	1552	0	0	Primary	0	0	1	0	0	0	0	0.212222	non-Active
GSM3729171_GTCCAAGGAAAC	GSM3729171	23924	5276	0	0	Primary	0	5	1	5	5	5	5	0.34697	non-Active
GSM3729171_TTAGCCCCTCCN	GSM3729171	1062	655	0	0	Primary	0	2	0	2	3	3	2	0.13303	non-Active
GSM3729171_CGGCGTGTTGGC	GSM3729171	5576	2371	0	0	Primary	0	0	1	0	0	0	0	0.220202	non-Active
GSM3729171_CAAAGCGCAGGT	GSM3729171	3357	1733	0	0	Primary	0	0	1	0	0	0	0	0.407374	non-Active
GSM3729171_AACCCCCTAAGG	GSM3729171	7011	2661	0	0	Primary	2	3	3	4	4	4	3	0.209899	non-Active
GSM3729171_CTGACCACACTG	GSM3729171	1620	827	0	0	Primary	0	0	1	0	0	0	0	0.248586	non-Active
GSM3729171_TGGAGCTTCGCC	GSM3729171	13196	3772	0	0	Primary	0	7	1	0	0	0	7	0.218283	non-Active
GSM3729171_GCGTTATGTTAC	GSM3729171	2323	1222	0	0	Primary	0	2	0	2	3	3	2	0.297778	non-Active
GSM3729171_AGTGGGGTCCAC	GSM3729171	2668	1448	0	0	Primary	0	1	0	1	1	1	1	0.455455	Active
GSM3729171_CCGGCCTGCACC	GSM3729171	4208	2150	0	0	Primary	1	4	2	3	2	2	4	0.197475	non-Active
GSM3729171_ATGTGGCGAGGG	GSM3729171	2987	1606	0	0	Primary	0	0	1	0	0	0	0	0.0906061	non-Active
GSM3729171_TACCAGAACCCT	GSM3729171	837	506	0	0	Primary	0	1	0	1	1	1	1	0.0908081	non-Active
GSM3729171_GTACCGGAAGCA	GSM3729171	5929	2305	0	0	Primary	0	0	1	0	0	0	0	0.387879	non-Active
GSM3729171_GCATACAGTAGA	GSM3729171	831	620	0	0	Primary	0	1	0	1	1	1	1	0.102929	non-Active
GSM3729171_CGCTCAAATGCA	GSM3729171	738	508	0	0	Primary	1	6	2	3	2	2	6	0.177778	non-Active
GSM3729171_ACGTATTATGTG	GSM3729171	1411	693	0	0	Primary	0	1	0	2	3	1	1	0.0544444	non-Active
GSM3729171_TGCTTTGGAGGT	GSM3729171	2136	1201	0	0	Primary	0	1	0	1	1	1	1	0.394444	non-Active
GSM3729171_AAGGGCTCGACG	GSM3729171	8263	2823	0	0	Primary	0	7	1	0	0	0	7	0.213737	non-Active
GSM3729171_CACCTCTAGTTG	GSM3729171	4393	1764	0	0	Primary	1	6	2	3	2	2	6	0.188586	non-Active
GSM3729171_GCGAGCGCTCGC	GSM3729171	2919	1566	0	0	Primary	0	5	1	1	5	5	5	0.405657	non-Active
GSM3729171_TTACGCGCGTGC	GSM3729171	842	521	0	0	Primary	0	2	0	2	3	3	2	0.22798	non-Active
GSM3729171_GCGTCGCAAGCT	GSM3729171	2323	1358	0	0	Primary	0	0	1	0	0	0	0	0.167071	non-Active
GSM3729171_GCGCTGAACTAN	GSM3729171	1568	974	0	0	Primary	0	2	0	2	3	3	2	0.168687	non-Active
GSM3729171_CAATCGCATGAT	GSM3729171	9544	2769	0	0	Primary	0	7	1	0	0	0	7	0.329091	non-Active
GSM3729171_CTCGGGCACTTN	GSM3729171	8500	2934	0	0	Primary	0	7	1	0	0	0	7	0.424444	non-Active
GSM3729171_CGGTCTATCACC	GSM3729171	8040	2425	0	0	Primary	0	7	1	0	0	0	7	0.332828	non-Active
GSM3729171_ACGCAACCCCTA	GSM3729171	1670	850	0	0	Primary	0	2	0	2	3	3	2	0.0854545	non-Active
GSM3729171_ATGACCTGACGN	GSM3729171	1904	1163	0	0	Primary	0	0	1	0	0	0	0	0.0940404	non-Active
GSM3729171_TGTAGACACTAT	GSM3729171	1171	634	0	0	Primary	0	2	0	2	3	3	2	0.137071	non-Active
GSM3729171_CAGACTTAACTC	GSM3729171	1153	708	0	0	Primary	1	6	2	3	2	2	6	0.0605051	non-Active
GSM3729171_ATTAAAATTTTT	GSM3729171	1159	804	0	0	Primary	0	5	1	1	5	5	5	0.104242	non-Active
GSM3729171_CCCGCAAGAACT	GSM3729171	1602	880	0	0	Primary	0	2	0	2	3	3	2	0.303535	non-Active
GSM3729171_CGCATACCGATA	GSM3729171	1275	835	0	0	Primary	0	0	1	0	0	0	0	0.079697	non-Active
GSM3729171_ATTACAAAGAAT	GSM3729171	2686	1339	0	0	Primary	0	1	0	1	1	1	1	0.377172	non-Active
GSM3729171_GAGCCCCGTTCG	GSM3729171	2121	986	0	0	Primary	0	7	1	0	0	0	7	0.559798	Active
GSM3729171_CTGAGATATTAG	GSM3729171	2545	1388	0	0	Primary	0	5	1	1	5	5	5	0.358283	non-Active
GSM3729171_CTCGCCTTCGAN	GSM3729171	3203	1465	0	0	Primary	0	7	1	0	0	0	7	0.485152	Active
GSM3729171_GGAGATGCCTCC	GSM3729171	1714	1112	0	0	Primary	0	1	0	1	1	1	1	0.0116162	non-Active
GSM3729171_AGCCGTTAAGTC	GSM3729171	2754	1274	0	0	Primary	0	0	1	0	0	0	0	0.126869	non-Active
GSM3729171_CGGGTCTAAACA	GSM3729171	12188	4045	0	0	Primary	0	0	1	0	0	0	0	0.43202	non-Active
GSM3729171_GCTCCTGTATAC	GSM3729171	6247	2541	0	0	Primary	0	0	1	0	0	0	0	0.224747	non-Active
GSM3729171_TCGCTATCTCCG	GSM3729171	1135	564	0	0	Primary	0	1	0	1	1	1	1	0.276061	non-Active
GSM3729171_TTACCTAGGGAC	GSM3729171	2001	1136	0	0	Primary	0	0	1	0	0	0	0	0.0747475	non-Active
GSM3729171_ACGGGTAGGTTC	GSM3729171	4293	1917	0	0	Primary	0	0	1	0	0	0	0	0.345758	non-Active
GSM3729171_TAGCATGCCATC	GSM3729171	2524	1203	0	0	Primary	0	7	1	0	0	0	7	0.19798	non-Active
GSM3729171_CAGGACCCTCAN	GSM3729171	2105	1269	0	0	Primary	1	4	2	3	2	2	4	0.141111	non-Active
GSM3729171_CAACTGTGTCCC	GSM3729171	10791	3288	0	0	Primary	0	0	1	0	0	0	0	0.28596	non-Active
GSM3729171_AGAGGGATGCCC	GSM3729171	8597	2910	0	0	Primary	0	7	1	0	0	0	7	0.532525	Active
GSM3729171_AATCTACGACCA	GSM3729171	6723	2588	0	0	Primary	0	0	1	0	0	0	0	0.150101	non-Active
GSM3729171_CCCAGGTATTGT	GSM3729171	13991	3661	0	0	Primary	1	4	2	3	2	2	4	0.159293	non-Active
GSM3729171_GAAAGATGAGAA	GSM3729171	1909	924	0	0	Primary	0	0	1	0	0	0	0	0.191414	non-Active
GSM3729171_CGAGCAAGAAAT	GSM3729171	8647	2897	0	0	Primary	0	7	1	0	0	0	7	0.514444	Active
GSM3729171_TAGAACAGTCGC	GSM3729171	2872	1533	0	0	Primary	1	6	2	3	2	2	6	0.155859	non-Active
GSM3729171_TACTCCCAGAGC	GSM3729171	11308	4108	0	0	Primary	1	4	2	3	2	2	4	0.202626	non-Active
GSM3729171_TTTTCATAGTTA	GSM3729171	9162	3128	0	0	Primary	0	7	1	0	0	0	7	0.343434	non-Active
GSM3729171_CGCTGGCTTGCG	GSM3729171	3359	1676	0	0	Primary	1	4	2	3	2	2	4	0.116667	non-Active
GSM3729171_ATCTCGCCGGTT	GSM3729171	6598	2600	0	0	Primary	0	0	1	0	0	0	0	0.44101	non-Active
GSM3729171_TAGAGTATATAC	GSM3729171	1406	999	0	0	Primary	1	6	2	3	2	2	6	0.124444	non-Active
GSM3729171_AAGGGTTGAATC	GSM3729171	6443	2408	0	0	Primary	0	7	1	0	0	0	7	0.176667	non-Active
GSM3729171_AAATTGTCTATT	GSM3729171	8279	3311	0	0	Primary	0	5	1	1	5	5	5	0.230707	non-Active
GSM3729171_TCCATTTCCGTT	GSM3729171	1857	1189	0	0	Primary	0	1	0	2	1	1	1	0.00393939	non-Active
GSM3729171_CTCAGCCTTCGA	GSM3729171	3902	1669	0	0	Primary	0	7	1	0	0	0	7	0.45303	non-Active
GSM3729171_TCTCAGCTCTCG	GSM3729171	1880	943	0	0	Primary	0	1	0	1	1	1	1	0.10596	non-Active
GSM3729171_AGAAGAGACCCC	GSM3729171	6068	2340	0	0	Primary	0	0	1	0	0	0	0	0.293737	non-Active
GSM3729171_TGTGTCTATGGN	GSM3729171	4033	1736	0	0	Primary	0	7	1	0	0	0	7	0.397576	non-Active
GSM3729171_ACACACAAGCCG	GSM3729171	7039	2561	0	0	Primary	0	0	1	0	0	0	0	0.307374	non-Active
GSM3729171_CTGAACCGCCCT	GSM3729171	980	668	0	0	Primary	0	2	0	2	3	3	2	0.290505	non-Active
GSM3729171_ATGGTTTTACAA	GSM3729171	21926	5172	0	0	Primary	0	0	1	0	0	0	0	0.151111	non-Active
GSM3729171_CATCAGACATCC	GSM3729171	910	616	0	0	Primary	1	6	2	3	2	2	6	0	non-Active
GSM3729171_GGGCTGCGAACG	GSM3729171	861	557	0	0	Primary	0	2	0	2	3	3	2	0.151414	non-Active
GSM3729171_TACGCTATAGGA	GSM3729171	2188	1324	0	0	Primary	1	4	2	3	2	2	4	0.0745455	non-Active
GSM3729171_GCAGCGGTGCTA	GSM3729171	2103	998	0	0	Primary	0	2	0	2	3	3	2	0.290707	non-Active
GSM3729171_ACCACAGGCCCC	GSM3729171	1565	1078	0	0	Primary	1	6	2	3	2	2	6	0.190606	non-Active
GSM3729171_GTTCTTACTACA	GSM3729171	4217	1970	0	0	Primary	0	0	1	0	0	0	0	0.344848	non-Active
GSM3729171_TGCCACCGAGTC	GSM3729171	4139	2158	0	0	Primary	0	0	1	0	0	0	0	0.0489899	non-Active
GSM3729171_GTGTCGTTGTTN	GSM3729171	1735	1080	0	0	Primary	0	5	1	1	5	5	5	0.193535	non-Active
GSM3729171_GCCTCCAATGGC	GSM3729171	6294	2140	0	0	Primary	0	0	1	0	0	0	0	0.556061	Active
GSM3729171_CCACCGTATATA	GSM3729171	3186	1525	0	0	Primary	0	2	0	2	3	3	2	0.303434	non-Active
GSM3729171_GCAGTGCCGCGT	GSM3729171	6404	2253	0	0	Primary	1	4	2	3	2	2	4	0.394141	non-Active
GSM3729171_TTTCCTAGAACT	GSM3729171	5754	2549	0	0	Primary	1	4	2	3	2	2	4	0.237172	non-Active
GSM3729171_GCTATCAATGGG	GSM3729171	3147	1720	0	0	Primary	0	0	1	0	0	0	0	0.300202	non-Active
GSM3729171_GACGCACTGGGC	GSM3729171	2400	1206	0	0	Primary	0	2	0	2	3	3	2	0.137677	non-Active
GSM3729171_CACACGTATGCT	GSM3729171	1935	1072	0	0	Primary	0	5	0	1	5	5	5	0.194242	non-Active
GSM3729171_ATGGGTTTATCG	GSM3729171	1612	918	0	0	Primary	0	1	0	1	1	1	1	0.159798	non-Active
GSM3729171_CGGACTGTTCTA	GSM3729171	894	576	0	0	Primary	0	1	0	2	1	1	1	0.125657	non-Active
GSM3729171_GGGATTCGTAGT	GSM3729171	1356	587	0	0	Primary	0	2	0	2	3	3	2	0.41101	non-Active
GSM3729171_CCACGACCACTA	GSM3729171	1040	749	0	0	Primary	0	2	0	2	3	3	2	0.105859	non-Active
GSM3729171_GCTGGAGTCGCT	GSM3729171	921	562	0	0	Primary	1	6	2	3	2	2	6	0.293737	non-Active
GSM3729171_ACAGCAATAGGG	GSM3729171	778	526	0	0	Primary	0	2	0	2	3	3	2	0.0393939	non-Active
GSM3729171_TTGTAAATCACG	GSM3729171	5162	2245	0	0	Primary	0	7	1	0	0	0	7	0.138687	non-Active
GSM3729171_ACACAGGCCAGN	GSM3729171	4095	1730	0	0	Primary	0	0	1	0	0	0	0	0.207071	non-Active
GSM3729171_GAGCCATATTGG	GSM3729171	7105	3049	0	0	Primary	1	4	2	3	2	2	4	0.0321212	non-Active
GSM3729171_TACGAGAAATCA	GSM3729171	6493	2675	0	0	Primary	0	4	1	0	0	0	4	0.14899	non-Active
GSM3729171_AGGACTACTTCA	GSM3729171	3685	1590	0	0	Primary	0	7	1	0	0	0	7	0.148283	non-Active
GSM3729171_TTGAGGTATCCG	GSM3729171	1076	630	0	0	Primary	0	2	0	2	3	3	2	0.120606	non-Active
GSM3729171_AGTCAGAGATGA	GSM3729171	4950	2264	0	0	Primary	1	4	2	3	2	2	4	0.27697	non-Active
GSM3729171_ATTGCCACATAT	GSM3729171	3297	1431	0	0	Primary	2	3	3	4	4	4	3	0.238485	non-Active
GSM3729171_CCAAGGTGTTGT	GSM3729171	1560	848	0	0	Primary	0	2	0	2	3	3	2	0.15596	non-Active
GSM3729171_GCAAATAATGTG	GSM3729171	1895	1057	0	0	Primary	0	2	0	2	3	3	2	0.200909	non-Active
GSM3729171_ATACGATTCACA	GSM3729171	11644	3900	0	0	Primary	0	0	1	0	0	0	0	0.202626	non-Active
GSM3729171_GGTCGATTCACG	GSM3729171	15855	4287	0	0	Primary	0	7	1	0	0	0	7	0.497172	Active
GSM3729171_TCCCTAAGGGGT	GSM3729171	10883	3325	0	0	Primary	0	0	1	0	0	0	0	0.148384	non-Active
GSM3729171_ACTAGCGCTTAN	GSM3729171	1740	1119	0	0	Primary	2	3	3	4	4	4	3	0.135455	non-Active
GSM3729171_CTGTGGTAACGG	GSM3729171	3390	1781	0	0	Primary	0	0	1	0	0	0	0	0.251717	non-Active
GSM3729171_ACTAGGTGTCAT	GSM3729171	1303	907	0	0	Primary	0	2	0	2	3	3	2	0.00474747	non-Active
GSM3729171_TGGGCTTCGCCN	GSM3729171	4670	2023	0	0	Primary	0	7	1	0	0	0	7	0.316667	non-Active
GSM3729171_TCAGAGTGTGGT	GSM3729171	5854	2537	0	0	Primary	1	4	2	3	2	2	4	0.314343	non-Active
GSM3729171_ATGTTCCAACAA	GSM3729171	1808	948	0	0	Primary	0	2	0	2	3	3	2	0.109192	non-Active
GSM3729171_AAGGCTCTCTTC	GSM3729171	2378	1192	0	0	Primary	0	7	1	0	0	0	7	0.333232	non-Active
GSM3729171_ACATCTGTGCAG	GSM3729171	1658	1043	0	0	Primary	0	2	0	2	3	3	2	0.169798	non-Active
GSM3729171_AAATCTTATGAG	GSM3729171	7349	3032	0	0	Primary	0	0	1	0	0	0	0	0.330404	non-Active
GSM3729171_CATTTCTATCGA	GSM3729171	6501	2327	0	0	Primary	0	2	0	2	3	3	2	0	non-Active
GSM3729171_TCAACTCGGGTC	GSM3729171	4129	1678	0	0	Primary	0	5	1	5	5	5	5	0.335253	non-Active
GSM3729171_CATGAACGGTTG	GSM3729171	973	584	0	0	Primary	0	1	0	1	1	1	1	0.264848	non-Active
GSM3729171_TGCAGAATCTCT	GSM3729171	1481	901	0	0	Primary	0	5	0	1	5	5	5	0.187576	non-Active
GSM3729171_AATAAATAGAGT	GSM3729171	4669	1814	0	0	Primary	0	0	1	0	0	0	0	0.263838	non-Active
GSM3729171_GAACGTCATCCT	GSM3729171	3217	1264	0	0	Primary	0	5	1	5	5	5	5	0.418384	non-Active
GSM3729171_CTGGCGCACTTA	GSM3729171	4241	1669	0	0	Primary	0	7	1	0	0	0	7	0.535455	Active
GSM3729171_CATTATTGAGCA	GSM3729171	1134	802	0	0	Primary	0	1	0	1	1	1	1	0.0152525	non-Active
GSM3729171_ATGACCCGGGCC	GSM3729171	2529	995	0	0	Primary	0	2	0	2	3	3	2	0.258889	non-Active
GSM3729171_ATGGAACTAGTT	GSM3729171	3602	1467	0	0	Primary	0	2	1	2	3	3	2	0.333535	non-Active
GSM3729171_CAACCTATCTTG	GSM3729171	921	622	0	0	Primary	0	2	0	2	3	3	2	0.177677	non-Active
GSM3729171_GGCTGGTTCGAA	GSM3729171	1845	988	0	0	Primary	0	2	0	2	3	3	2	0.267778	non-Active
GSM3729171_ATCTGTGGGTGN	GSM3729171	2713	1631	0	0	Primary	0	0	1	0	0	0	0	0.0932323	non-Active
GSM3729171_GACACGACCTGN	GSM3729171	1216	648	0	0	Primary	0	2	0	2	3	3	2	0.0274747	non-Active
GSM3729171_CGAGCCGTATAA	GSM3729171	4827	2009	0	0	Primary	0	0	1	0	0	0	0	0.560101	Active
GSM3729171_CGGTCTGAAAAA	GSM3729171	2734	1406	0	0	Primary	0	0	1	0	0	0	0	0.210808	non-Active
GSM3729171_AAACAAAATTCT	GSM3729171	1019	734	0	0	Primary	1	6	2	3	2	2	6	0	non-Active
GSM3729171_TGCCGGCCTCTC	GSM3729171	9035	2946	0	0	Primary	0	0	1	0	0	0	0	0.250404	non-Active
GSM3729171_ATGTGCGTAAAT	GSM3729171	8718	3160	0	0	Primary	0	7	1	0	0	0	7	0.306667	non-Active
GSM3729171_GCGTCTTGTCTG	GSM3729171	12648	3977	0	0	Primary	0	7	1	0	0	0	7	0.260303	non-Active
GSM3729171_AAGCACTATAGN	GSM3729171	7432	2763	0	0	Primary	0	5	1	0	5	5	5	0.389697	non-Active
GSM3729171_AGCACGATAGGT	GSM3729171	2749	1518	0	0	Primary	0	0	1	0	0	3	0	0.270707	non-Active
GSM3729171_CATGTCCGCCTC	GSM3729171	741	511	0	0	Primary	0	1	0	1	1	1	1	0.416465	non-Active
GSM3729171_TTGGCCTTCTTG	GSM3729171	2614	1197	0	0	Primary	0	2	0	2	3	3	2	0.0279798	non-Active
GSM3729171_CTGGTTCCCGGA	GSM3729171	2074	956	0	0	Primary	0	1	0	1	1	1	1	0.354949	non-Active
GSM3729171_GCTTGCATTCGN	GSM3729171	1710	740	0	0	Primary	0	2	0	2	3	3	2	0	non-Active
GSM3729171_GAAGCCAAAGCT	GSM3729171	8913	3045	0	0	Primary	0	5	1	1	5	5	5	0.362121	non-Active
GSM3729171_CGCGTTGCAGTA	GSM3729171	19568	4631	0	0	Primary	1	4	2	3	2	2	4	0.440101	non-Active
GSM3729171_CAATGTGACCAN	GSM3729171	1257	574	0	0	Primary	0	2	0	2	3	3	2	0.150202	non-Active
GSM3729171_ATTCGACTCTTC	GSM3729171	9503	2893	0	0	Primary	0	7	1	0	0	0	7	0.378485	non-Active
GSM3729171_GCGTCCATTTGT	GSM3729171	8251	3238	0	0	Primary	0	0	1	0	0	0	0	0.183333	non-Active
GSM3729171_CGGGCGAATCTC	GSM3729171	1910	805	0	0	Primary	0	2	0	2	3	3	2	0.177879	non-Active
GSM3729171_AATCACGGTGTC	GSM3729171	1691	1044	0	0	Primary	1	4	2	3	2	2	4	0.135657	non-Active
GSM3729171_CCTGCCGCCCTG	GSM3729171	15659	3990	0	0	Primary	0	7	1	0	0	0	7	0.400303	non-Active
GSM3729171_GGGCTCCCGGTG	GSM3729171	1513	985	0	0	Primary	0	1	0	1	1	1	1	0.129697	non-Active
GSM3729171_CGGCTTCCAGGC	GSM3729171	5898	2539	0	0	Primary	2	3	3	4	4	4	3	0.308485	non-Active
GSM3729171_ATCGCGGGGCAN	GSM3729171	2016	1196	0	0	Primary	0	0	1	0	0	0	0	0.0555556	non-Active
GSM3729171_GTGTCTGGTGGC	GSM3729171	750	551	0	0	Primary	0	2	0	2	3	3	2	0.128081	non-Active
GSM3729171_GGTAAGTATGTA	GSM3729171	1407	875	0	0	Primary	0	2	0	2	3	3	2	0.0512121	non-Active
GSM3729171_CAGATCGGGTTT	GSM3729171	1501	751	0	0	Primary	0	2	0	2	3	3	2	0.0823232	non-Active
GSM3729171_ACACAATGAAGT	GSM3729171	1705	956	0	0	Primary	0	2	0	2	3	3	2	0.367071	non-Active
GSM3729171_GGGCGGCGCTAN	GSM3729171	4587	1677	0	0	Primary	0	0	1	0	0	0	0	0.129192	non-Active
GSM3729171_TCAACGCATTAC	GSM3729171	6324	2562	0	0	Primary	0	7	1	0	0	0	7	0.375253	non-Active
GSM3729171_TAGATAAGCACC	GSM3729171	1007	567	0	0	Primary	0	1	0	1	1	1	1	0.0783838	non-Active
GSM3729171_AGACCAATAAGT	GSM3729171	6584	2754	0	0	Primary	0	0	1	0	0	0	0	0.389697	non-Active
GSM3729171_GTCCTACCTCAA	GSM3729171	2237	1104	0	0	Primary	0	2	0	2	3	3	2	0.0926263	non-Active
GSM3729171_TAGCGCTAGACA	GSM3729171	1776	1023	0	0	Primary	0	1	0	1	1	1	1	0.146162	non-Active
GSM3729171_GTGAGGGGTTTT	GSM3729171	5127	2177	0	0	Primary	0	0	1	0	0	0	0	0.154747	non-Active
GSM3729171_CTAGAGCGTTCT	GSM3729171	9760	3231	0	0	Primary	0	0	1	0	0	0	0	0.360606	non-Active
GSM3729171_TTCCAACCTCTN	GSM3729171	4140	1850	0	0	Primary	0	7	1	0	0	0	7	0.257879	non-Active
GSM3729171_GCAACCAACATA	GSM3729171	3271	1555	0	0	Primary	0	7	1	0	0	0	7	0.398788	non-Active
GSM3729171_AGCCGTCGACTG	GSM3729171	1203	800	0	0	Primary	0	2	0	2	3	3	2	0.202828	non-Active
GSM3729171_TTAAGCCCCTCC	GSM3729171	4326	1844	0	0	Primary	0	0	1	0	0	0	0	0.271313	non-Active
GSM3729171_GCATCCATCCTA	GSM3729171	836	508	0	0	Primary	0	2	0	2	3	3	2	0.101313	non-Active
GSM3729171_TACCGACGGAAG	GSM3729171	2128	1071	0	0	Primary	0	0	1	0	0	0	0	0.208384	non-Active
GSM3729171_CCCTGAAATCAT	GSM3729171	1539	834	0	0	Primary	0	2	0	2	3	3	2	0.171818	non-Active
GSM3729171_TAAGGGACCTTA	GSM3729171	985	504	0	0	Primary	0	0	1	0	0	0	0	0.141515	non-Active
GSM3729171_GCATGCTCACTG	GSM3729171	10615	3382	0	0	Primary	2	3	3	4	4	4	3	0.159394	non-Active
GSM3729171_ACCAAACCCATC	GSM3729171	4999	2206	0	0	Primary	1	4	2	3	2	2	4	0.229091	non-Active
GSM3729171_AACTCCACCAAC	GSM3729171	2394	1054	0	0	Primary	0	2	0	2	3	3	2	0.285455	non-Active
GSM3729171_CAGTTCAAACGG	GSM3729171	4604	2281	0	0	Primary	0	0	1	0	0	0	0	0.236566	non-Active
GSM3729171_GCGGTCGGTAAC	GSM3729171	1978	1241	0	0	Primary	1	6	2	3	2	2	6	0.0861616	non-Active
GSM3729171_CGACGTGAATGT	GSM3729171	8078	2665	0	0	Primary	0	7	1	0	0	0	7	0.294646	non-Active
GSM3729171_GCAGACTCCAAA	GSM3729171	7765	2996	0	0	Primary	0	0	1	0	0	0	0	0.212828	non-Active
GSM3729171_GCAGCTTACGTG	GSM3729171	1770	958	0	0	Primary	0	0	1	0	0	0	0	0.182121	non-Active
GSM3729171_GCGGGTACGCAC	GSM3729171	1005	657	0	0	Primary	0	5	1	1	5	5	5	0.170707	non-Active
GSM3729171_TGATTTCGTTTA	GSM3729171	809	593	0	0	Primary	0	2	0	2	3	3	2	0.0642424	non-Active
GSM3729171_CTTGCTTTTATT	GSM3729171	10490	3483	0	0	Primary	0	7	1	0	0	0	7	0.281717	non-Active
GSM3729171_TCCGGGAACCAA	GSM3729171	1986	1041	0	0	Primary	0	2	0	2	3	3	2	0.318687	non-Active
GSM3729171_CAATCAGCAATG	GSM3729171	6065	2635	0	0	Primary	0	2	0	2	3	3	2	0.297475	non-Active
GSM3729171_GGTCAAAACACG	GSM3729171	5419	1379	0	0	Primary	0	2	0	2	3	3	2	0.193131	non-Active
GSM3729171_ACGGTTCAAGTN	GSM3729171	6713	2334	0	0	Primary	0	7	1	0	0	0	7	0.448182	non-Active
GSM3729171_GATAGTCCGAAA	GSM3729171	1175	541	0	0	Primary	0	2	0	2	3	3	2	0.156061	non-Active
GSM3729171_CTCCTAATTCGA	GSM3729171	7906	2598	0	0	Primary	0	7	1	0	0	0	7	0.377071	non-Active
GSM3729171_TGGTAGAGCAAC	GSM3729171	2739	1282	0	0	Primary	0	5	1	5	5	5	5	0.0241414	non-Active
GSM3729171_AGAGGCTTCACA	GSM3729171	10692	3513	0	0	Primary	1	4	2	3	2	2	4	0.265354	non-Active
GSM3729171_GCTCTCTGATCA	GSM3729171	9479	3537	0	0	Primary	0	7	1	0	0	0	7	0.325354	non-Active
GSM3729171_TAGATCGTAAAC	GSM3729171	959	574	0	0	Primary	0	1	0	1	1	1	1	0.0349495	non-Active
GSM3729171_CCGCTTTCAACG	GSM3729171	2601	1252	0	0	Primary	0	5	1	1	5	5	5	0.0342424	non-Active
GSM3729171_GCCGGATCGGGG	GSM3729171	5826	2419	0	0	Primary	0	0	1	0	0	0	0	0.317172	non-Active
GSM3729171_CCCTTTGGCTAA	GSM3729171	2002	970	0	0	Primary	0	2	0	2	3	3	2	0.020404	non-Active
GSM3729171_GATCCATCGTGG	GSM3729171	15701	4131	0	0	Primary	0	5	1	5	5	5	5	0.449596	non-Active
GSM3729171_TCCCTATGTGCA	GSM3729171	1101	632	0	0	Primary	1	4	2	3	2	2	4	0.060202	non-Active
GSM3729171_TCGGTGCAGTTT	GSM3729171	1087	726	0	0	Primary	0	2	0	2	3	3	2	0.17	non-Active
GSM3729171_GAGATTTATGTT	GSM3729171	1458	994	0	0	Primary	0	1	0	1	1	1	1	0.113131	non-Active
GSM3729171_GTGGGGGTTTTN	GSM3729171	3107	1524	0	0	Primary	0	0	1	0	0	0	0	0.0778788	non-Active
GSM3729171_GGCCAACATGTC	GSM3729171	3073	1635	0	0	Primary	0	1	0	1	1	1	1	0.251616	non-Active
GSM3729171_GACCCGAGGCTG	GSM3729171	5063	1887	0	0	Primary	1	6	2	3	2	2	6	0.517071	Active
GSM3729171_AACAAATGCACC	GSM3729171	2407	1239	0	0	Primary	0	0	1	3	2	2	0	0.161818	non-Active
GSM3729171_CTCGATTGGGAT	GSM3729171	1146	680	0	0	Primary	0	2	0	2	3	3	2	0.309394	non-Active
GSM3729171_CTCCGAACTATN	GSM3729171	1179	557	0	0	Primary	0	2	0	2	3	3	2	0.117778	non-Active
GSM3729171_TAGTCCAATTGT	GSM3729171	768	572	0	0	Primary	0	1	0	2	1	1	1	0.151111	non-Active
GSM3729171_CTACCGCCCACA	GSM3729171	5999	2525	0	0	Primary	1	4	2	3	2	2	4	0	non-Active
GSM3729171_CACTTTGAACGG	GSM3729171	2656	1336	0	0	Primary	0	0	1	0	0	0	0	0.223434	non-Active
GSM3729171_ATAATTCTTATC	GSM3729171	7807	2934	0	0	Primary	0	7	1	0	0	0	7	0.456465	Active
GSM3729171_AAACCTAAGGAC	GSM3729171	960	693	0	0	Primary	0	1	0	1	1	1	1	0.128182	non-Active
GSM3729171_ATTGACTCTACC	GSM3729171	790	594	0	0	Primary	1	6	2	3	2	2	6	0.106566	non-Active
GSM3729171_GCATAGCGTCGT	GSM3729171	17148	4783	0	0	Primary	1	4	2	3	2	2	4	0.0948485	non-Active
GSM3729171_CGATTCACCTTT	GSM3729171	1598	762	0	0	Primary	0	2	0	2	3	3	2	0.105354	non-Active
GSM3729171_TAGGGGTATGTT	GSM3729171	868	578	0	0	Primary	0	0	1	0	0	0	0	0.165051	non-Active
GSM3729171_CTCTCGTTCTAA	GSM3729171	3065	1444	0	0	Primary	0	5	1	1	5	5	5	0.402525	non-Active
GSM3729171_AGTGCGCATGAC	GSM3729171	1225	844	0	0	Primary	0	1	0	1	1	1	1	0.00686869	non-Active
GSM3729171_GAATAACTCAAT	GSM3729171	2144	1163	0	0	Primary	0	2	0	2	3	3	2	0.0871717	non-Active
GSM3729171_AGCTTTAGAGCG	GSM3729171	2989	1505	0	0	Primary	1	4	2	3	2	2	4	0.0267677	non-Active
GSM3729171_GCTCTACGAGGG	GSM3729171	8049	2999	0	0	Primary	0	7	1	0	0	0	7	0.514949	Active
GSM3729171_CACCGGTGTCAC	GSM3729171	1213	704	0	0	Primary	0	1	0	2	1	1	1	0	non-Active
GSM3729171_AACCCCCAAGAC	GSM3729171	27951	5369	0	0	Primary	0	0	1	0	0	0	0	0.486364	Active
GSM3729171_TGTGCTTGCTTG	GSM3729171	19999	5164	0	0	Primary	1	4	2	3	2	2	4	0.25697	non-Active
GSM3729171_CCATCATCTTGA	GSM3729171	7041	2548	0	0	Primary	0	0	1	0	0	0	0	0.497576	Active
GSM3729171_CTAATGACAGTT	GSM3729171	3159	1665	0	0	Primary	0	2	0	2	3	3	2	0.361313	non-Active
GSM3729171_GCATACTGAGAC	GSM3729171	1874	837	0	0	Primary	0	1	0	1	1	1	1	0.188788	non-Active
GSM3729171_AGAGCCCCTTAA	GSM3729171	5698	2473	0	0	Primary	1	4	2	3	2	2	4	0.259495	non-Active
GSM3729171_CGACGCAATATC	GSM3729171	3071	1268	0	0	Primary	1	4	2	3	2	2	4	0.174242	non-Active
GSM3729171_GAGTCCCGATAG	GSM3729171	12580	3833	0	0	Primary	0	0	1	0	0	0	0	0.248889	non-Active
GSM3729171_GGTACCATAATA	GSM3729171	2912	1578	0	0	Primary	0	7	1	0	0	0	7	0.251515	non-Active
GSM3729171_CCATAGCTTCTC	GSM3729171	764	555	0	0	Primary	0	1	0	1	1	1	1	0.149596	non-Active
GSM3729171_AGAAGCATTTCC	GSM3729171	800	581	0	0	Primary	0	1	0	1	1	1	1	0.261717	non-Active
GSM3729171_ATGTCCTAGTCT	GSM3729171	675	539	0	0	Primary	0	2	0	2	3	3	2	0.0380808	non-Active
GSM3729171_TAAGAAGGTACN	GSM3729171	7670	2997	0	0	Primary	2	3	3	4	4	4	3	0.129899	non-Active
GSM3729171_CCCGAATTGAAG	GSM3729171	3675	1702	0	0	Primary	0	0	1	0	0	0	0	0.0586869	non-Active
GSM3729171_CTTACGCAGCGN	GSM3729171	919	688	0	0	Primary	0	1	0	1	1	1	1	0.0860606	non-Active
GSM3729171_CCTTGTAAGCTT	GSM3729171	6587	2531	0	0	Primary	2	3	3	4	4	4	3	0.204747	non-Active
GSM3729171_CACTGCGATTGC	GSM3729171	1878	1016	0	0	Primary	1	4	2	3	2	2	4	0.212323	non-Active
GSM3729171_CCATCTTTGCTC	GSM3729171	1105	571	0	0	Primary	0	2	0	2	3	3	2	0	non-Active
GSM3729171_GGAAAGAATCGC	GSM3729171	6210	2398	0	0	Primary	0	7	1	0	0	0	7	0.470606	Active
GSM3729171_ACCCAGGCCCCG	GSM3729171	634	506	0	0	Primary	1	6	2	3	2	2	6	0.0485859	non-Active
GSM3729171_ATCAGCGGGGCA	GSM3729171	3894	1869	0	0	Primary	0	0	1	0	0	0	0	0.23	non-Active
GSM3729171_TGATGGCTGCTG	GSM3729171	1178	805	0	0	Primary	0	1	0	2	1	1	1	0.238182	non-Active
GSM3729171_TATCCCTCCTAT	GSM3729171	4394	2168	0	0	Primary	0	0	1	0	0	0	0	0.213434	non-Active
GSM3729171_CGTTTGGGACAG	GSM3729171	3107	1463	0	0	Primary	0	2	0	2	3	3	2	0.323232	non-Active
GSM3729171_GCAGGTAATAAG	GSM3729171	4054	1837	0	0	Primary	2	3	3	4	4	4	3	0.122121	non-Active
GSM3729171_AGCCTTACGTGT	GSM3729171	1242	614	0	0	Primary	0	2	0	2	3	3	2	0.14	non-Active
GSM3729171_CTATGACAGTTN	GSM3729171	1976	1148	0	0	Primary	0	2	0	2	3	3	2	0.22202	non-Active
GSM3729171_ATTAGATGAAAC	GSM3729171	749	524	0	0	Primary	0	1	0	2	1	1	1	0.0591919	non-Active
GSM3729171_CACGTCGTTCGN	GSM3729171	1891	981	0	0	Primary	0	1	0	1	1	1	1	0.364848	non-Active
GSM3729171_TGCCGGGGAATT	GSM3729171	883	562	0	0	Primary	0	6	2	3	2	2	6	0.080303	non-Active
GSM3729171_CAACGCCCAAAC	GSM3729171	1196	722	0	0	Primary	0	2	0	2	3	3	2	0.128586	non-Active
GSM3729171_CACTATGGGTCC	GSM3729171	2932	1389	0	0	Primary	0	7	1	0	0	0	7	0.324444	non-Active
GSM3729171_CTCAGGGCACTT	GSM3729171	9300	3121	0	0	Primary	0	7	1	0	0	0	7	0.302626	non-Active
GSM3729171_GGAGCACATGCG	GSM3729171	1341	772	0	0	Primary	0	1	0	1	1	1	1	0.366667	non-Active
GSM3729171_TATCAAGTCCTC	GSM3729171	14112	3381	0	0	Primary	0	7	1	0	0	0	7	0.40202	non-Active
GSM3729171_GACTGCCGGAAT	GSM3729171	1488	829	0	0	Primary	0	1	0	1	1	1	1	0.238081	non-Active
GSM3729171_ACGTCTGATTTA	GSM3729171	6900	2685	0	0	Primary	1	4	2	3	2	2	4	0.0617172	non-Active
GSM3729171_TATAAGAGTTGT	GSM3729171	1248	892	0	0	Primary	0	1	0	1	1	1	1	0.169394	non-Active
GSM3729171_CTAATTTAAGGT	GSM3729171	1113	632	0	0	Primary	0	1	0	1	1	1	1	0.327172	non-Active
GSM3729171_ATACGAGCGGCC	GSM3729171	7239	2918	0	0	Primary	0	0	1	0	0	0	0	0.511111	Active
GSM3729171_AGGTAAACATGT	GSM3729171	7301	2568	0	0	Primary	0	7	1	0	0	0	7	0.411111	non-Active
GSM3729171_TAAGACCCTCTC	GSM3729171	8306	3356	0	0	Primary	0	5	1	1	5	5	5	0.453636	non-Active
GSM3729171_TATTTTGTTCCC	GSM3729171	990	549	0	0	Primary	0	2	0	2	3	3	2	0.107172	non-Active
GSM3729171_TCTCGAGCAATT	GSM3729171	3574	1636	0	0	Primary	0	5	1	1	5	5	5	0.32404	non-Active
GSM3729171_ATTACCGTCCGN	GSM3729171	4427	1391	0	0	Primary	0	7	1	0	0	0	7	0.437374	non-Active
GSM3729171_TCCTTTCCGTTN	GSM3729171	2131	1315	0	0	Primary	0	2	0	2	3	3	2	0.0855556	non-Active
GSM3729171_GCTGCGATCCAG	GSM3729171	6209	2331	0	0	Primary	0	7	1	0	0	0	7	0.419192	non-Active
GSM3729171_CAACATAAGCTA	GSM3729171	1353	896	0	0	Primary	0	1	0	1	1	1	1	0.0463636	non-Active
GSM3729171_ACGTACCATGTC	GSM3729171	3049	1259	0	0	Primary	1	6	2	3	2	2	6	0.175152	non-Active
GSM3729171_GCAATCTAGCTN	GSM3729171	5276	2154	0	0	Primary	0	5	1	1	5	5	5	0.417576	non-Active
GSM3729171_CTATTAATGGAC	GSM3729171	13320	3679	0	0	Primary	0	0	1	0	0	0	0	0.264141	non-Active
GSM3729171_TGCCCGCTCCCN	GSM3729171	7300	2448	0	0	Primary	0	7	1	0	0	0	7	0.625253	Active
GSM3729171_ATAGGACACCGA	GSM3729171	3430	1458	0	0	Primary	0	5	1	1	5	5	5	0.309596	non-Active
GSM3729171_ATGTCATAATCA	GSM3729171	3662	1930	0	0	Primary	0	1	0	1	1	1	1	0.318687	non-Active
GSM3729171_CCCAGGGTCCAG	GSM3729171	1590	1113	0	0	Primary	0	1	0	1	1	1	1	0.326667	non-Active
GSM3729171_GCAAACACTTGN	GSM3729171	1562	636	0	0	Primary	1	6	2	3	2	2	6	0.101717	non-Active
GSM3729171_ACGAGAACAAGT	GSM3729171	5135	2459	0	0	Primary	1	6	2	3	2	2	6	0.198182	non-Active
GSM3729171_CCCGACCTTTCN	GSM3729171	1434	984	0	0	Primary	1	6	2	3	2	2	6	0	non-Active
GSM3729171_GACGCGCTCGAC	GSM3729171	1536	1005	0	0	Primary	0	5	1	1	5	0	5	0.182222	non-Active
GSM3729171_TTCTTTAATCGA	GSM3729171	2542	1209	0	0	Primary	0	5	1	1	5	5	5	0.38303	non-Active
GSM3729171_AGTCTCGTCAAN	GSM3729171	7373	2520	0	0	Primary	0	7	1	0	0	0	7	0.33101	non-Active
GSM3729171_CTTAACGCAGCG	GSM3729171	2161	1322	0	0	Primary	0	1	0	1	1	1	1	0.0833333	non-Active
GSM3729171_AACGCTTAGAAC	GSM3729171	3278	1123	0	0	Primary	0	2	0	2	3	3	2	0.162222	non-Active
GSM3729171_CCGCACCACGGA	GSM3729171	12217	3777	0	0	Primary	0	7	1	0	0	0	7	0.518384	Active
GSM3729171_CGCCGTACAAAG	GSM3729171	14750	3863	0	0	Primary	0	7	1	0	0	0	7	0.498182	Active
GSM3729171_AAATCCGCTCAC	GSM3729171	7854	2854	0	0	Primary	0	7	1	0	0	0	7	0.434444	non-Active
GSM3729171_ACTGAGTTATAT	GSM3729171	1016	675	0	0	Primary	0	1	0	2	1	1	1	0.203232	non-Active
GSM3729171_GTCAATTCATAN	GSM3729171	6292	2597	0	0	Primary	0	7	1	0	0	0	7	0.360303	non-Active
GSM3729171_GCCCAGAACATA	GSM3729171	14697	3961	0	0	Primary	0	0	1	0	0	0	0	0.397677	non-Active
GSM3729171_AAGGAGGAAAGC	GSM3729171	6470	2725	0	0	Primary	1	4	2	3	2	2	4	0.160303	non-Active
GSM3729171_ACCACCGGTTTC	GSM3729171	1272	725	0	0	Primary	0	2	0	2	3	3	2	0.06	non-Active
GSM3729171_TTGATCGGAGCC	GSM3729171	1334	741	0	0	Primary	0	1	0	1	1	1	1	0.103737	non-Active
GSM3729171_CCCAGACCTTTC	GSM3729171	1159	859	0	0	Primary	1	6	2	3	2	2	6	0.100404	non-Active
GSM3729171_TCGCACGACTCA	GSM3729171	1846	916	0	0	Primary	0	2	0	2	3	3	2	0.170707	non-Active
GSM3729171_ATGAGCGAGTCN	GSM3729171	3412	1754	0	0	Primary	0	0	1	0	0	0	0	0.259596	non-Active
GSM3729171_ACAGTCCCTCTT	GSM3729171	1045	789	0	0	Primary	0	1	0	2	1	1	1	0.175253	non-Active
GSM3729171_GCAGTCGGGCGG	GSM3729171	1104	713	0	0	Primary	0	1	0	1	1	1	1	0.259394	non-Active
GSM3729171_TATGGTCACTGT	GSM3729171	9801	3223	0	0	Primary	0	0	1	0	0	0	0	0.425051	non-Active
GSM3729171_GCCGTCTGCCTT	GSM3729171	6676	2720	0	0	Primary	0	0	1	0	0	0	0	0.187273	non-Active
GSM3729171_AAGTCGTTTGGA	GSM3729171	6160	2129	0	0	Primary	0	7	1	0	0	0	7	0.442929	non-Active
GSM3729171_GCTTATAGAATT	GSM3729171	2491	1292	0	0	Primary	0	5	1	0	5	5	5	0.31	non-Active
GSM3729171_GCAGAGTGGAGG	GSM3729171	2487	1390	0	0	Primary	0	2	0	2	3	3	2	0.183636	non-Active
GSM3729171_GTGCTTTATTAT	GSM3729171	3871	1833	0	0	Primary	0	5	1	5	5	5	5	0.190909	non-Active
GSM3729171_TCCTATGAGCTT	GSM3729171	4420	2355	0	0	Primary	1	4	2	3	2	2	4	0.241919	non-Active
GSM3729171_ATGGACACCCGA	GSM3729171	889	509	0	0	Primary	0	2	0	2	3	3	2	0.0474747	non-Active
GSM3729171_GTCTTCTTCGGT	GSM3729171	1577	916	0	0	Primary	1	4	2	3	2	2	4	0.152929	non-Active
GSM3729171_CACAGCATCCGT	GSM3729171	2381	1217	0	0	Primary	0	5	1	1	5	5	5	0.539293	Active
GSM3729171_CGGCGGTGTCAA	GSM3729171	4626	1931	0	0	Primary	0	0	1	0	0	0	0	0.107071	non-Active
GSM3729171_ATGAACCTGACG	GSM3729171	3991	2043	0	0	Primary	0	0	1	0	0	0	0	0.0619192	non-Active
GSM3729171_TGTTCAAACAGT	GSM3729171	3801	1407	0	0	Primary	0	0	1	0	0	0	0	0.116061	non-Active
GSM3729171_GGGATCTATAGA	GSM3729171	8585	3011	0	0	Primary	0	0	1	0	0	0	0	0.291717	non-Active
GSM3729171_CATCGTTCCTGC	GSM3729171	4858	2018	0	0	Primary	0	4	1	0	0	0	4	0.250909	non-Active
GSM3729171_AATTGGCATCGG	GSM3729171	7965	2801	0	0	Primary	0	0	1	0	0	0	0	0.258586	non-Active
GSM3729171_CAATATTTCAGC	GSM3729171	2299	1099	0	0	Primary	0	2	0	2	3	3	2	0.206667	non-Active
GSM3729171_TGTGGCTGTCGC	GSM3729171	2329	1134	0	0	Primary	1	6	2	3	2	2	6	0.0547475	non-Active
GSM3729171_TCTGATGCATAT	GSM3729171	10862	3325	0	0	Primary	0	7	1	0	0	0	7	0.319697	non-Active
GSM3729171_CCTAACGCATGA	GSM3729171	4207	1885	0	0	Primary	0	7	1	0	0	0	7	0.340404	non-Active
GSM3729171_ATGTGATTCCTG	GSM3729171	3655	1684	0	0	Primary	0	2	0	2	3	3	2	0.0363636	non-Active
GSM3729171_CGAAACTTGTAG	GSM3729171	2724	1527	0	0	Primary	1	4	2	3	2	2	4	0.192323	non-Active
GSM3729171_CTCTTTCTACTG	GSM3729171	12989	3670	0	0	Primary	1	4	2	3	2	2	4	0.484242	Active
GSM3729171_AAATATGCGCAG	GSM3729171	2032	1213	0	0	Primary	0	7	1	0	0	0	7	0.0837374	non-Active
GSM3729171_TACCGTCGACTA	GSM3729171	12223	3823	0	0	Primary	0	7	1	0	0	0	7	0.410505	non-Active
GSM3729171_AGCAATTTTTGC	GSM3729171	12311	4020	0	0	Primary	1	4	2	3	2	2	4	0.287576	non-Active
GSM3729171_AGTTGCACGACN	GSM3729171	2202	1230	0	0	Primary	0	2	0	2	3	3	2	0.445152	non-Active
GSM3729171_AACGGCCTAGGT	GSM3729171	1227	662	0	0	Primary	1	6	2	3	2	2	6	0.0445455	non-Active
GSM3729171_AGCGGCAATAAT	GSM3729171	12454	3605	0	0	Primary	0	7	1	0	0	0	7	0.396869	non-Active
GSM3729171_GCCGACGCACAG	GSM3729171	835	575	0	0	Primary	0	6	0	3	1	1	6	0.0463636	non-Active
GSM3729171_TGCCTCACAGTG	GSM3729171	1453	807	0	0	Primary	1	4	2	3	2	2	4	0.0620202	non-Active
GSM3729171_TCTCGGATTGGG	GSM3729171	2816	1605	0	0	Primary	1	6	2	3	2	2	6	0	non-Active
GSM3729171_AGTATGCACGAC	GSM3729171	3819	1856	0	0	Primary	0	7	1	0	0	0	7	0.545455	Active
GSM3729171_AGCAATTGACGG	GSM3729171	2448	1404	0	0	Primary	0	2	0	2	3	3	2	0.253737	non-Active
GSM3729171_GGAGACAATTGA	GSM3729171	857	620	0	0	Primary	0	1	0	1	1	1	1	0.0427273	non-Active
GSM3729171_AACAACCGTCGG	GSM3729171	7374	2777	0	0	Primary	0	7	1	0	0	0	7	0.553636	Active
GSM3729171_AGGCTCCCAGCA	GSM3729171	1751	1087	0	0	Primary	0	0	1	0	0	0	0	0	non-Active
GSM3729171_TAGAGTCGGTGT	GSM3729171	3240	1581	0	0	Primary	0	0	1	0	0	0	0	0.269596	non-Active
GSM3729171_CGCGTGGAAGCG	GSM3729171	2533	1273	0	0	Primary	1	6	2	3	2	2	6	0.162828	non-Active
GSM3729171_ACTGGATTAGCT	GSM3729171	2535	1209	0	0	Primary	0	7	1	0	0	0	7	0.596061	Active
GSM3729171_ACGGAACAAGTN	GSM3729171	1555	1033	0	0	Primary	0	1	0	1	1	1	1	0.0511111	non-Active
GSM3729171_CTGGTGCACAGA	GSM3729171	4760	2343	0	0	Primary	0	0	1	0	0	0	0	0.0111111	non-Active
GSM3729171_GGCGAGACCCCG	GSM3729171	1335	773	0	0	Primary	0	0	1	0	0	0	0	0.0812121	non-Active
GSM3729171_ACTGTTCATACC	GSM3729171	1860	970	0	0	Primary	0	2	0	2	3	3	2	0.194141	non-Active
GSM3729171_CGAGTTGAGATG	GSM3729171	1083	587	0	0	Primary	0	7	0	1	0	0	7	0.40101	non-Active
GSM3729171_TTGTGCACCGGG	GSM3729171	2178	1301	0	0	Primary	1	4	2	3	2	2	4	0.156162	non-Active
GSM3729171_CCGTGTACGCTC	GSM3729171	8286	3347	0	0	Primary	0	0	1	0	0	0	0	0.101212	non-Active
GSM3729171_CGACCGCTCAAT	GSM3729171	2197	1003	0	0	Primary	0	2	0	2	3	3	2	0.184747	non-Active
GSM3729171_GTCGGCGGCACA	GSM3729171	7619	2242	0	0	Primary	0	7	1	0	0	0	7	0.395657	non-Active
GSM3729171_GATCAGTTGGGA	GSM3729171	1629	923	0	0	Primary	0	2	0	2	3	3	2	0.111111	non-Active
GSM3729171_TACGAATCCATA	GSM3729171	2742	1517	0	0	Primary	0	1	0	1	1	1	1	0.258182	non-Active
GSM3729171_ATCGTAAATTGG	GSM3729171	924	658	0	0	Primary	0	2	0	2	3	3	2	0.172323	non-Active
GSM3729171_TACATTTTCGCA	GSM3729171	1653	894	0	0	Primary	0	5	1	1	5	5	5	0.149697	non-Active
GSM3729171_CATGACGTCGGG	GSM3729171	5950	2264	0	0	Primary	0	7	1	0	0	0	7	0.337475	non-Active
GSM3729171_CCCCCAATCGAC	GSM3729171	5074	2229	0	0	Primary	0	7	1	0	0	0	7	0.482121	Active
GSM3729171_ACACGCGCTCGA	GSM3729171	1014	712	0	0	Primary	0	1	0	1	1	1	1	0.0687879	non-Active
GSM3729171_TCCACATCCCGA	GSM3729171	1448	783	0	0	Primary	0	1	0	1	1	1	1	0.197172	non-Active
GSM3729171_CGGTTAACTAAT	GSM3729171	1370	856	0	0	Primary	0	2	0	2	3	3	2	0.359899	non-Active
GSM3729171_GCGCGTTATTGA	GSM3729171	2441	1383	0	0	Primary	0	0	1	0	0	0	0	0.209192	non-Active
GSM3729171_GGCCGCGTTTTN	GSM3729171	2824	1496	0	0	Primary	0	5	1	5	5	5	5	0.40798	non-Active
GSM3729171_CGATCATCTAAA	GSM3729171	3573	1413	0	0	Primary	0	0	1	0	0	0	0	0.442525	non-Active
GSM3729171_GTGCCGTCGTGT	GSM3729171	2471	1088	0	0	Primary	0	1	0	1	1	1	1	0.069697	non-Active
GSM3729171_CTGCCACGTGGT	GSM3729171	1529	637	0	0	Primary	0	2	0	2	3	3	2	0	non-Active
GSM3729171_GAGCTGAAATCC	GSM3729171	2708	1462	0	0	Primary	0	2	0	2	3	3	2	0.246566	non-Active
GSM3729171_TTCTATTCTTCN	GSM3729171	9174	2976	0	0	Primary	0	5	1	5	5	5	5	0.341919	non-Active
GSM3729171_GCTGCGCGACGC	GSM3729171	1420	717	0	0	Primary	0	2	0	2	3	3	2	0.31404	non-Active
GSM3729171_AAGCGGGCAAAG	GSM3729171	3533	1779	0	0	Primary	0	0	1	0	0	0	0	0.195051	non-Active
GSM3729171_GGGTTAGACGAN	GSM3729171	883	505	0	0	Primary	0	2	0	2	3	3	2	0.251313	non-Active
GSM3729171_ACCCCAAAATAT	GSM3729171	728	521	0	0	Primary	0	2	0	2	3	3	2	0.0589899	non-Active
GSM3729171_TTGACCCCCACT	GSM3729171	5665	2441	0	0	Primary	1	4	2	3	2	2	4	0.228384	non-Active
GSM3729171_GCGGCCGGACGC	GSM3729171	9371	3336	0	0	Primary	0	0	1	0	0	0	0	0.552727	Active
GSM3729171_TGCCATGTCGGA	GSM3729171	902	607	0	0	Primary	0	2	0	2	3	3	2	0.0655556	non-Active
GSM3729171_TAGTCTGGCCGC	GSM3729171	2591	1434	0	0	Primary	0	5	1	1	5	5	5	0.228485	non-Active
GSM3729171_GCACATATTTAC	GSM3729171	878	528	0	0	Primary	0	2	0	2	3	3	2	0	non-Active
GSM3729171_GCGTATTCTCCC	GSM3729171	5409	2344	0	0	Primary	0	0	1	0	0	0	0	0.404949	non-Active
GSM3729171_CCTACCTTCCGA	GSM3729171	835	582	0	0	Primary	0	2	0	2	3	3	2	0.0652525	non-Active
GSM3729171_GTACCTCATCCN	GSM3729171	6490	2685	0	0	Primary	1	4	2	3	2	2	4	0.378384	non-Active
GSM3729171_CGTAAGATGGCN	GSM3729171	1220	708	0	0	Primary	0	7	1	0	0	0	7	0.252323	non-Active
GSM3729171_AATGCGGCTGTC	GSM3729171	2151	1119	0	0	Primary	1	6	2	3	2	2	6	0.00585859	non-Active
GSM3729171_TGCAGGATCGCN	GSM3729171	2270	1306	0	0	Primary	0	0	0	1	1	1	0	0.210808	non-Active
GSM3729171_TAGCACGCATCG	GSM3729171	9471	3057	0	0	Primary	0	0	1	0	0	0	0	0.21303	non-Active
GSM3729171_ATGCACGAGTTA	GSM3729171	925	590	0	0	Primary	1	6	2	3	2	2	6	0.0672727	non-Active
GSM3729171_GGACGTTCGCGT	GSM3729171	3166	1567	0	0	Primary	0	5	1	1	5	5	5	0.543131	Active
GSM3729171_AGTTTAAGTGGN	GSM3729171	4151	1813	0	0	Primary	0	7	1	0	0	0	7	0.374848	non-Active
GSM3729171_TCTTGGTCGATT	GSM3729171	2814	1654	0	0	Primary	0	2	0	2	3	3	2	0.160808	non-Active
GSM3729171_AAGGCTCACTGA	GSM3729171	7125	2387	0	0	Primary	0	7	1	0	0	0	7	0.29697	non-Active
GSM3729171_CTCTCGATAGGN	GSM3729171	2978	1498	0	0	Primary	0	0	1	0	0	0	0	0.255152	non-Active
GSM3729171_GGGAGGGCGGAG	GSM3729171	1263	587	0	0	Primary	0	2	0	2	3	3	2	0.202121	non-Active
GSM3729171_CCACCAACGGAG	GSM3729171	1100	701	0	0	Primary	0	7	1	0	0	0	7	0.357879	non-Active
GSM3729171_GTCGCAATTTAT	GSM3729171	2408	1464	0	0	Primary	0	0	1	0	0	0	0	0.286162	non-Active
GSM3729171_GCGTTATGACGA	GSM3729171	1239	779	0	0	Primary	0	2	0	2	3	3	2	0.361212	non-Active
GSM3729171_AGGGGCGGGATC	GSM3729171	2139	1161	0	0	Primary	0	0	1	0	0	0	0	0.260909	non-Active
GSM3729171_TCAGGGAGGGAG	GSM3729171	7635	2572	0	0	Primary	0	5	1	1	5	5	5	0.323737	non-Active
GSM3729171_GAAAAATACCCA	GSM3729171	2685	1472	0	0	Primary	2	3	3	4	4	4	3	0.232525	non-Active
GSM3729171_CATTCTTGGGGA	GSM3729171	2190	1230	0	0	Primary	0	1	0	1	1	1	1	0.126667	non-Active
GSM3729171_TGCCTAGTCACT	GSM3729171	3677	1522	0	0	Primary	0	7	1	0	0	0	7	0.311616	non-Active
GSM3729171_ATCGATCACATG	GSM3729171	1314	713	0	0	Primary	1	6	2	3	2	2	6	0	non-Active
GSM3729171_ACGAGTTCAAGT	GSM3729171	8016	2570	0	0	Primary	0	7	1	0	0	0	7	0.451515	non-Active
GSM3729171_AACAATACGGGA	GSM3729171	4079	2003	0	0	Primary	0	0	1	0	0	0	0	0.343131	non-Active
GSM3729171_CCGGATGTTGGG	GSM3729171	936	576	0	0	Primary	0	2	0	2	3	3	2	0.0442424	non-Active
GSM3729171_CACGTAGGAATG	GSM3729171	1788	1127	0	0	Primary	0	2	0	2	3	3	2	0.311616	non-Active
GSM3729171_GCCTGTAAATTA	GSM3729171	1353	825	0	0	Primary	0	2	0	2	3	3	2	0.0774747	non-Active
GSM3729171_AGGGCTGAGCCT	GSM3729171	5972	2205	0	0	Primary	0	5	1	1	5	5	5	0.400101	non-Active
GSM3729171_ATCTCACTAACA	GSM3729171	3861	1807	0	0	Primary	1	4	2	3	2	2	4	0.106364	non-Active
GSM3729171_CCATCAACTTCA	GSM3729171	1087	733	0	0	Primary	1	6	2	3	2	2	6	0.249798	non-Active
GSM3729171_TATATATAGGCT	GSM3729171	1476	854	0	0	Primary	0	2	0	2	3	3	2	0.181919	non-Active
GSM3729171_AACGCACCGGTT	GSM3729171	4540	2277	0	0	Primary	1	4	2	3	2	2	4	0.187071	non-Active
GSM3729171_GCAATAATGTGN	GSM3729171	1322	802	0	0	Primary	0	2	0	2	3	3	2	0.208182	non-Active
GSM3729171_ATCGGGAGCGTC	GSM3729171	7057	2512	0	0	Primary	1	4	2	3	2	2	4	0.266869	non-Active
GSM3729171_AACTACATTACT	GSM3729171	1209	757	0	0	Primary	0	2	0	2	3	3	2	0.294848	non-Active
GSM3729171_CTCTGTCCCCGT	GSM3729171	2713	1466	0	0	Primary	0	0	1	0	0	0	0	0.20303	non-Active
GSM3729171_GGCACGCGTTTT	GSM3729171	4967	2214	0	0	Primary	0	5	1	5	5	5	5	0.302929	non-Active
GSM3729171_TAAATTTAAAGN	GSM3729171	5758	2457	0	0	Primary	0	5	1	1	5	5	5	0.0875758	non-Active
GSM3729171_ATATTCTTATCN	GSM3729171	6834	2673	0	0	Primary	0	7	1	0	0	0	7	0.356869	non-Active
GSM3729171_CGCTTTTATTAC	GSM3729171	2065	1253	0	0	Primary	0	1	0	1	1	1	1	0.17404	non-Active
GSM3729171_GGCTACTAGAAG	GSM3729171	13033	3178	0	0	Primary	0	5	1	5	5	5	5	0.0115152	non-Active
GSM3729171_ATGCACAACAAA	GSM3729171	2213	1159	0	0	Primary	0	2	0	2	3	3	2	0.0705051	non-Active
GSM3729171_CGCTTCATGGAA	GSM3729171	1116	642	0	0	Primary	0	2	0	2	3	3	2	0.0521212	non-Active
GSM3729171_GCTTATCGTCAC	GSM3729171	7494	3128	0	0	Primary	1	4	2	3	2	2	4	0.0524242	non-Active
GSM3729171_GCTGTCATTCTA	GSM3729171	943	508	0	0	Primary	0	6	0	2	3	2	6	0.164545	non-Active
GSM3729171_GAGCCCCTTAGC	GSM3729171	737	539	0	0	Primary	0	2	0	2	3	3	2	0.110101	non-Active
GSM3729171_AGCGCTAGCGTC	GSM3729171	1137	731	0	0	Primary	0	2	0	2	3	3	2	0.204949	non-Active
GSM3729171_CGTAAAGATGGC	GSM3729171	5876	2139	0	0	Primary	0	7	1	0	0	0	7	0.398586	non-Active
GSM3729171_GAAGAGGACAAA	GSM3729171	2551	1452	0	0	Primary	0	1	0	1	1	1	1	0.250606	non-Active
GSM3729171_TGCTTTTCCTGC	GSM3729171	2214	881	0	0	Primary	0	1	0	1	1	1	1	0.154545	non-Active
GSM3729171_TGGGTCCCCCGC	GSM3729171	2363	1314	0	0	Primary	0	2	0	2	3	3	2	0.0732323	non-Active
GSM3729171_GCAGGATGGCAC	GSM3729171	5220	2065	0	0	Primary	0	7	1	0	0	0	7	0.264242	non-Active
GSM3729171_CGGTCCAGTGAG	GSM3729171	2451	1138	0	0	Primary	0	7	0	1	1	1	7	0.288283	non-Active
GSM3729171_TTGTGTGATCTA	GSM3729171	1817	914	0	0	Primary	0	2	0	2	3	3	2	0.128586	non-Active
GSM3729171_TGCGATGTATCG	GSM3729171	1342	895	0	0	Primary	0	1	0	2	1	3	1	0.309596	non-Active
[truncated: 8,359 more rows]

## Sheet: Allmarkers
p_val	avg_log2FC	pct.1	pct.2	p_val_adj	cluster	gene
4.15212e-127	1.29667	0.704	0.574	7.51991e-123	0	HSPA1A
7.45905e-120	1.03183	0.71	0.552	1.35091e-115	0	WFDC2
9.33949e-102	1.20551	0.253	0.069	1.69148e-97	0	LYPD1
2.20833e-101	0.687107	0.818	0.701	3.99951e-97	0	TMSB4X
5.01952e-81	0.923602	0.299	0.121	9.09085e-77	0	BCAT1
8.63676e-75	1.36566	0.376	0.214	1.5642e-70	0	CTGF
5.76408e-71	0.931289	0.713	0.661	1.04393e-66	0	NEAT1
8.27771e-62	0.814783	0.72	0.709	1.49918e-57	0	CCNL1
5.8719e-57	0.778369	0.327	0.188	1.06346e-52	0	BST2
1.45754e-56	0.83391	0.409	0.27	2.63974e-52	0	XIST
5.35917e-55	0.752111	0.33	0.187	9.706e-51	0	BHLHE41
1.00659e-54	0.935793	0.688	0.661	1.82304e-50	0	EGR1
1.70401e-53	1.3166	0.298	0.168	3.08612e-49	0	IFI6
6.2187e-52	0.833072	0.485	0.352	1.12627e-47	0	IFI27
3.05076e-51	0.515292	0.979	0.981	5.52522e-47	0	HSP90AB1
3.76687e-51	0.742889	0.363	0.223	6.82219e-47	0	RBP1
6.88232e-51	1.25663	0.301	0.176	1.24646e-46	0	DUSP2
1.69213e-50	0.784986	0.335	0.199	3.06461e-46	0	CRABP2
1.57988e-42	0.639878	0.727	0.723	2.86131e-38	0	FTL
4.17334e-41	1.18269	0.426	0.336	7.55833e-37	0	CD74
7.39134e-38	0.416658	0.488	0.35	1.33865e-33	0	UQCRH
9.0574e-38	0.732931	0.756	0.764	1.64039e-33	0	SLPI
1.12583e-37	0.555774	0.867	0.882	2.039e-33	0	UBC
2.96678e-36	1.02712	0.459	0.387	5.37313e-32	0	CLU
2.21116e-35	0.558428	0.704	0.713	4.00464e-31	0	IFITM3
5.04875e-33	0.41663	0.835	0.861	9.14379e-29	0	RPL10
1.74072e-32	0.74692	0.361	0.263	3.15262e-28	0	CFB
2.55231e-30	0.939304	0.282	0.198	4.62248e-26	0	HLA-DRA
2.12273e-29	0.870787	0.269	0.187	3.84447e-25	0	C19orf33
2.46014e-29	0.77989	0.25	0.161	4.45555e-25	0	KLK7
2.91864e-28	0.501509	0.867	0.877	5.28594e-24	0	JUN
8.02116e-28	0.715119	0.337	0.241	1.45271e-23	0	S100A4
6.28066e-25	0.637893	0.582	0.586	1.13749e-20	0	MCL1
1.558e-23	0.464141	0.773	0.791	2.82169e-19	0	DNAJB1
1.46333e-22	0.453487	0.862	0.883	2.65023e-18	0	HSPA1B
2.7007e-20	0.80155	0.454	0.409	4.89124e-16	0	TM4SF1
5.45301e-20	0.356345	0.424	0.336	9.87594e-16	0	HLA-A
1.6463e-19	0.423982	0.729	0.754	2.98161e-15	0	CLDN4
1.13837e-18	0.522614	0.274	0.205	2.0617e-14	0	EMX2
3.93097e-18	0.564075	0.374	0.316	7.11938e-14	0	TIMP1
6.72712e-18	0.720547	0.345	0.293	1.21835e-13	0	JUND
1.48344e-17	0.644771	0.268	0.207	2.68665e-13	0	PLK2
1.04963e-16	0.483926	0.585	0.588	1.90099e-12	0	PNISR
1.20008e-16	0.380402	0.371	0.297	2.17346e-12	0	SPON1
2.1355e-16	0.395746	0.496	0.449	3.86761e-12	0	NGFRAP1
7.48692e-16	0.340325	0.835	0.886	1.35596e-11	0	RPS25
1.44084e-15	0.388646	0.805	0.832	2.6095e-11	0	S100A6
1.46442e-15	0.325431	0.655	0.691	2.65222e-11	0	EIF4A2
2.59399e-15	0.383872	0.822	0.877	4.69798e-11	0	RPS15A
3.18954e-15	0.460317	0.916	0.932	5.77657e-11	0	FTH1
3.90373e-15	0.420654	0.649	0.687	7.07005e-11	0	GAS5
6.73806e-15	0.904708	0.441	0.41	1.22033e-10	0	CRYAB
1.19689e-13	0.626841	0.255	0.206	2.16769e-09	0	SERPING1
2.41491e-13	0.387398	0.823	0.809	4.37364e-09	0	FOS
2.94811e-13	0.537354	0.373	0.338	5.33933e-09	0	IRF2BP2
4.46606e-13	0.427281	0.76	0.808	8.08849e-09	0	HSPE1
8.96336e-13	0.483672	0.468	0.46	1.62335e-08	0	WBP5
3.02794e-12	0.532399	0.255	0.207	5.4839e-08	0	ERRFI1
2.79476e-11	0.287964	0.731	0.79	5.06159e-07	0	RBM39
3.34681e-11	0.468278	0.383	0.362	6.06141e-07	0	CUTA
5.03284e-11	0.513814	0.334	0.3	9.11497e-07	0	AHNAK
5.1288e-11	0.66908	0.53	0.546	9.28877e-07	0	IFITM1
7.72074e-11	0.553698	0.756	0.808	1.3983e-06	0	HSPA8
1.333e-10	0.469718	0.405	0.381	2.4142e-06	0	S100A13
2.05104e-10	0.38328	0.311	0.264	3.71463e-06	0	IFI16
2.36442e-10	0.413976	0.59	0.595	4.2822e-06	0	DUSP1
4.47839e-09	0.662554	0.353	0.34	8.11082e-05	0	FOLR1
1.51681e-08	0.803674	0.283	0.255	0.000274709	0	KCNQ1OT1
1.79117e-08	0.47124	0.309	0.28	0.000324399	0	CEBPB
2.78773e-08	0.655509	0.536	0.558	0.000504885	0	NR4A1
3.2735e-08	0.664262	0.468	0.483	0.000592864	0	TNFAIP2
3.27565e-08	0.386225	0.441	0.434	0.000593253	0	ZRANB2
9.98916e-08	0.450622	0.295	0.267	0.00180914	0	LINC01578
1.29326e-07	0.30506	0.879	0.926	0.00234223	0	RPL37A
1.41857e-07	0.270239	0.993	0.996	0.00256918	0	HSP90AA1
2.33133e-07	0.35055	0.483	0.493	0.00422228	0	TCEAL4
4.23295e-07	0.301052	0.818	0.867	0.0076663	0	RPS21
5.85606e-07	0.391718	0.617	0.631	0.0106059	0	ZFP36
7.03397e-07	0.412894	0.567	0.617	0.0127392	0	SRRM2
1.38786e-06	0.597172	0.259	0.238	0.0251355	0	VEGFA
1.61496e-06	0.545819	0.385	0.368	0.0292485	0	TACSTD2
2.01668e-06	0.463738	0.356	0.345	0.0365241	0	CEBPD
2.5266e-06	0.417892	0.452	0.468	0.0457592	0	KMT2E
2.62252e-06	0.254646	0.795	0.85	0.0474965	0	RPL10A
5.48275e-06	0.402458	0.515	0.549	0.099298	0	HLA-E
6.05732e-06	0.300594	0.579	0.615	0.109704	0	KRT8
6.29086e-06	0.344515	0.637	0.687	0.113934	0	IER2
6.76717e-06	0.479785	0.578	0.607	0.12256	0	CYR61
6.98131e-06	0.526741	0.38	0.379	0.126439	0	MUC1
1.58597e-05	0.589088	0.275	0.259	0.287235	0	TNFSF10
1.81601e-05	0.379254	0.418	0.433	0.328898	0	CRIP2
1.99449e-05	0.276159	0.312	0.285	0.361221	0	SPEN
2.04125e-05	0.454914	0.496	0.512	0.36969	0	NFKBIZ
2.09842e-05	0.490792	0.266	0.248	0.380044	0	CTNNB1
2.45998e-05	0.322621	0.599	0.64	0.445526	0	ZFP36L1
3.12061e-05	0.315474	0.888	0.916	0.565174	0	HSPD1
3.97313e-05	0.317191	0.41	0.402	0.719573	0	CD47
4.12762e-05	0.420903	0.427	0.446	0.747553	0	SQSTM1
6.00362e-05	0.397639	0.559	0.619	1	0	ZFAS1
6.32898e-05	0.356085	0.472	0.505	1	0	RBM17
8.10329e-05	0.25988	0.234	0.294	1	0	DNAJA4
9.27308e-05	0.313188	0.698	0.72	1	0	ATF3
0.000103727	0.425813	0.311	0.305	1	0	MTCH1
0.000117357	0.450614	0.315	0.302	1	0	RND3
0.000132046	0.408564	0.304	0.291	1	0	MAL2
0.000244225	0.30206	0.896	0.931	1	0	RPL35A
0.000342346	0.333971	0.772	0.845	1	0	HSPH1
0.000420398	0.438433	0.317	0.319	1	0	CD59
0.000708066	0.452939	0.771	0.858	1	0	SAT1
0.0009981	0.410937	0.316	0.315	1	0	BAZ2B
0.00110775	0.469227	0.287	0.281	1	0	HIST1H2BD
0.00134445	0.379501	0.803	0.852	1	0	HSPB1
0.00167103	0.441281	0.407	0.438	1	0	CD81
0.00333888	0.373725	0.277	0.27	1	0	RNPC3
0.00382551	0.312389	0.309	0.304	1	0	LAPTM4B
0.00416902	0.414191	0.464	0.51	1	0	ZFAND5
0.00466103	0.285061	0.463	0.5	1	0	SERP1
0.00502828	0.281746	0.318	0.314	1	0	MAP3K13
0.00685435	0.322055	0.399	0.491	1	0	IRF1
0	2.92416	0.757	0.151	0	1	CENPF
0	2.57482	0.639	0.076	0	1	MKI67
0	2.33664	0.856	0.35	0	1	HMGB2
0	2.26188	0.559	0.05	0	1	TOP2A
0	2.17357	0.491	0.04	0	1	UBE2C
0	2.11179	0.529	0.047	0	1	NUSAP1
0	1.99458	0.825	0.36	0	1	SMC4
0	1.95061	0.47	0.043	0	1	ASPM
0	1.89613	0.531	0.062	0	1	TPX2
0	1.88982	0.765	0.325	0	1	STMN1
0	1.74527	0.481	0.081	0	1	PTTG1
0	1.7001	0.792	0.396	0	1	TUBA1B
0	1.62746	0.487	0.059	0	1	KIAA0101
0	1.55309	0.567	0.135	0	1	SMC2
0	1.54581	0.513	0.083	0	1	PRC1
0	1.47057	0.502	0.117	0	1	ATAD2
0	1.46038	0.342	0.02	0	1	HMMR
0	1.45632	0.351	0.044	0	1	CENPE
0	1.34912	0.47	0.096	0	1	KIF20B
0	1.34159	0.378	0.02	0	1	BIRC5
0	1.32106	0.377	0.03	0	1	CEP55
0	1.31771	0.397	0.03	0	1	CDK1
0	1.25041	0.351	0.024	0	1	NUF2
0	1.22945	0.322	0.023	0	1	DLGAP5
0	1.18353	0.318	0.036	0	1	CLSPN
0	1.1379	0.308	0.03	0	1	CDC20
0	1.12466	0.317	0.029	0	1	TTK
0	1.12213	0.377	0.056	0	1	UBE2T
0	1.1035	0.333	0.036	0	1	TACC3
0	1.10181	0.353	0.037	0	1	ZWINT
0	1.09656	0.382	0.063	0	1	ANLN
0	1.08352	0.323	0.026	0	1	BUB1B
0	1.06923	0.308	0.028	0	1	RAD51AP1
0	1.05885	0.322	0.025	0	1	KIF2C
0	1.00346	0.293	0.021	0	1	CDCA8
0	0.997995	0.3	0.027	0	1	KIF11
0	0.98373	0.277	0.021	0	1	TYMS
0	0.975947	0.289	0.014	0	1	NCAPG
0	0.96973	0.281	0.017	0	1	RRM2
0	0.966757	0.272	0.02	0	1	DEPDC1
0	0.954752	0.274	0.023	0	1	KIF4A
0	0.937911	0.281	0.024	0	1	SGOL1
0	0.879267	0.257	0.012	0	1	PBK
4.34573e-301	1.19656	0.921	0.681	7.87056e-297	1	HMGB1
8.4426e-301	0.878104	0.295	0.034	1.52904e-296	1	TK1
2.54308e-299	1.20487	0.355	0.058	4.60577e-295	1	CCNB1
1.70287e-293	0.996963	0.252	0.022	3.08406e-289	1	CASC5
1.90163e-287	0.884645	0.307	0.04	3.44404e-283	1	MAD2L1
1.08261e-286	1.06722	0.351	0.057	1.96071e-282	1	KIF23
1.92247e-286	1.02319	0.346	0.055	3.48179e-282	1	CENPU
2.29882e-286	1.14374	0.394	0.077	4.16339e-282	1	ECT2
6.62969e-277	0.946944	0.281	0.034	1.2007e-272	1	SGOL2
2.43659e-272	0.955821	0.253	0.026	4.41291e-268	1	KIF14
1.09154e-268	1.00242	0.277	0.035	1.97689e-264	1	AURKA
1.24726e-253	2.17247	0.743	0.406	2.25892e-249	1	HIST1H4C
6.37945e-247	1.27202	0.722	0.361	1.15538e-242	1	H2AFZ
4.13747e-244	1.0716	0.348	0.069	7.49337e-240	1	CKAP2
1.52182e-242	1.02834	0.44	0.118	2.75617e-238	1	CKS1B
8.02933e-226	0.701402	0.256	0.036	1.45419e-221	1	CENPN
2.06951e-218	1.14995	0.864	0.564	3.74808e-214	1	DEK
8.2024e-206	1.14196	0.419	0.118	1.48554e-201	1	CENPW
1.53924e-204	0.975526	0.372	0.096	2.78772e-200	1	DTYMK
3.42114e-203	0.75689	0.257	0.042	6.19603e-199	1	LMNB1
4.51555e-195	0.764985	0.28	0.054	8.17812e-191	1	DIAPH3
4.1139e-194	0.664861	0.263	0.047	7.45068e-190	1	ORC6
7.53639e-191	0.961665	0.455	0.149	1.36492e-186	1	GMNN
6.96455e-188	0.931314	0.33	0.08	1.26135e-183	1	FAM111A
4.34436e-187	1.05069	0.497	0.177	7.86807e-183	1	MIS18BP1
3.98473e-185	1.01748	0.505	0.189	7.21674e-181	1	TMPO
1.17115e-183	1.00973	0.362	0.098	2.12108e-179	1	HELLS
8.23894e-182	1.30811	0.675	0.358	1.49216e-177	1	H2AFV
5.9674e-180	1.09114	0.434	0.145	1.08076e-175	1	PCNA
1.22239e-178	0.79052	0.338	0.087	2.21387e-174	1	GGH
2.6549e-173	0.917625	0.382	0.115	4.80829e-169	1	MCM4
4.72106e-173	1.22565	0.442	0.151	8.55031e-169	1	HIST1H1D
1.22413e-170	1.09228	0.66	0.335	2.21703e-166	1	HMGN2
9.61533e-168	0.626813	0.266	0.056	1.74143e-163	1	RFC3
9.21911e-158	0.879593	0.38	0.123	1.66967e-153	1	KPNA2
1.25639e-155	1.01672	0.432	0.157	2.27545e-151	1	EZH2
1.80914e-154	0.661876	0.297	0.076	3.27654e-150	1	VRK1
1.94222e-154	1.01662	0.776	0.478	3.51755e-150	1	CKS2
4.01668e-153	0.653678	0.261	0.059	7.27461e-149	1	RRM1
5.25156e-147	0.852398	0.547	0.243	9.5111e-143	1	ANP32E
2.44656e-145	0.96928	0.77	0.508	4.43097e-141	1	RAD21
3.79722e-144	0.799961	0.32	0.093	6.87714e-140	1	SPDL1
8.96503e-140	0.880928	0.406	0.15	1.62366e-135	1	H2AFX
3.02248e-138	0.858612	0.508	0.218	5.47402e-134	1	DNMT1
3.55692e-138	0.912722	0.575	0.278	6.44194e-134	1	TUBB
8.52584e-134	0.706459	0.308	0.092	1.54411e-129	1	MCM3
1.30082e-132	0.85465	0.702	0.41	2.35592e-128	1	NASP
2.67174e-130	0.780752	0.445	0.179	4.83878e-126	1	SMC1A
1.46814e-129	0.677003	0.331	0.107	2.65895e-125	1	SKA2
6.85868e-129	0.694708	0.416	0.157	1.24218e-124	1	CCDC34
1.49654e-128	0.807953	0.441	0.181	2.71039e-124	1	HMGB3
2.53459e-128	0.672955	0.267	0.071	4.5904e-124	1	CEP152
6.20453e-128	0.771641	0.889	0.689	1.1237e-123	1	NUCKS1
2.6316e-126	0.833663	0.592	0.306	4.76609e-122	1	USP1
1.30628e-123	0.807051	0.576	0.3	2.3658e-119	1	RANBP1
7.13114e-122	0.689624	0.372	0.136	1.29152e-117	1	DNAJC9
5.27473e-119	0.895518	0.557	0.285	9.55307e-115	1	DUT
1.39878e-116	0.602117	0.256	0.072	2.53333e-112	1	DBF4
2.935e-113	0.636193	0.259	0.076	5.31559e-109	1	RFC4
2.3894e-112	0.681225	0.422	0.177	4.32744e-108	1	CBX5
2.93664e-112	0.774725	0.744	0.472	5.31855e-108	1	ANP32B
5.44096e-112	0.668744	0.352	0.131	9.85412e-108	1	CKAP5
8.47688e-112	0.852334	0.599	0.333	1.53525e-107	1	TUBA1C
2.93573e-111	1.08957	0.691	0.452	5.3169e-107	1	ARL6IP1
3.59799e-102	0.697039	0.501	0.231	6.51633e-98	1	NMU
1.23254e-97	0.549624	0.282	0.096	2.23225e-93	1	KIF22
3.15348e-97	0.605975	0.345	0.136	5.71127e-93	1	MCM7
8.65487e-96	0.544135	0.265	0.088	1.56748e-91	1	MIS18A
4.42235e-95	0.622831	0.291	0.104	8.00932e-91	1	WHSC1
1.18105e-91	0.479885	0.982	0.952	2.139e-87	1	PTMA
9.00195e-91	0.617756	0.372	0.159	1.63034e-86	1	EXOSC8
1.45215e-90	0.557373	0.336	0.136	2.62999e-86	1	BUB3
5.58587e-88	0.613887	0.893	0.762	1.01166e-83	1	PPIA
1.38512e-86	0.577582	0.406	0.188	2.50859e-82	1	PAICS
1.69548e-84	0.89932	0.315	0.128	3.07069e-80	1	AKR1B1
3.32159e-84	0.63913	0.402	0.187	6.01574e-80	1	CEP295
3.6523e-80	0.502426	0.317	0.129	6.61468e-76	1	CDK5RAP2
6.70271e-77	0.591341	0.604	0.363	1.21393e-72	1	SNRPD1
1.41661e-76	0.543373	0.894	0.77	2.56562e-72	1	CALM2
6.77058e-76	0.705699	0.49	0.27	1.22622e-71	1	PSIP1
7.53512e-76	0.574664	0.489	0.265	1.36469e-71	1	LSM3
2.08192e-74	0.52813	0.468	0.249	3.77057e-70	1	LSM4
8.44203e-74	0.550466	0.463	0.246	1.52894e-69	1	LSM5
1.0862e-72	0.562296	0.656	0.424	1.96722e-68	1	PA2G4
1.31907e-72	0.530433	0.469	0.248	2.38897e-68	1	PRKDC
4.84394e-72	0.63529	0.333	0.15	8.77285e-68	1	HIST1H1E
1.29151e-71	0.551186	0.651	0.416	2.33906e-67	1	SNRPF
2.2249e-71	0.414264	0.279	0.113	4.02951e-67	1	MAGOHB
9.81304e-71	0.500944	0.328	0.147	1.77724e-66	1	STRA13
4.15725e-70	0.54098	0.428	0.219	7.5292e-66	1	CEP57
4.21219e-69	0.559526	0.456	0.243	7.6287e-65	1	GGCT
9.39223e-69	0.442229	0.9	0.778	1.70103e-64	1	HNRNPA2B1
2.51675e-68	0.612385	0.626	0.403	4.55809e-64	1	HP1BP3
1.36393e-67	0.514395	0.403	0.203	2.47022e-63	1	POLE3
1.54068e-65	0.550254	0.699	0.49	2.79032e-61	1	SLC25A5
4.91148e-65	0.497415	0.631	0.405	8.89519e-61	1	TUBB4B
6.69882e-65	0.457984	0.505	0.284	1.21322e-60	1	KPNB1
7.96498e-65	0.442377	0.281	0.12	1.44254e-60	1	TOPBP1
1.96599e-64	0.469738	0.316	0.144	3.56061e-60	1	CASP8AP2
2.22088e-64	0.486752	0.319	0.148	4.02223e-60	1	CMC2
9.44709e-64	0.409782	0.338	0.159	1.71096e-59	1	UCHL5
3.23736e-63	0.517264	0.519	0.308	5.86318e-59	1	RBBP7
3.99891e-63	0.511025	0.353	0.175	7.24242e-59	1	RPA3
5.92309e-63	0.507684	0.506	0.293	1.07273e-58	1	HNRNPAB
6.53254e-63	0.41823	0.356	0.173	1.18311e-58	1	PSMC3
1.09471e-62	0.378164	0.284	0.121	1.98262e-58	1	MNS1
1.99323e-62	0.472022	0.524	0.312	3.60994e-58	1	MRPL51
5.24884e-62	0.504338	0.461	0.259	9.50618e-58	1	SIVA1
1.27697e-59	0.523228	0.759	0.553	2.31271e-55	1	CBX3
6.26491e-59	0.513026	0.542	0.335	1.13464e-54	1	H2AFY
2.37005e-58	0.531474	0.644	0.439	4.2924e-54	1	PSMA2
1.75638e-57	0.352359	0.255	0.11	3.18098e-53	1	COMMD4
1.77936e-57	0.542844	0.51	0.307	3.22259e-53	1	SMC3
2.38339e-57	0.566195	0.34	0.175	4.31655e-53	1	HLTF
4.07398e-57	0.474608	0.537	0.33	7.37838e-53	1	PARP1
3.02866e-56	0.50853	0.465	0.268	5.48521e-52	1	RSRC1
8.92794e-56	0.368288	0.295	0.137	1.61694e-51	1	GPN3
1.37936e-55	0.374417	0.28	0.128	2.49816e-51	1	DDX39A
2.08968e-55	0.380048	0.324	0.157	3.78462e-51	1	MZT2A
3.30238e-55	0.350501	0.254	0.11	5.98094e-51	1	TCOF1
5.07275e-55	0.455391	0.344	0.175	9.18726e-51	1	YWHAH
2.2561e-54	0.455267	0.433	0.246	4.08602e-50	1	NME1
3.16631e-54	0.364314	0.305	0.146	5.73451e-50	1	ACTL6A
3.99562e-54	0.507971	0.65	0.44	7.23646e-50	1	BAZ1B
4.8465e-54	0.426969	0.377	0.201	8.7775e-50	1	CALM3
1.12975e-53	0.496664	0.672	0.478	2.04609e-49	1	RAN
2.14358e-53	0.469645	0.535	0.336	3.88225e-49	1	SUPT16H
5.28362e-53	0.743795	0.537	0.355	9.56916e-49	1	LGALS1
6.20531e-53	0.409402	0.479	0.278	1.12384e-48	1	CBX1
1.13813e-52	0.433407	0.579	0.368	2.06127e-48	1	ANAPC11
1.31949e-52	0.458837	0.37	0.197	2.38972e-48	1	CEP70
1.34147e-52	0.389311	0.928	0.838	2.42953e-48	1	NCL
4.38487e-52	0.406432	0.607	0.397	7.94143e-48	1	RBMX
1.09462e-51	0.37894	0.288	0.137	1.98247e-47	1	LBR
3.38169e-51	0.4562	0.732	0.548	6.12458e-47	1	COX8A
1.64322e-50	0.437248	0.574	0.37	2.97603e-46	1	SNRPD3
5.14693e-49	0.40027	0.833	0.702	9.32161e-45	1	SERBP1
6.91083e-49	0.38633	0.486	0.291	1.25162e-44	1	PSMA3
1.28794e-48	0.361212	0.316	0.16	2.33259e-44	1	SUZ12
1.8509e-48	0.33312	0.265	0.125	3.35217e-44	1	CMSS1
4.62691e-48	0.407783	0.817	0.645	8.37981e-44	1	YBX1
8.91243e-48	0.444051	0.316	0.162	1.61413e-43	1	CCDC14
1.18656e-47	0.404519	0.49	0.303	2.14898e-43	1	ERH
1.55793e-47	0.422052	0.51	0.317	2.82156e-43	1	HN1
1.78186e-47	0.439758	0.691	0.499	3.22713e-43	1	HNRNPM
1.80133e-47	0.384593	0.344	0.184	3.26239e-43	1	HMG20B
5.04597e-46	0.480533	0.278	0.138	9.13875e-42	1	STXBP6
2.81387e-45	0.295345	0.28	0.138	5.0962e-41	1	HPRT1
3.20166e-45	0.357261	0.365	0.202	5.79852e-41	1	IMMT
3.21295e-45	0.329157	0.325	0.17	5.81897e-41	1	PLGRKT
3.23813e-45	0.414203	0.497	0.314	5.86457e-41	1	CCT5
4.25707e-45	0.473816	0.554	0.365	7.70998e-41	1	PSME2
1.03691e-44	0.545715	0.257	0.126	1.87794e-40	1	HMGN5
1.05088e-44	0.390615	0.479	0.281	1.90324e-40	1	C12orf75
1.58103e-44	0.308381	0.268	0.13	2.86341e-40	1	RNASEH2C
4.48528e-44	0.381732	0.288	0.147	8.12329e-40	1	RNF168
5.33108e-44	0.305884	0.265	0.128	9.65512e-40	1	CETN3
5.46913e-44	0.404721	0.521	0.333	9.90513e-40	1	SNRPG
6.11384e-44	0.38827	0.642	0.448	1.10728e-39	1	HNRNPD
7.34648e-44	0.297397	0.366	0.201	1.33052e-39	1	SNX5
9.33494e-44	0.368295	0.459	0.279	1.69065e-39	1	TFAM
1.39931e-43	0.283123	0.33	0.174	2.53429e-39	1	SMC6
5.15105e-43	0.301806	0.305	0.158	9.32908e-39	1	NAE1
5.7078e-43	0.388943	0.477	0.301	1.03374e-38	1	VPS29
9.49734e-43	0.532712	0.554	0.38	1.72006e-38	1	UQCR10
2.80353e-42	0.417532	0.534	0.356	5.07748e-38	1	FKBP3
3.79178e-42	0.274977	0.4	0.227	6.86729e-38	1	PSAT1
3.80207e-42	0.296555	0.377	0.212	6.88593e-38	1	SMS
4.73961e-42	0.372454	0.619	0.43	8.58391e-38	1	XRCC5
4.74109e-42	0.335613	0.433	0.259	8.58659e-38	1	MZT2B
5.09515e-42	0.379806	0.417	0.249	9.22782e-38	1	PSMD2
1.8708e-41	0.381019	0.663	0.485	3.3882e-37	1	HMGN1
2.05276e-41	0.300297	0.293	0.152	3.71776e-37	1	SLC25A39
2.15072e-41	0.351602	0.53	0.342	3.89516e-37	1	SSRP1
3.17712e-41	0.284946	0.26	0.129	5.75409e-37	1	TIMM10
8.07196e-41	0.311609	0.288	0.151	1.46191e-36	1	PCCB
1.23633e-40	0.329139	0.381	0.22	2.23911e-36	1	IER3IP1
2.05128e-40	0.347027	0.33	0.183	3.71507e-36	1	HSPB11
3.5956e-40	0.332131	0.531	0.345	6.51198e-36	1	GLO1
3.96909e-40	0.35998	0.576	0.393	7.18842e-36	1	VDAC1
5.68606e-40	0.308918	0.373	0.215	1.0298e-35	1	PTPMT1
9.99679e-40	0.29046	0.259	0.13	1.81052e-35	1	LOC728554
1.00685e-39	0.422568	0.504	0.33	1.82351e-35	1	POLR2K
1.71191e-39	0.369295	0.762	0.61	3.10044e-35	1	NPM1
4.37185e-39	0.318365	0.344	0.193	7.91785e-35	1	HNRNPA1
5.69784e-39	0.396407	0.731	0.579	1.03194e-34	1	HINT1
1.16384e-38	0.392292	0.752	0.596	2.10782e-34	1	CHCHD2
1.1697e-38	0.409041	0.526	0.35	2.11845e-34	1	RDX
2.28042e-38	0.355705	0.744	0.581	4.13007e-34	1	SNRPD2
3.31235e-38	0.347216	0.45	0.28	5.999e-34	1	POLR2F
8.55428e-38	0.331219	0.409	0.244	1.54926e-33	1	BRD8
8.80921e-38	0.399539	0.575	0.403	1.59544e-33	1	PFN1
1.99957e-37	0.277378	0.35	0.2	3.62143e-33	1	PSMD1
1.12753e-36	0.295495	0.466	0.297	2.04207e-32	1	C1QBP
1.21379e-36	0.300586	0.258	0.134	2.1983e-32	1	TMEM160
1.25286e-36	0.313152	0.46	0.29	2.26905e-32	1	PSMD7
1.35085e-36	0.293913	0.483	0.312	2.44653e-32	1	LSM7
1.52131e-36	0.295073	0.335	0.19	2.75525e-32	1	EEF1E1
1.59879e-36	0.287286	0.389	0.228	2.89557e-32	1	MYH9
1.7894e-36	0.26646	0.29	0.157	3.24078e-32	1	IDH2
2.80493e-36	0.361956	0.787	0.636	5.08001e-32	1	ENO1
2.82004e-36	0.316673	0.48	0.306	5.10737e-32	1	DBI
3.20475e-36	0.333804	0.477	0.308	5.80412e-32	1	PSMB2
3.45322e-36	0.327218	0.551	0.373	6.25412e-32	1	PSMB1
3.55254e-36	0.322271	0.557	0.377	6.434e-32	1	PSMA4
4.48973e-36	0.3366	0.447	0.284	8.13136e-32	1	SNRPB
6.69803e-36	0.267635	0.273	0.144	1.21308e-31	1	LEO1
3.80912e-35	0.328454	0.529	0.352	6.8987e-31	1	HDAC2
1.20885e-34	0.326145	0.535	0.366	2.18934e-30	1	ILF2
1.331e-34	0.384113	0.485	0.32	2.41057e-30	1	TOMM5
1.49849e-34	0.33244	0.816	0.68	2.71392e-30	1	RPSA
2.08709e-34	0.266655	0.288	0.158	3.77993e-30	1	CDK4
2.13074e-34	0.303503	0.761	0.586	3.85898e-30	1	EIF2S2
2.22945e-34	0.286679	0.374	0.226	4.03776e-30	1	CNIH4
2.29279e-34	0.285331	0.619	0.439	4.15247e-30	1	HNRNPR
4.81777e-34	0.358805	0.778	0.635	8.72547e-30	1	ATP5L
6.1199e-34	0.262378	0.268	0.146	1.10837e-29	1	AP2S1
6.49942e-34	0.390828	0.602	0.433	1.17711e-29	1	PSME1
7.10906e-34	0.380944	0.51	0.349	1.28752e-29	1	PSMA6
8.02302e-34	0.296522	0.333	0.196	1.45305e-29	1	EIF5A
1.5647e-33	0.279748	0.287	0.159	2.83383e-29	1	SMCHD1
1.59258e-33	0.313855	0.777	0.621	2.88432e-29	1	HNRNPA3
2.51284e-33	0.321489	0.768	0.615	4.55101e-29	1	UQCRQ
4.13697e-33	0.31151	0.849	0.731	7.49247e-29	1	RPS15
6.39672e-33	0.29848	0.517	0.349	1.15851e-28	1	PPM1G
9.2899e-33	0.298378	0.296	0.168	1.68249e-28	1	LSM6
1.39916e-32	0.279266	0.432	0.274	2.53402e-28	1	PRDX3
2.09324e-32	0.346816	0.479	0.318	3.79108e-28	1	COX17
2.68684e-32	0.341962	0.61	0.443	4.86613e-28	1	MINOS1
3.06974e-32	0.379423	0.444	0.293	5.5596e-28	1	RHEB
3.31585e-32	0.30592	0.509	0.345	6.00533e-28	1	COX5A
3.31708e-32	0.32583	0.872	0.768	6.00757e-28	1	RPL35
3.91572e-32	0.316599	0.475	0.314	7.09175e-28	1	ENSA
9.6594e-32	0.321382	0.443	0.291	1.74941e-27	1	ATP5G1
9.95557e-32	0.302903	0.692	0.524	1.80305e-27	1	CCT6A
1.08916e-31	0.330484	0.853	0.76	1.97258e-27	1	RPL27
1.58314e-31	0.29867	0.451	0.295	2.86722e-27	1	MRPL13
1.7905e-31	0.308805	0.257	0.141	3.24277e-27	1	GLRX5
2.5021e-31	0.251517	0.288	0.163	4.53156e-27	1	PCMT1
2.62625e-31	0.257945	0.254	0.139	4.7564e-27	1	BOLA3
4.76642e-31	0.252619	0.281	0.159	8.63246e-27	1	VBP1
1.55556e-30	0.297741	0.86	0.74	2.81727e-26	1	GAPDH
2.11022e-30	0.339295	0.293	0.17	3.82183e-26	1	TPRKB
2.32684e-30	0.268391	0.449	0.294	4.21414e-26	1	PSMA1
2.93214e-30	0.26192	0.345	0.21	5.3104e-26	1	PSMD14
3.20691e-30	0.316666	0.597	0.422	5.80803e-26	1	SFPQ
3.80978e-30	0.309982	0.547	0.385	6.8999e-26	1	SRP9
4.02216e-30	0.253475	0.439	0.284	7.28452e-26	1	ANP32A
4.67605e-30	0.296566	0.412	0.265	8.4688e-26	1	NDUFS6
8.03747e-30	0.268709	0.478	0.317	1.45567e-25	1	NDUFB7
8.62763e-30	0.283306	0.356	0.217	1.56255e-25	1	NAP1L4
8.97283e-30	0.273405	0.458	0.301	1.62507e-25	1	RIF1
1.01571e-29	0.268816	0.426	0.273	1.83955e-25	1	UBE2L3
1.26796e-29	0.357674	0.76	0.61	2.29639e-25	1	SNHG6
1.3518e-29	0.280496	0.428	0.279	2.44824e-25	1	DNAJC8
1.55913e-29	0.261281	0.316	0.189	2.82375e-25	1	USP14
1.62553e-29	0.370569	0.689	0.549	2.94399e-25	1	TPI1
1.73871e-29	0.311335	0.616	0.451	3.14898e-25	1	RBM8A
2.07176e-29	0.27373	0.342	0.208	3.75217e-25	1	SAFB
2.73446e-29	0.270312	0.673	0.498	4.95239e-25	1	SET
5.1069e-29	0.309562	0.493	0.34	9.24911e-25	1	TIMM8B
5.17966e-29	0.28858	0.312	0.186	9.38088e-25	1	MRPS15
5.41079e-29	0.299156	0.634	0.472	9.79948e-25	1	ARPC5
7.19868e-29	0.384371	0.631	0.5	1.30375e-24	1	LDHB
7.56508e-29	0.259225	0.352	0.217	1.37011e-24	1	FDPS
8.08179e-29	0.291717	0.771	0.627	1.46369e-24	1	TPM3
1.20489e-28	0.257625	0.382	0.242	2.18217e-24	1	THOC7
1.79823e-28	0.281388	0.285	0.167	3.25678e-24	1	MCUR1
1.82309e-28	0.284959	0.404	0.261	3.30179e-24	1	DDT
1.8571e-28	0.250673	0.282	0.163	3.36339e-24	1	PTBP1
2.08274e-28	0.281934	0.59	0.421	3.77206e-24	1	NOL7
2.61316e-28	0.282583	0.586	0.418	4.7327e-24	1	DDX46
2.85028e-28	0.30547	0.429	0.285	5.16213e-24	1	MDH1
3.04451e-28	0.344221	0.7	0.538	5.51392e-24	1	TPR
3.95554e-28	0.275414	0.366	0.23	7.16388e-24	1	GTF2A2
4.29737e-28	0.302754	0.295	0.177	7.78296e-24	1	TSPAN12
9.45923e-28	0.272421	0.785	0.642	1.71316e-23	1	DYNLL1
1.07583e-27	0.256636	0.489	0.334	1.94843e-23	1	SNRPC
1.42015e-27	0.25294	0.427	0.282	2.57203e-23	1	EBNA1BP2
2.26922e-27	0.258616	0.51	0.35	4.10978e-23	1	NDUFB6
3.4057e-27	0.272894	0.539	0.385	6.16806e-23	1	ATP5A1
3.72961e-27	0.294552	0.252	0.144	6.75469e-23	1	GOLIM4
4.64351e-27	0.250887	0.353	0.223	8.40986e-23	1	POLR2J
6.18167e-27	0.256051	0.393	0.254	1.11956e-22	1	DKC1
1.18781e-26	0.280106	0.696	0.54	2.15125e-22	1	YWHAE
1.3223e-26	0.274247	0.592	0.425	2.39482e-22	1	ENY2
1.47331e-26	0.285108	0.619	0.465	2.66831e-22	1	SLC25A3
2.68503e-26	0.262469	0.495	0.344	4.86285e-22	1	RBX1
4.71682e-26	0.303384	0.497	0.353	8.54263e-22	1	NEDD8
7.26083e-26	0.268367	0.295	0.179	1.31501e-21	1	LYAR
9.48631e-26	0.287308	0.471	0.326	1.71807e-21	1	CLIC1
9.92704e-26	0.308269	0.548	0.396	1.79789e-21	1	PDCD5
1.92487e-25	0.277346	0.588	0.435	3.48613e-21	1	ATP5H
5.00857e-25	0.262946	0.466	0.326	9.07102e-21	1	PSMB5
7.17293e-25	0.378993	0.646	0.5	1.29909e-20	1	C6orf48
9.84664e-25	0.292876	0.639	0.487	1.78332e-20	1	CYCS
1.8477e-24	0.263961	0.628	0.466	3.34637e-20	1	CWC15
2.14821e-23	0.272305	0.695	0.545	3.89062e-19	1	OAZ1
1.03863e-22	0.265075	0.463	0.324	1.88106e-18	1	NHP2
1.27085e-22	0.252443	0.843	0.759	2.30164e-18	1	RPL7A
2.05705e-22	0.29527	0.473	0.34	3.72553e-18	1	SSR3
1.5225e-21	0.291872	0.471	0.341	2.7574e-17	1	SDHD
5.8446e-20	0.270189	0.623	0.477	1.05852e-15	1	SNRPE
6.66367e-19	0.253472	0.314	0.211	1.20686e-14	1	CADM1
1.66685e-18	0.318785	0.291	0.194	3.01884e-14	1	VCAN
3.12973e-18	0.254613	0.356	0.249	5.66825e-14	1	ACAP2
2.48253e-16	0.305766	0.356	0.25	4.4961e-12	1	ANKRD36C
5.33876e-16	0.256268	0.616	0.501	9.66903e-12	1	COX7B
1.06706e-11	0.259068	0.424	0.335	1.93255e-07	1	SPON1
2.45262e-11	0.370372	0.271	0.201	4.44193e-07	1	DST
7.09371e-10	0.288397	0.28	0.215	1.28474e-05	1	DSC2
0	2.12757	0.443	0.062	0	2	RSPH1
0	2.02216	0.341	0.02	0	2	FAM183A
0	1.98217	0.771	0.247	0	2	IGFBP7
0	1.95264	0.311	0.016	0	2	C1orf194
0	1.91737	0.372	0.029	0	2	ENKUR
0	1.91014	0.572	0.125	0	2	CAPS
0	1.88047	0.472	0.056	0	2	PIFO
0	1.83306	0.52	0.073	0	2	CFAP45
0	1.79176	0.423	0.045	0	2	ARMC3
0	1.64235	0.357	0.029	0	2	ZBBX
0	1.57417	0.395	0.043	0	2	CFAP126
0	1.54045	0.289	0.017	0	2	DNAAF1
0	1.50064	0.265	0.014	0	2	CAPSL
0	1.45702	0.555	0.117	0	2	FOXJ1
0	1.43964	0.287	0.018	0	2	C6orf118
0	1.36469	0.312	0.022	0	2	DRC1
0	1.36352	0.373	0.038	0	2	C5orf49
0	1.34051	0.26	0.015	0	2	CCDC39
0	1.23969	0.275	0.018	0	2	FAM81B
2.86896e-305	2.1045	0.409	0.067	5.19597e-301	2	AGR3
4.60349e-303	1.8411	0.507	0.109	8.33739e-299	2	LRRIQ1
1.9683e-296	2.37299	0.338	0.044	3.56478e-292	2	TPPP3
2.05132e-296	1.26106	0.338	0.042	3.71514e-292	2	ODF3B
3.46159e-291	1.3174	0.487	0.1	6.26929e-287	2	CCDC176
1.11029e-277	2.11624	0.362	0.056	2.01085e-273	2	FHAD1
6.0082e-264	1.23454	0.627	0.169	1.08814e-259	2	LINC01541
6.93078e-260	1.30304	0.735	0.258	1.25523e-255	2	C12orf75
6.43637e-256	1.48149	0.723	0.241	1.16569e-251	2	LEFTY1
7.27177e-256	2.19329	0.348	0.057	1.31699e-251	2	CFAP43
5.15711e-255	1.72508	0.791	0.331	9.34004e-251	2	SCGB2A1
2.06683e-254	2.37254	0.415	0.087	3.74324e-250	2	SPAG17
3.34683e-254	1.58728	0.752	0.308	6.06145e-250	2	ANXA4
1.33721e-251	1.25791	0.306	0.041	2.42182e-247	2	WDR66
8.77497e-241	1.10565	0.335	0.054	1.58923e-236	2	C9orf116
1.84172e-236	1.64995	0.46	0.114	3.33553e-232	2	SPA17
1.10036e-235	1.44399	0.313	0.048	1.99286e-231	2	CCDC170
4.34147e-233	1.08939	0.413	0.087	7.86284e-229	2	LRRC6
5.27335e-227	1.39021	0.455	0.114	9.55057e-223	2	DNALI1
1.8834e-225	1.20509	0.671	0.221	3.41103e-221	2	LAMB1
1.59243e-223	1.01533	0.263	0.033	2.88405e-219	2	FANK1
4.10568e-219	1.60225	0.295	0.046	7.4358e-215	2	CFAP53
5.99651e-211	1.39117	0.328	0.06	1.08603e-206	2	HYDIN
6.40948e-210	1.43326	0.4	0.093	1.16082e-205	2	EFHC1
1.19582e-208	1.47839	0.557	0.176	2.16574e-204	2	GLRX
4.07489e-207	1.18711	0.3	0.049	7.38004e-203	2	DNAH7
8.17502e-206	1.55278	0.406	0.099	1.48058e-201	2	SPEF2
1.90439e-204	1.04802	0.353	0.07	3.44905e-200	2	LINC01320
5.38927e-203	1.39082	0.686	0.294	9.76051e-199	2	TSPAN1
5.77234e-198	1.02741	0.45	0.114	1.04543e-193	2	LOC613266
5.39376e-195	1.24916	0.259	0.038	9.76863e-191	2	CEP126
1.68028e-190	1.09168	0.291	0.051	3.04315e-186	2	SPATA17
6.64584e-187	1.06252	0.261	0.041	1.20363e-182	2	CCDC173
8.49481e-186	0.958172	0.28	0.048	1.5385e-181	2	PPIL6
2.99344e-181	1.37037	0.415	0.114	5.42142e-177	2	MNS1
4.81438e-181	1.40046	0.829	0.515	8.71932e-177	2	LGALS3
2.04173e-180	1.32679	0.306	0.062	3.69778e-176	2	WDR78
4.70123e-180	1.47634	0.427	0.125	8.5144e-176	2	MORN2
4.71989e-178	1.02227	0.276	0.049	8.5482e-174	2	CCDC113
5.37646e-178	1.24326	0.266	0.046	9.7373e-174	2	C21orf58
6.34811e-175	1.04272	0.316	0.066	1.14971e-170	2	MAATS1
4.91922e-172	1.10988	0.526	0.169	8.90919e-168	2	VCAN
8.211e-172	0.882949	0.466	0.135	1.48709e-167	2	MGLL
1.60347e-171	1.1938	0.46	0.143	2.90405e-167	2	SPAG1
2.6057e-168	0.729743	0.268	0.047	4.71918e-164	2	C5AR1
1.18326e-167	1.32029	0.474	0.154	2.143e-163	2	MDM2
2.03728e-165	1.38236	0.727	0.391	3.68971e-161	2	C21orf59
5.47598e-165	1.08894	0.516	0.17	9.91754e-161	2	GNG11
8.2116e-165	1.25002	0.47	0.146	1.4872e-160	2	GDF15
7.47686e-162	0.915137	0.27	0.052	1.35413e-157	2	NME5
1.04085e-161	1.68398	0.547	0.218	1.88508e-157	2	ODF2L
4.84555e-155	0.848548	0.338	0.081	8.77578e-151	2	SCIN
5.22012e-152	1.05185	0.255	0.049	9.45415e-148	2	STK33
7.27832e-151	1.13602	0.28	0.061	1.31818e-146	2	CALML4
3.79808e-149	1.04386	0.352	0.094	6.8787e-145	2	CEP83
8.10335e-148	0.888342	0.43	0.134	1.4676e-143	2	CDKN1A
8.52556e-145	1.02899	0.75	0.41	1.54406e-140	2	PERP
8.54594e-144	0.951518	0.745	0.377	1.54776e-139	2	RNASET2
1.19291e-143	0.912592	0.308	0.071	2.16048e-139	2	AOC1
8.08276e-143	1.18538	0.702	0.342	1.46387e-138	2	TFPI2
5.19548e-141	1.06573	0.268	0.058	9.40953e-137	2	CASC1
6.05014e-139	1.08022	0.639	0.302	1.09574e-134	2	LITAF
1.88466e-135	0.683484	0.263	0.055	3.41332e-131	2	APBB1IP
3.70783e-135	1.02315	0.373	0.108	6.71526e-131	2	C15orf48
5.90451e-135	1.4798	0.487	0.195	1.06937e-130	2	CCDC146
1.58233e-131	0.850476	0.382	0.116	2.86575e-127	2	RXFP1
1.43943e-130	1.04156	0.35	0.105	2.60695e-126	2	IQCG
2.75623e-130	0.826617	0.371	0.112	4.99181e-126	2	EPS8
3.97997e-129	0.879226	0.348	0.101	7.20812e-125	2	PCCA
1.36994e-126	1.14747	0.634	0.332	2.48111e-122	2	CETN2
1.28135e-122	0.905213	0.599	0.267	2.32064e-118	2	RIMKLB
8.38621e-122	0.621145	0.287	0.071	1.51883e-117	2	DLX5
1.46264e-121	1.0625	0.329	0.098	2.64898e-117	2	NPHP1
4.59905e-121	0.744208	0.25	0.057	8.32933e-117	2	FAM227A
4.89894e-121	0.829336	0.561	0.242	8.87247e-117	2	TOB2
6.52488e-119	1.08701	0.596	0.296	1.18172e-114	2	DYNLT1
7.61752e-119	0.752841	0.914	0.625	1.37961e-114	2	ANXA1
2.53053e-117	0.840158	0.593	0.277	4.58305e-113	2	CIB1
1.64295e-116	0.757791	0.322	0.094	2.97554e-112	2	SCPEP1
2.05333e-116	0.775268	0.284	0.076	3.71879e-112	2	NEK11
1.93977e-115	1.06044	0.718	0.407	3.51312e-111	2	TUBB4B
9.48403e-115	0.729708	0.554	0.233	1.71765e-110	2	DNAJC15
1.01345e-114	0.81161	0.752	0.431	1.83545e-110	2	S100A11
2.36077e-111	0.670123	0.324	0.098	4.27558e-107	2	CRYZ
3.19132e-111	0.984545	0.618	0.315	5.77981e-107	2	CSPP1
7.85903e-111	0.878555	0.435	0.168	1.42335e-106	2	IFT74
3.57208e-110	0.706673	0.357	0.114	6.46939e-106	2	MET
5.14091e-110	0.800331	0.675	0.35	9.31071e-106	2	HES1
5.21874e-110	0.866828	0.428	0.16	9.45166e-106	2	CEP44
5.43159e-110	0.837085	0.461	0.185	9.83716e-106	2	IFI30
2.85362e-109	0.828759	0.412	0.156	5.1682e-105	2	KIF9
6.93968e-109	0.763414	0.902	0.713	1.25685e-104	2	EPCAM
4.37205e-106	0.888268	0.64	0.339	7.91822e-102	2	CAPZA2
2.09784e-105	0.699299	0.432	0.167	3.7994e-101	2	HN1L
8.94882e-104	0.830398	0.27	0.073	1.62072e-99	2	PTHLH
5.88038e-103	0.706945	0.865	0.587	1.065e-98	2	SYNE2
5.75272e-102	1.45613	0.385	0.139	1.04187e-97	2	SPP1
5.69534e-101	0.788779	0.413	0.159	1.03148e-96	2	HSPA2
8.56639e-101	0.913003	0.442	0.183	1.55146e-96	2	CTSC
9.0379e-101	0.893445	0.594	0.316	1.63685e-96	2	CYSTM1
7.88593e-100	0.674258	0.296	0.09	1.42822e-95	2	MOK
9.52528e-100	0.727903	0.571	0.266	1.72512e-95	2	ID2
6.73327e-99	0.635873	0.292	0.089	1.21946e-94	2	DNAL1
6.49658e-98	0.64341	0.381	0.135	1.1766e-93	2	COL4A1
1.96881e-97	0.873886	0.792	0.55	3.56571e-93	2	APLP2
1.96967e-96	0.676163	0.454	0.18	3.56727e-92	2	RASD1
4.52172e-96	0.720618	0.813	0.529	8.1893e-92	2	CSTB
1.69535e-95	0.673034	0.319	0.102	3.07044e-91	2	SLC7A2
4.46552e-95	0.732857	0.45	0.191	8.08751e-91	2	SCCPDH
6.96798e-95	0.748126	0.835	0.58	1.26197e-90	2	EZR
3.41131e-93	0.674802	0.909	0.751	6.17823e-89	2	CALM1
2.04796e-92	0.785132	0.315	0.109	3.70906e-88	2	TCTEX1D2
1.91537e-91	0.579641	0.329	0.111	3.46893e-87	2	ATP11A
6.81372e-90	0.845982	0.354	0.135	1.23403e-85	2	IFT81
5.02236e-89	0.762136	0.367	0.142	9.096e-85	2	GALNT11
6.54791e-89	0.904785	0.401	0.167	1.18589e-84	2	TRAF3IP1
1.10997e-88	0.4952	0.265	0.08	2.01027e-84	2	DNAL4
3.40127e-88	0.711431	0.379	0.152	6.16005e-84	2	IFT22
4.29761e-88	0.674589	0.288	0.093	7.78341e-84	2	HNMT
4.89435e-88	0.687141	0.498	0.234	8.86416e-84	2	GTF2H5
4.72233e-87	0.629921	0.287	0.093	8.55262e-83	2	EVI5
3.66874e-85	0.85534	0.259	0.079	6.64445e-81	2	RRAD
7.82561e-85	0.688817	0.353	0.133	1.4173e-80	2	GABARAPL1
9.2098e-85	0.669851	0.492	0.223	1.66799e-80	2	APOL1
1.07393e-84	0.57084	0.332	0.118	1.94499e-80	2	RDH10
2.51643e-84	0.683789	0.487	0.226	4.55751e-80	2	DDX52
6.40135e-84	0.741741	0.511	0.248	1.15935e-79	2	LIMA1
6.78502e-84	0.756252	0.376	0.15	1.22883e-79	2	RPGR
1.47708e-83	0.6052	0.299	0.102	2.67514e-79	2	HSPB8
3.19111e-83	0.62462	0.46	0.207	5.77943e-79	2	LLGL2
1.84705e-82	0.605845	0.426	0.182	3.3452e-78	2	FAM107B
2.65498e-82	0.721834	0.314	0.113	4.80843e-78	2	KIF27
6.06894e-82	0.783865	0.588	0.328	1.09915e-77	2	LMAN2
1.16329e-81	0.640778	0.475	0.222	2.10683e-77	2	MAPK1IP1L
6.56461e-81	0.640574	0.886	0.722	1.18892e-76	2	GSTP1
8.38348e-81	0.892881	0.497	0.245	1.51833e-76	2	GPX3
1.64392e-80	0.610428	0.287	0.097	2.9773e-76	2	PPP1R3B
1.98894e-80	0.615338	0.358	0.14	3.60217e-76	2	GSTM3
1.06312e-79	0.649501	0.683	0.401	1.92542e-75	2	SYAP1
3.02992e-79	0.657507	0.814	0.586	5.48749e-75	2	ITM2B
5.54808e-79	0.66265	0.864	0.64	1.00481e-74	2	DYNLL1
1.16798e-78	0.709165	0.664	0.405	2.11533e-74	2	ATP6V0E1
3.37268e-78	0.567656	0.307	0.112	6.10827e-74	2	PHYH
2.30646e-77	0.62099	0.406	0.176	4.17722e-73	2	MPC1
4.97954e-77	0.618423	0.365	0.149	9.01845e-73	2	ARL4A
2.2864e-76	0.611003	0.352	0.139	4.1409e-72	2	PLS3
1.17599e-75	0.650612	0.885	0.705	2.12984e-71	2	PPP1R15A
1.28501e-75	0.677638	0.352	0.143	2.32729e-71	2	SPAG16
1.57125e-73	0.477176	0.308	0.113	2.84568e-69	2	KIF13B
7.11571e-73	0.592847	0.698	0.432	1.28873e-68	2	ST13
1.18598e-72	0.493622	0.345	0.137	2.14793e-68	2	TMEM101
1.59941e-72	0.543206	0.387	0.167	2.8967e-68	2	TUSC3
3.31373e-72	0.662792	0.665	0.407	6.00149e-68	2	HSBP1
4.74437e-72	0.73989	0.53	0.29	8.59253e-68	2	IFT57
6.53652e-72	0.718035	0.694	0.431	1.18383e-67	2	GCC2
1.71137e-71	0.896617	0.303	0.122	3.09946e-67	2	NQO1
3.4946e-71	0.498118	0.287	0.105	6.32908e-67	2	CDS1
4.86358e-71	0.76864	0.575	0.337	8.80843e-67	2	PPDPF
7.12676e-71	0.654481	0.432	0.208	1.29073e-66	2	ATP6V1D
9.65188e-71	0.710187	0.299	0.115	1.74805e-66	2	KIAA1407
2.58773e-70	0.802163	0.558	0.303	4.68665e-66	2	UACA
9.41675e-70	0.538246	0.355	0.149	1.70547e-65	2	PNP
4.99303e-69	0.603832	0.588	0.317	9.04287e-65	2	ASRGL1
1.15563e-68	0.588088	0.435	0.204	2.09296e-64	2	VPS13C
1.31648e-68	0.598324	0.469	0.229	2.38428e-64	2	DEFB1
1.41695e-68	0.688858	0.723	0.485	2.56624e-64	2	PTTG1IP
1.67898e-68	0.553861	0.54	0.285	3.0408e-64	2	CLIP1
3.04446e-68	0.423297	0.262	0.092	5.51382e-64	2	COQ4
3.64742e-68	0.475157	0.89	0.646	6.60584e-64	2	UBB
4.37657e-68	0.891675	0.327	0.136	7.92641e-64	2	ANAPC4
5.27244e-68	0.965586	0.506	0.287	9.54892e-64	2	PSENEN
5.56415e-68	0.595133	0.522	0.269	1.00772e-63	2	COL4A3BP
9.53675e-68	0.530725	0.291	0.11	1.7272e-63	2	LRG1
2.09138e-66	0.696762	0.741	0.537	3.7877e-62	2	GPX1
5.52156e-66	0.601924	0.454	0.23	1.00001e-61	2	CDH1
1.61571e-65	0.546454	0.346	0.146	2.92622e-61	2	UGDH
1.94498e-65	0.457726	0.269	0.1	3.52256e-61	2	CDK7
6.00079e-65	0.515423	0.286	0.11	1.0868e-60	2	CBY1
6.00623e-65	0.64287	0.663	0.4	1.08779e-60	2	MT1E
1.01105e-64	0.764095	0.48	0.249	1.83112e-60	2	NMU
1.28404e-64	0.662255	0.496	0.264	2.32552e-60	2	LAMC1
1.87844e-64	0.606182	0.732	0.492	3.40205e-60	2	KRT19
2.27846e-64	0.532979	0.851	0.666	4.12651e-60	2	HNRNPC
5.56653e-64	0.549963	0.313	0.127	1.00815e-59	2	ANKRD37
9.55705e-64	0.56552	0.401	0.186	1.73088e-59	2	KIF21A
8.58526e-63	0.544865	0.587	0.325	1.55488e-58	2	SOD2
1.4999e-62	0.970826	0.64	0.412	2.71647e-58	2	WDR60
1.66933e-62	0.587973	0.419	0.202	3.02332e-58	2	RAB9A
4.6539e-62	0.508253	0.292	0.114	8.42868e-58	2	COL4A2
6.12704e-62	0.448939	0.265	0.097	1.10967e-57	2	UCA1
3.14303e-61	0.410442	0.368	0.161	5.69235e-57	2	SIK1
3.33087e-61	0.65438	0.783	0.574	6.03255e-57	2	CLDN3
1.18834e-59	0.429196	0.252	0.093	2.15221e-55	2	SOCS4
5.92239e-59	0.513237	0.614	0.37	1.0726e-54	2	ITGB1
6.99023e-59	0.614012	0.322	0.142	1.266e-54	2	CLUAP1
1.75862e-58	0.574366	0.545	0.314	3.18503e-54	2	ERP29
2.39632e-58	0.525038	0.258	0.098	4.33998e-54	2	PTER
2.50099e-58	0.503154	0.776	0.538	4.52953e-54	2	S100A10
1.11936e-57	1.0911	0.346	0.162	2.02727e-53	2	LCN2
1.3153e-57	0.481475	0.287	0.116	2.38214e-53	2	PLIN2
2.69127e-57	0.876435	0.252	0.1	4.87416e-53	2	DYNC2H1
4.24795e-57	0.553349	0.751	0.52	7.69347e-53	2	TAX1BP1
2.49683e-56	0.455198	0.336	0.149	4.52201e-52	2	SNX9
2.68629e-56	0.465327	0.337	0.152	4.86513e-52	2	TAF1B
7.41157e-56	0.495959	0.275	0.113	1.34231e-51	2	AIG1
8.42343e-56	0.515314	0.933	0.841	1.52557e-51	2	RPL3
9.79899e-56	0.473517	0.47	0.25	1.77469e-51	2	NUTF2
2.77872e-55	0.485991	0.891	0.764	5.03254e-51	2	EIF1
2.85165e-55	0.48984	0.436	0.228	5.16463e-51	2	ECH1
5.40497e-55	0.531278	0.406	0.205	9.78894e-51	2	MPC2
7.70601e-55	0.534256	0.306	0.136	1.39563e-50	2	DPCD
9.04843e-55	0.550969	0.309	0.137	1.63876e-50	2	IFT43
1.37631e-54	0.497429	0.347	0.161	2.49263e-50	2	MAP9
1.4477e-54	0.487008	0.568	0.329	2.62192e-50	2	TOB1
3.9342e-54	0.399194	0.285	0.118	7.12524e-50	2	ITGA6
2.56818e-53	0.467312	0.44	0.232	4.65123e-49	2	SNX2
4.29884e-53	0.623466	0.566	0.354	7.78563e-49	2	DPY30
1.01779e-52	0.474352	0.556	0.322	1.84331e-48	2	GRB2
1.58747e-52	0.681171	0.461	0.261	2.87506e-48	2	CFAP36
2.20078e-52	0.647054	0.559	0.346	3.98584e-48	2	ATP6AP2
3.65845e-52	0.348992	0.252	0.099	6.62583e-48	2	FRYL
1.50195e-51	0.593239	0.385	0.191	2.72018e-47	2	FAM46A
2.25004e-51	0.416991	0.288	0.124	4.07504e-47	2	GNS
2.73858e-51	0.483808	0.513	0.293	4.95984e-47	2	SEPW1
4.77448e-51	0.520981	0.48	0.268	8.64707e-47	2	PTP4A1
1.94095e-50	0.40813	0.253	0.103	3.51525e-46	2	MID1IP1
4.18229e-50	0.469039	0.89	0.778	7.57454e-46	2	CALM2
4.62468e-50	0.448958	0.341	0.162	8.37576e-46	2	LGMN
5.91557e-50	0.559803	0.354	0.169	1.07137e-45	2	SGK1
1.20004e-49	0.597333	0.528	0.323	2.17339e-45	2	HMGA1
1.20911e-49	0.439802	0.333	0.159	2.18982e-45	2	IDH2
1.17224e-48	0.428259	0.539	0.31	2.12305e-44	2	CHD1
1.3258e-48	0.318303	0.264	0.108	2.40116e-44	2	CPM
1.4271e-48	0.494314	0.512	0.293	2.58461e-44	2	JMJD1C
5.37312e-48	0.650461	0.455	0.261	9.73125e-44	2	UFC1
5.71373e-48	0.423896	0.381	0.194	1.03481e-43	2	H2AFJ
7.75495e-48	0.377247	0.457	0.243	1.4045e-43	2	USP53
1.94458e-47	0.442016	0.771	0.535	3.52182e-43	2	BTG2
3.87197e-47	0.411568	0.407	0.212	7.01253e-43	2	UBALD2
8.24721e-47	0.487289	0.643	0.416	1.49365e-42	2	DYNLRB1
1.02355e-46	0.500574	0.9	0.805	1.85376e-42	2	RPLP0
2.45092e-46	0.44213	0.356	0.181	4.43886e-42	2	COMT
2.6678e-46	0.417824	0.322	0.155	4.83166e-42	2	RPP38
3.54252e-46	0.459354	0.397	0.208	6.41586e-42	2	SLC25A29
8.01849e-46	0.474947	0.519	0.308	1.45223e-41	2	U2AF1
1.04544e-45	0.465281	0.651	0.433	1.89339e-41	2	LAMTOR5
1.17374e-45	0.416714	0.345	0.171	2.12576e-41	2	SLC25A4
1.20432e-45	0.431553	0.78	0.564	2.18115e-41	2	RPL13A
2.02931e-45	0.389724	0.334	0.164	3.67528e-41	2	ANXA7
2.14597e-45	0.474965	0.334	0.165	3.88657e-41	2	PPID
2.55205e-45	0.460328	0.471	0.266	4.62202e-41	2	RAI14
4.39575e-45	0.44995	0.381	0.197	7.96115e-41	2	CDKN2AIP
5.36255e-45	0.48687	0.788	0.614	9.71211e-41	2	PEBP1
5.66412e-45	0.300645	0.882	0.724	1.02583e-40	2	CD24
7.48004e-45	0.409675	0.403	0.214	1.35471e-40	2	CFAP97
8.62533e-45	0.382448	0.336	0.164	1.56213e-40	2	PHACTR2
1.4784e-44	0.364733	0.282	0.126	2.67753e-40	2	EPS8L2
1.66916e-44	0.41875	0.269	0.12	3.02302e-40	2	ETHE1
1.9037e-44	0.370961	0.264	0.117	3.44779e-40	2	SLC35A3
3.80691e-44	0.491426	0.46	0.266	6.8947e-40	2	PDCL3
6.94895e-44	0.468853	0.544	0.336	1.25852e-39	2	SRI
7.46114e-44	0.409339	0.472	0.268	1.35129e-39	2	FNBP1L
7.55924e-44	0.480098	0.47	0.272	1.36905e-39	2	NUCB2
8.38835e-44	0.370469	0.893	0.715	1.51921e-39	2	DNAJA1
8.675e-44	0.606399	0.602	0.389	1.57113e-39	2	TXNIP
9.61515e-44	0.46241	0.534	0.329	1.7414e-39	2	HNRNPF
1.25806e-43	0.40266	0.621	0.394	2.27847e-39	2	CAST
2.6788e-43	0.392333	0.331	0.162	4.85158e-39	2	P4HA1
6.16402e-43	0.358401	0.3	0.143	1.11637e-38	2	WDR34
9.738e-43	0.391764	0.357	0.184	1.76365e-38	2	SECISBP2L
1.05843e-42	0.938118	0.401	0.233	1.91693e-38	2	ANKRD26
1.28469e-42	0.440079	0.352	0.183	2.3267e-38	2	RUVBL1
2.30285e-42	0.400539	0.348	0.178	4.17069e-38	2	DNAJC7
2.55756e-42	0.496321	0.502	0.301	4.632e-38	2	DCDC2
2.80622e-42	0.438837	0.268	0.123	5.08234e-38	2	C14orf142
5.28428e-42	0.508335	0.681	0.483	9.57037e-38	2	METAP2
1.31193e-41	0.365453	0.516	0.308	2.37604e-37	2	PSMB3
1.48034e-41	0.656008	0.628	0.44	2.68105e-37	2	IK
1.5495e-41	0.453608	0.28	0.133	2.8063e-37	2	FAIM
1.59592e-41	0.482563	0.44	0.256	2.89037e-37	2	MLF1
1.64163e-41	0.439531	0.446	0.252	2.97315e-37	2	RAB11FIP1
4.31873e-41	0.443192	0.523	0.323	7.82165e-37	2	SARAF
4.33798e-41	0.459617	0.279	0.133	7.85652e-37	2	ALDH2
4.62348e-41	0.40977	0.386	0.211	8.37359e-37	2	ZFAND6
5.74713e-41	0.407305	0.443	0.254	1.04086e-36	2	GTF2F1
5.79653e-41	0.363921	0.55	0.342	1.04981e-36	2	ATP6V0C
6.18766e-41	0.404987	0.556	0.349	1.12065e-36	2	CTNNA1
8.16909e-41	0.664842	0.389	0.219	1.4795e-36	2	CEP290
1.209e-40	0.368567	0.297	0.143	2.18962e-36	2	EIF4G3
2.29764e-40	0.492277	0.444	0.261	4.16125e-36	2	F11R
2.4166e-40	0.36518	0.342	0.176	4.37671e-36	2	CCDC43
3.93894e-40	0.471695	0.581	0.372	7.13382e-36	2	MAFF
4.31112e-40	0.380823	0.432	0.244	7.80786e-36	2	NBN
6.47512e-40	0.405627	0.92	0.823	1.17271e-35	2	RPL19
7.46268e-40	0.424938	0.283	0.134	1.35157e-35	2	PDZK1IP1
1.02191e-39	0.48077	0.643	0.437	1.85079e-35	2	MORF4L1
1.2633e-39	0.382186	0.26	0.121	2.28796e-35	2	CTAGE5
2.06058e-39	0.607349	0.549	0.364	3.73191e-35	2	LGALS1
2.26851e-39	0.40202	0.389	0.214	4.10849e-35	2	CWC25
2.34443e-39	0.432053	0.369	0.2	4.246e-35	2	DHRS7
3.01854e-39	0.448506	0.697	0.51	5.46688e-35	2	PAPOLA
3.12142e-39	0.386998	0.385	0.212	5.6532e-35	2	HOOK1
3.41665e-39	0.375347	0.28	0.134	6.1879e-35	2	GALE
3.86172e-39	0.349035	0.359	0.189	6.99397e-35	2	KLF4
6.88349e-39	0.328227	0.417	0.235	1.24667e-34	2	MYOF
8.15005e-39	0.582399	0.408	0.241	1.47606e-34	2	ARL3
8.97324e-39	0.440416	0.755	0.58	1.62514e-34	2	PDIA3
1.19079e-38	0.330805	0.293	0.145	2.15663e-34	2	AGTRAP
1.2275e-38	0.476681	0.496	0.309	2.22313e-34	2	YBX3
2.41906e-38	0.484808	0.337	0.181	4.38117e-34	2	SPTBN1
2.96779e-38	0.470645	0.293	0.147	5.37497e-34	2	KIF3A
4.96796e-38	0.860779	0.344	0.187	8.99746e-34	2	CXCL1
5.40128e-38	0.349421	0.312	0.158	9.78226e-34	2	JMY
1.12988e-37	0.359766	0.549	0.346	2.04632e-33	2	CCDC47
2.49023e-37	0.504697	0.255	0.121	4.51006e-33	2	CNTRL
2.65486e-37	0.347064	0.308	0.156	4.80821e-33	2	CASC4
2.87508e-37	0.59714	0.399	0.234	5.20706e-33	2	FXYD3
3.26826e-37	0.304249	0.325	0.165	5.91914e-33	2	GOLM1
3.54783e-37	0.328054	0.306	0.156	6.42548e-33	2	VASP
4.61961e-37	0.369304	0.363	0.2	8.36658e-33	2	TKT
6.19387e-37	0.378484	0.488	0.297	1.12177e-32	2	USP8
6.64187e-37	0.301415	0.311	0.158	1.20291e-32	2	CDK12
7.00742e-37	0.325356	0.253	0.118	1.26911e-32	2	MED25
1.01961e-36	0.398947	0.283	0.142	1.84662e-32	2	OSBPL11
1.06774e-36	0.330822	0.337	0.177	1.93379e-32	2	CNDP2
1.2258e-36	0.421791	0.448	0.271	2.22005e-32	2	PSMA5
2.04567e-36	0.469813	0.536	0.349	3.70492e-32	2	NCOA7
2.28074e-36	0.495985	0.625	0.447	4.13066e-32	2	LAPTM4A
2.28659e-36	0.327788	0.25	0.117	4.14124e-32	2	FLYWCH2
2.86399e-36	0.320173	0.257	0.122	5.18697e-32	2	WARS
4.07647e-36	0.479785	0.688	0.5	7.38289e-32	2	LDHB
6.50189e-36	0.341744	0.266	0.129	1.17756e-31	2	CYB561
7.67417e-36	0.421781	0.251	0.119	1.38987e-31	2	DSEL
9.90373e-36	0.365877	0.302	0.156	1.79367e-31	2	ATXN2
1.06003e-35	0.332165	0.365	0.196	1.91982e-31	2	AKAP12
1.11542e-35	0.282548	0.382	0.209	2.02014e-31	2	PDK4
1.24384e-35	0.333236	0.87	0.705	2.25273e-31	2	SERBP1
1.41234e-35	0.383584	0.356	0.193	2.55789e-31	2	ZNF518A
1.67626e-35	0.398553	0.321	0.171	3.03588e-31	2	KIF2A
4.15592e-35	0.535155	0.909	0.833	7.52678e-31	2	B2M
4.29439e-35	0.399783	0.41	0.24	7.77757e-31	2	SPATS2L
4.89816e-35	0.363763	0.264	0.129	8.87107e-31	2	TAOK3
7.53206e-35	0.385873	0.358	0.2	1.36413e-30	2	HNRNPA1
2.6116e-34	0.284864	0.845	0.65	4.72988e-30	2	KLF6
3.0884e-34	0.376728	0.252	0.123	5.5934e-30	2	GTF2B
3.48475e-34	0.342421	0.522	0.333	6.31123e-30	2	UBE2D3
4.50843e-34	0.386307	0.581	0.385	8.16522e-30	2	TES
4.55355e-34	0.316639	0.42	0.246	8.24694e-30	2	FAM213A
5.02504e-34	0.391076	0.414	0.247	9.10085e-30	2	TFG
6.0988e-34	0.279501	0.253	0.122	1.10455e-29	2	RSU1
6.75253e-34	0.301617	0.332	0.178	1.22295e-29	2	NFE2L1
6.96791e-34	0.342261	0.475	0.296	1.26196e-29	2	SMARCE1
1.07607e-33	0.420254	0.422	0.252	1.94887e-29	2	MT1F
1.29719e-33	0.316425	0.352	0.192	2.34934e-29	2	ETS2
1.60633e-33	0.418063	0.393	0.228	2.90922e-29	2	CLDN1
1.6425e-33	0.385177	0.54	0.353	2.97473e-29	2	NOP10
1.92728e-33	0.335063	0.28	0.142	3.4905e-29	2	PPIC
2.74733e-33	0.375266	0.254	0.125	4.9757e-29	2	KIFAP3
3.10535e-33	0.26051	0.253	0.121	5.6241e-29	2	PLXNB2
3.85342e-33	0.343557	0.347	0.193	6.97893e-29	2	HMG20B
4.60679e-33	0.299808	0.474	0.291	8.34336e-29	2	SNW1
4.70291e-33	0.39764	0.465	0.29	8.51744e-29	2	RPS27L
5.4501e-33	0.270734	0.271	0.134	9.87067e-29	2	HMGCR
6.18997e-33	0.320933	0.451	0.272	1.12106e-28	2	TMCO1
6.86568e-33	0.33936	0.892	0.758	1.24344e-28	2	RPL7A
8.05539e-33	0.331774	0.457	0.277	1.45891e-28	2	WSB1
9.71569e-33	0.320578	0.492	0.307	1.75961e-28	2	GPX4
1.23758e-32	0.986496	0.32	0.185	2.24138e-28	2	CCDC34
1.67203e-32	0.336922	0.255	0.125	3.02821e-28	2	SFN
1.73172e-32	0.42817	0.445	0.278	3.13631e-28	2	PRDX4
1.90991e-32	0.300854	0.547	0.351	3.45903e-28	2	TCF25
2.00504e-32	0.26797	0.373	0.209	3.63133e-28	2	CADM1
2.03442e-32	0.380522	0.274	0.141	3.68454e-28	2	CCDC66
3.56986e-32	0.352261	0.319	0.175	6.46538e-28	2	BSG
3.58611e-32	0.452951	0.325	0.179	6.49481e-28	2	ADM
3.59092e-32	0.278393	0.429	0.254	6.50352e-28	2	PRR13
4.89284e-32	0.352509	0.676	0.475	8.86142e-28	2	DDX17
6.39822e-32	0.374014	0.25	0.123	1.15878e-27	2	GPNMB
6.72095e-32	0.30723	0.381	0.221	1.21723e-27	2	NDUFV3
7.55535e-32	0.30043	0.259	0.13	1.36835e-27	2	AIF1L
1.13656e-31	0.362837	0.341	0.194	2.05842e-27	2	SUCLG2
1.13866e-31	0.527303	0.757	0.598	2.06223e-27	2	AKAP9
1.17632e-31	0.381829	0.259	0.132	2.13043e-27	2	SNAPC1
1.82477e-31	0.400878	0.329	0.185	3.30484e-27	2	SDHA
1.96329e-31	0.334354	0.297	0.159	3.55572e-27	2	ADH5
2.39376e-31	0.429037	0.437	0.268	4.33535e-27	2	CITED2
2.72277e-31	0.343388	0.711	0.523	4.9312e-27	2	RPL36AL
3.04848e-31	0.35088	0.258	0.13	5.5211e-27	2	SPTLC2
5.22796e-31	0.293619	0.279	0.146	9.46836e-27	2	SMIM15
5.92396e-31	0.451924	0.395	0.24	1.07289e-26	2	DNAJC10
7.51254e-31	0.381178	0.506	0.328	1.3606e-26	2	HN1
8.07992e-31	0.324242	0.328	0.182	1.46335e-26	2	TUBGCP2
1.07636e-30	0.316572	0.707	0.537	1.9494e-26	2	CP
1.65086e-30	0.324975	0.694	0.496	2.98987e-26	2	EEF2
1.81437e-30	0.36219	0.334	0.19	3.28601e-26	2	PPP4R3B
2.21736e-30	0.296555	0.302	0.164	4.01587e-26	2	NUDT5
2.56908e-30	0.334091	0.531	0.348	4.65286e-26	2	RBX1
2.82874e-30	0.280376	0.255	0.129	5.12313e-26	2	MSL3
2.87273e-30	0.317612	0.465	0.291	5.20279e-26	2	TAGLN2
3.35778e-30	0.307567	0.261	0.134	6.08128e-26	2	MAP3K8
3.93108e-30	0.270011	0.405	0.24	7.11958e-26	2	BAZ1A
4.03499e-30	0.803785	0.319	0.191	7.30778e-26	2	CKB
6.68296e-30	0.287214	0.484	0.302	1.21035e-25	2	YME1L1
6.74744e-30	0.300205	0.252	0.128	1.22203e-25	2	LRRC59
7.25614e-30	0.331717	0.455	0.287	1.31416e-25	2	UBE2K
9.13661e-30	0.42161	0.482	0.324	1.65473e-25	2	MGST3
1.09003e-29	0.400275	0.392	0.238	1.97416e-25	2	ZNF33A
1.14751e-29	0.30456	0.325	0.183	2.07825e-25	2	RBM47
1.29109e-29	0.343271	0.534	0.355	2.33829e-25	2	P4HB
2.56027e-29	0.276062	0.363	0.21	4.6369e-25	2	PPAPDC1B
2.84692e-29	0.303916	0.5	0.326	5.15605e-25	2	GLUL
2.96895e-29	0.310641	0.337	0.192	5.37707e-25	2	MRPS36
4.88125e-29	0.293259	0.286	0.153	8.84044e-25	2	ERBB2IP
4.93843e-29	0.340676	0.324	0.183	8.94398e-25	2	C4orf48
5.11617e-29	0.320249	0.336	0.193	9.26589e-25	2	CYB5A
6.12753e-29	0.64767	0.489	0.333	1.10976e-24	2	PCM1
6.50235e-29	0.284135	0.296	0.161	1.17764e-24	2	EFR3A
7.58053e-29	0.380314	0.837	0.683	1.37291e-24	2	NFKBIA
1.05961e-28	0.302314	0.325	0.185	1.91906e-24	2	GLYR1
1.34751e-28	0.329111	0.783	0.616	2.44048e-24	2	NPM1
1.77948e-28	0.326805	0.567	0.387	3.22282e-24	2	PSMA4
1.90473e-28	0.286663	0.775	0.59	3.44965e-24	2	DSTN
1.97912e-28	0.313818	0.441	0.276	3.58439e-24	2	GGNBP2
2.43684e-28	0.304309	0.585	0.397	4.41335e-24	2	TBCA
2.83612e-28	0.350113	0.459	0.295	5.13649e-24	2	VPS35
3.71408e-28	0.288202	0.409	0.251	6.72657e-24	2	VPS26A
4.38664e-28	0.318329	0.526	0.351	7.94465e-24	2	HSPA4
4.89023e-28	0.392187	0.334	0.194	8.8567e-24	2	UPF3A
8.29551e-28	0.268323	0.329	0.187	1.5024e-23	2	EXOC1
1.19391e-27	0.394552	0.308	0.173	2.1623e-23	2	REV3L
1.41958e-27	0.329561	0.743	0.568	2.571e-23	2	SOD1
1.77666e-27	0.338668	0.408	0.255	3.2177e-23	2	ATXN7L3B
2.11908e-27	0.294976	0.318	0.182	3.83787e-23	2	COA3
2.15447e-27	0.310429	0.362	0.215	3.90197e-23	2	TLE1
2.51448e-27	0.279414	0.409	0.253	4.55398e-23	2	TMEM87A
2.59427e-27	0.326506	0.703	0.519	4.69848e-23	2	ARPC3
3.21546e-27	0.326311	0.478	0.312	5.82353e-23	2	FNBP1
3.45236e-27	0.396988	0.34	0.204	6.25258e-23	2	STRBP
3.45439e-27	0.283674	0.393	0.241	6.25624e-23	2	RPS26
4.16633e-27	0.27413	0.471	0.303	7.54564e-23	2	WDR45B
4.58005e-27	0.358101	0.301	0.171	8.29493e-23	2	ZBTB43
4.87015e-27	0.324796	0.284	0.155	8.82033e-23	2	HILPDA
5.20886e-27	0.301027	0.289	0.16	9.43377e-23	2	KIAA0232
6.53966e-27	0.30441	0.592	0.409	1.1844e-22	2	CCT2
7.19346e-27	0.305771	0.548	0.368	1.30281e-22	2	ABHD11
7.74563e-27	0.283962	0.42	0.262	1.40281e-22	2	TMEM256
8.7394e-27	0.256002	0.47	0.303	1.58279e-22	2	CCT8
1.85738e-26	0.263712	0.327	0.19	3.36391e-22	2	POR
1.99271e-26	0.320167	0.316	0.185	3.609e-22	2	PPIL4
2.21278e-26	0.514366	0.307	0.183	4.00757e-22	2	ENAH
2.29062e-26	0.255459	0.479	0.308	4.14855e-22	2	EFNA1
2.47812e-26	0.250319	0.428	0.268	4.48813e-22	2	OSTC
2.57943e-26	0.394322	0.65	0.496	4.67161e-22	2	LDHA
1.43278e-25	0.263888	0.332	0.194	2.59491e-21	2	JMJD6
1.73204e-25	0.37163	0.675	0.525	3.1369e-21	2	MDK
2.07616e-25	0.308897	0.572	0.404	3.76014e-21	2	VDAC1
2.24211e-25	0.300386	0.358	0.22	4.06068e-21	2	SF3B5
2.26402e-25	0.272032	0.539	0.363	4.10037e-21	2	SREK1
4.33671e-25	0.298818	0.552	0.387	7.85422e-21	2	CD46
8.50947e-25	0.302518	0.597	0.427	1.54115e-20	2	ANXA5
1.03073e-24	0.288915	0.257	0.142	1.86675e-20	2	ADK
1.0422e-24	0.446851	0.573	0.416	1.88752e-20	2	HMGN3
1.0546e-24	0.250404	0.272	0.151	1.90998e-20	2	RPF1
1.21928e-24	0.268038	0.536	0.366	2.20823e-20	2	FKBP3
2.00838e-24	0.302908	0.271	0.153	3.63737e-20	2	SEPT11
2.42896e-24	0.264093	0.253	0.139	4.39909e-20	2	GOSR1
2.95863e-24	0.554637	0.551	0.408	5.35837e-20	2	ZFAND2A
4.24271e-24	0.333557	0.423	0.273	7.68397e-20	2	ZCCHC11
4.55318e-24	0.315127	0.653	0.484	8.24626e-20	2	PDIA6
5.91049e-24	0.25067	0.311	0.182	1.07045e-19	2	UTRN
6.66021e-24	0.259859	0.334	0.203	1.20623e-19	2	MNAT1
6.73758e-24	0.273331	0.282	0.162	1.22024e-19	2	NR2F2
8.57536e-24	0.26736	0.346	0.212	1.55308e-19	2	KRCC1
8.74886e-24	0.320305	0.46	0.304	1.58451e-19	2	ADAMTS1
1.09676e-23	0.336447	0.488	0.337	1.98634e-19	2	AMD1
1.19539e-23	0.276432	0.351	0.216	2.16498e-19	2	TPD52L1
1.37516e-23	0.299564	0.393	0.252	2.49056e-19	2	ASPH
2.31235e-23	0.260513	0.435	0.286	4.18791e-19	2	NUFIP2
3.21873e-23	0.334231	0.287	0.168	5.82944e-19	2	XPC
7.15559e-23	0.290196	0.377	0.24	1.29595e-18	2	PSAT1
8.90701e-23	0.261095	0.605	0.429	1.61315e-18	2	BPTF
9.8135e-23	0.331458	0.417	0.276	1.77732e-18	2	RSL24D1
1.0052e-22	0.269374	0.297	0.175	1.82052e-18	2	RNF8
1.06888e-22	0.273975	0.395	0.254	1.93584e-18	2	JAK1
1.37653e-22	0.260596	0.357	0.221	2.49304e-18	2	CCDC137
1.75593e-22	0.264792	0.297	0.178	3.18017e-18	2	GRN
1.82968e-22	0.403654	0.592	0.444	3.31373e-18	2	MT2A
2.54381e-22	0.315525	0.735	0.569	4.6071e-18	2	PPIB
4.91159e-22	0.309315	0.696	0.533	8.89538e-18	2	CCT6A
5.20349e-22	0.290451	0.637	0.465	9.42403e-18	2	CHD4
7.6608e-22	0.252823	0.665	0.495	1.38745e-17	2	HMGN1
3.46995e-21	0.399341	0.437	0.305	6.28443e-17	2	UBE2D2
3.89256e-21	0.266916	0.325	0.201	7.04982e-17	2	GARS
3.90524e-21	0.270667	0.472	0.327	7.07278e-17	2	RNF19A
7.58707e-21	0.265281	0.768	0.594	1.37409e-16	2	GOLGB1
9.46681e-21	0.257395	0.46	0.318	1.71453e-16	2	DNTTIP2
2.65916e-20	0.276206	0.463	0.322	4.816e-16	2	ECHS1
3.00725e-20	0.271543	0.251	0.146	5.44643e-16	2	LIMCH1
7.08138e-20	0.546363	0.283	0.181	1.28251e-15	2	TUBA1A
1.01277e-19	0.257277	0.333	0.215	1.83423e-15	2	MYDGF
3.62273e-19	0.274223	0.296	0.185	6.56113e-15	2	AHCY
4.14916e-19	0.252907	0.432	0.292	7.51455e-15	2	STAG2
4.82537e-19	0.253055	0.708	0.551	8.73923e-15	2	HNRNPDL
1.92669e-18	0.267308	0.482	0.343	3.48943e-14	2	PRDX5
2.23629e-18	0.250217	0.365	0.242	4.05014e-14	2	TALDO1
2.47541e-18	0.303355	0.681	0.531	4.48321e-14	2	PRDX1
2.62689e-18	0.265046	0.442	0.307	4.75756e-14	2	EMC4
3.22583e-18	0.311604	0.658	0.521	5.8423e-14	2	CFL1
1.06108e-17	0.263316	0.412	0.283	1.92172e-13	2	PAIP2
1.65914e-16	0.308709	1	0.997	3.00488e-12	2	MALAT1
4.51733e-16	0.29676	0.283	0.181	8.18133e-12	2	AHI1
6.2223e-15	0.279676	0.339	0.233	1.12692e-10	2	CBR1
1.52489e-13	0.29519	0.446	0.329	2.76173e-09	2	PMAIP1
7.1777e-13	0.281604	0.32	0.223	1.29995e-08	2	MT1X

## Sheet: copper_markers
p_val	avg_log2FC	pct.1	pct.2	p_val_adj	cluster	gene
1.38786e-06	0.597172	0.259	0.238	0.0251355	0	VEGFA
2.09324e-32	0.346816	0.479	0.318	3.79108e-28	1	COX17
1.47331e-26	0.285108	0.619	0.465	2.66831e-22	1	SLC25A3
6.00623e-65	0.64287	0.663	0.4	1.08779e-60	2	MT1E
3.48475e-34	0.342421	0.522	0.333	6.31123e-30	2	UBE2D3
1.07607e-33	0.420254	0.422	0.252	1.94887e-29	2	MT1F
1.07636e-30	0.316572	0.707	0.537	1.9494e-26	2	CP
1.41958e-27	0.329561	0.743	0.568	2.571e-23	2	SOD1
1.82968e-22	0.403654	0.592	0.444	3.31373e-18	2	MT2A
3.46995e-21	0.399341	0.437	0.305	6.28443e-17	2	UBE2D2
7.1777e-13	0.281604	0.32	0.223	1.29995e-08	2	MT1X

## Sheet: ICF_ssGSEA_Score
cell	activecell	Immune_checkpoint	Chemokine_geneOntology	Chemokine_Receptors	Cytokines_geneOntology	Cytokines_Receptors_geneOntology	STING_mediated_induction_of_host_immune_responses	T_cell_exhaustion	T_cell_inflamed_genes	T_cell_activation	WNT_beta_catenin_target	Immune_response_to_tumor_cell	NLRP3_inflammasome_complex_assembly	Antigen_processing_and_presentation	TAM_Skewing	Immunosuppressive_signaling	Proinflammatory_cytokines	T_cell_effector	Immune_effector	Innate_immune	Immunosuppressors	Immuneactivators	Co_stimulatory	Co_inhibitory	Stimulatory_ligand	Inhibitory_ligand	Stimulatory_receptor	Inhibitory_receptor	CSF1_response	TGF_beta_response	MHC_II_molecules	MHC_I_molecules	Microglial_activation	IFN_gamma_responsive_genes	Cluster	Type
GSM3729170_AAGGATGATTTG	non-Active	0.0525096	-0.00934432	-0.121916	-0.0777432	-0.127813	0.398035	0.167083	0.192841	0.0148411	0.116634	0.261115	-0.00312621	0.239101	0.186511	0.125024	0.0432554	0.399154	-0.125509	-0.270835	0.0859789	-0.0487106	-0.15585	0.0124292	-0.033811	-0.000936826	-0.0522231	0.134904	0.0966539	0.19818	0.205128	0.414293	0.0366087	0.115039	1	Primary
GSM3729170_TCGGACCTCGAT	non-Active	0.158653	0.0229177	-0.0566118	-0.0568011	-0.0856898	-0.0118274	0.206633	0.200991	0.0788435	-0.0523295	0.258945	0.0907388	0.148977	0.245948	0.0683682	0.145946	0.419521	-0.154112	-0.224197	0.0742423	-0.0104788	-0.0727931	0.108826	0.0561801	-0.203458	0.0305667	0.257714	0.16947	0.167285	0.2225	0.265167	0.102159	0.154167	1	Primary
GSM3729170_CGCTACACACTC	non-Active	0.0501831	-0.0080536	-0.136203	-0.0885969	-0.116614	0.175345	0.164061	0.165956	0.00799351	-0.122692	0.285308	0.128566	0.236051	0.175155	0.0328435	0.128978	0.362458	-0.210454	-0.270953	0.147492	-0.0921444	-0.158564	0.196562	0.00658042	-0.245561	-0.0540818	0.132446	0.101039	0.171292	0.150055	0.365325	0.0343627	0.0942957	1	Primary
GSM3729170_TCTGTTATATCC	non-Active	0.125137	0.0251362	-0.0813538	-0.0698731	-0.103276	0.0925422	0.170656	0.165299	0.092571	-0.0741974	0.26759	0.105733	0.184855	0.206037	-0.0379885	0.1128	0.449225	-0.171611	-0.238724	0.102121	0.00183402	-0.0988272	0.0787287	0.0276118	-0.216339	0.00478957	0.218462	0.153336	0.182826	0.185585	0.364316	0.0705392	0.0991147	0	Primary
GSM3729170_CAGTATCCGGAA	non-Active	0.142738	0.0159983	-0.0686091	-0.0590801	-0.0933651	0.279165	0.189763	0.184398	0.0663358	0.21555	0.243989	0.121126	0.185688	0.270068	-0.0256142	0.130514	0.47608	-0.162867	-0.231041	0.154503	-0.0227464	-0.0843157	0.0944619	0.0430431	0.0752909	0.0189026	0.238836	0.151555	0.207151	0.205017	0.394285	0.0871993	0.13887	0	Primary
GSM3729170_TACCCGACATTC	non-Active	0.151842	0.0181549	-0.0369907	-0.0574346	-0.0864725	0.00782344	0.199642	0.194252	0.0659792	-0.0567149	0.291403	0.085166	0.164323	0.238653	0.0632657	0.139364	0.412104	-0.157664	-0.227003	0.0682472	-0.0158407	-0.0772763	0.103099	0.0509858	-0.205857	0.026141	0.249612	0.148472	0.179928	0.215588	0.258007	0.110726	0.12482	1	Primary
GSM3729170_CATCTACAACAA	non-Active	0.139254	0.0400209	-0.0712251	-0.0480889	-0.0926636	-0.0743351	0.185986	0.209307	0.0795319	-0.065053	0.330315	0.111616	0.215008	0.266417	0.117205	0.127629	0.487863	-0.164272	-0.232483	0.125307	0.127803	-0.0876191	0.0912523	0.0398104	-0.210695	0.185259	0.234942	0.153578	0.187319	0.201508	0.451635	0.0838936	0.135862	0	Primary
GSM3729170_GAAGCCATATAT	non-Active	0.0636814	-0.00131425	-0.114167	-0.0858206	-0.132471	0.248064	0.105019	0.204564	0.007685	-0.114472	0.271235	0.110664	0.196483	0.194885	0.141292	0.0549511	0.440132	0.060895	-0.265538	0.126285	-0.0183879	-0.148457	0.0836679	-0.0247362	-0.240507	-0.0439028	0.147903	0.108071	0.164788	0.191233	0.487698	0.0516347	0.153492	1	Primary
GSM3729170_TGTTCCTACATC	non-Active	0.00975563	-0.038908	-0.152704	-0.104039	-0.133217	0.173085	0.137166	0.112487	-0.000845736	0.288986	0.208981	0.0259832	0.228891	0.119237	0.0690879	0.000970265	0.411109	-0.151906	-0.290398	0.195732	-0.019894	-0.187665	0.148518	-0.0701646	0.0429068	-0.0858976	0.0860163	0.0651222	0.161183	0.178398	0.432939	-0.0161296	0.01011	0	Primary
GSM3729170_TTCCCCCAGAAG	non-Active	0.158776	0.0236171	-0.0566681	-0.0561112	-0.0715042	-0.0619667	0.206858	0.201337	0.0801527	-0.0521132	0.258233	0.0911037	0.135833	0.286214	-0.0138692	0.1455	0.456119	-0.154011	-0.223764	0.0605694	0.0248147	-0.0720459	0.109786	0.0564101	-0.203045	0.0313633	0.257459	0.163786	0.147769	0.265191	0.336124	0.102291	0.131001	0	Primary
GSM3729170_GACGCCAATTGT	non-Active	0.0284015	-0.020097	-0.115986	-0.0935096	-0.131269	0.119333	0.067424	0.10285	-0.00392448	0.292712	0.201195	0.0508226	0.226042	0.164042	0.0147058	0.0208607	0.406844	-0.223435	-0.282177	0.134959	-0.0631651	-0.174845	0.0534003	-0.0229094	0.0395109	-0.0716075	0.107334	0.0638137	0.174733	0.0804996	0.394063	0.102513	0.0583446	0	Primary
GSM3729170_CAGCCATCAACC	non-Active	0.148976	0.0327956	-0.0639128	-0.0583265	-0.0811526	0.105003	0.196484	0.190941	0.0795463	-0.0590157	0.250341	0.128957	0.130949	0.277438	-0.0216467	0.136073	0.430324	-0.159968	-0.228615	0.0518169	-0.0180711	-0.0794786	0.32218	0.0479771	-0.207784	0.0231906	0.246446	0.160334	0.184219	0.211844	0.325329	0.093092	0.12141	0	Primary
GSM3729170_TCATAGACCACG	non-Active	0.149751	0.0484966	-0.0634986	-0.0519707	-0.0889432	-0.0675017	0.197192	0.191523	0.0721849	-0.0577571	0.207757	0.126873	0.191027	0.276347	-0.0197136	0.13766	0.481121	-0.158158	-0.227448	0.0530553	0.0179812	-0.0797145	0.100818	0.0488246	-0.206034	0.0244593	0.246879	0.150538	0.167724	0.213037	0.396259	0.0937322	0.146718	0	Primary
GSM3729170_GAGAAAATCTCA	non-Active	0.157866	0.0326714	-0.0575258	-0.0585509	-0.0826523	0.027517	0.205992	0.303382	0.0712072	-0.0526245	0.216989	0.0902595	0.170193	0.245487	-0.0145323	0.145251	0.455385	-0.0024789	-0.224288	0.115427	-0.0110517	-0.0728718	0.108102	0.0559077	-0.203418	0.0306552	0.256535	0.157188	0.158958	0.222264	0.335999	0.101572	0.195847	0	Primary
GSM3729170_CGCGAACATGCT	non-Active	0.123699	0.0144961	-0.0703534	-0.0608511	-0.0963264	0.0102346	0.252035	0.269381	0.059155	0.194563	0.257179	0.098809	0.1969	0.204565	-0.0386629	0.112485	0.524488	-0.172117	-0.239419	0.108251	-0.00148254	-0.099653	0.0776116	0.0267945	0.0597302	0.00390444	0.21687	0.154817	0.216682	0.292449	0.444463	0.104087	0.143714	0	Primary
GSM3729170_AGCGACGTACTT	non-Active	0.148504	0.0153159	-0.0546904	-0.0544492	-0.0899376	0.0759152	0.195956	0.190451	0.0628408	-0.0589567	0.339313	0.0818681	0.168632	0.234405	-0.0210848	0.311136	0.480849	-0.159327	-0.228537	0.0656457	-0.0183729	-0.0799898	0.333225	0.131375	-0.207155	0.0232102	0.245778	0.172246	0.181839	0.278157	0.399682	0.116622	0.144396	0	Primary
GSM3729170_ACAGATTATCTT	non-Active	0.0951849	-0.0145186	-0.102946	-0.0762512	-0.105256	0.159168	0.138838	0.212197	0.0352897	0.0843615	0.292011	0.0345743	0.193326	0.216488	0.0763274	0.245798	0.460504	-0.188347	-0.252623	0.0737173	-0.0587443	-0.121636	0.119376	0.0796977	-0.229298	-0.0190993	0.184599	0.114821	0.174975	0.184285	0.552472	0.0882192	0.0999821	0	Primary
GSM3729170_TTCAAGCGAACG	non-Active	0.0647154	0.0180697	-0.101895	-0.0686102	-0.11299	0.265487	0.106671	0.10146	0.024281	0.116253	0.273513	0.0937955	0.268222	0.200038	0.00137006	0.246294	0.47348	-0.203205	-0.265643	0.186919	0.0862303	-0.145114	0.217863	0.139789	0.0114401	-0.042044	0.149181	0.118306	0.212867	0.194891	0.414457	0.0645315	0.0651938	1	Primary
GSM3729170_CGATAGCCACTC	non-Active	0.0714252	-0.00542183	-0.0747588	-0.0811001	-0.102699	0.126909	0.187981	0.137625	0.026344	0.0643059	0.25921	0.165567	0.207696	0.203149	0.148606	0.173036	0.479244	-0.199653	-0.262522	0.203946	-0.00817537	-0.140828	0.275666	0.0362999	-0.2374	-0.0370676	0.156753	0.10099	0.161967	0.203411	0.534622	0.0203017	0.129211	0	Primary
GSM3729170_TACCACTTAGCC	non-Active	0.136826	0.0251917	-0.0728528	-0.0521858	-0.0931451	0.0966615	0.183615	0.252494	0.0525324	-0.0660756	0.272303	0.120817	0.209297	0.220086	-0.028615	0.125846	0.507826	-0.164531	-0.233021	0.0425135	-0.02663	-0.0897034	0.0894587	0.038424	0.0707388	0.0146736	0.232268	0.137896	0.166819	0.223002	0.578053	0.0819626	0.178256	1	Primary
GSM3729170_CACAGGGCGTGA	non-Active	0.0634229	-0.0206152	-0.0862072	-0.0909831	-0.0998242	0.267619	0.105087	0.235385	0.0472495	0.114106	0.216457	0.0338572	0.212426	0.195174	0.0474433	0.0538366	0.42908	-0.0708075	-0.266547	0.0038868	0.0132167	-0.147041	0.21524	0.0490143	-0.241943	-0.044247	0.24697	0.106856	0.206019	0.194279	0.512713	0.0630641	0.191548	1	Primary
GSM3729170_AGTCCCTTATAC	non-Active	0.129285	0.0182335	-0.078184	-0.0600858	-0.0879739	-0.0805587	0.175298	0.169948	0.0648985	-0.0711689	0.229211	0.113478	0.186726	0.211432	0.108138	0.117677	0.534818	-0.169105	-0.236613	0.11889	-0.0325692	-0.0953271	0.0830081	0.0314742	-0.214392	0.00846781	0.223084	0.146811	0.164047	0.260104	0.457813	0.0747475	0.169718	0	Primary
GSM3729170_GCGAGAACAGTA	non-Active	0.15663	0.0211662	-0.0583363	-0.0574507	-0.0864414	0.0105904	0.204688	0.198997	0.0778012	-0.0537258	0.296281	0.0888574	0.157127	0.281744	-0.0154764	0.144412	0.487149	-0.155416	-0.225115	0.0725367	0.109236	-0.0740515	0.106954	0.0546	-0.204225	0.0292783	0.255256	0.166708	0.189077	0.248225	0.40117	0.13412	0.129321	1	Primary
GSM3729170_GCGAGAACAGTC	non-Active	0.155775	0.0203278	-0.0590545	-0.0519566	-0.0885602	0.0350246	0.203565	0.19793	0.0763796	-0.0543747	0.306878	0.0880061	0.158525	0.24243	0.0661254	0.143101	0.415373	-0.15573	-0.225403	0.111889	-0.0127005	-0.0751527	0.105538	0.0534861	-0.204638	0.0282359	0.254194	0.151923	0.18436	0.219792	0.262728	0.0992733	0.172103	1	Primary
GSM3729170_GCGAGAACAGTG	non-Active	0.155393	0.0251234	-0.0593674	-0.0495652	-0.0829873	-0.0644981	0.203284	0.245081	0.0767295	-0.0544534	0.295272	0.0877414	0.11717	0.280946	-0.0167127	0.319851	0.451962	-0.156292	-0.225809	0.0708494	-0.0131772	-0.0749561	0.105695	0.137868	-0.204716	0.0279998	0.253899	0.156203	0.171925	0.219287	0.333109	0.0989847	0.127963	1	Primary
GSM3729170_GCGAGAACAGTT	non-Active	0.156158	0.021124	-0.0335911	-0.0574047	-0.0872855	0.0102768	0.204126	0.227163	0.0844367	-0.0539027	0.297025	0.0886499	0.151369	0.281063	-0.0158248	0.143311	0.487901	-0.155528	-0.225036	0.0714905	-0.0125212	-0.0745235	0.106545	0.0541096	-0.204185	0.0290128	0.254607	0.152326	0.1667	0.219844	0.46703	0.114195	0.128793	1	Primary
GSM3729170_TGGCGGCTACGG	non-Active	0.143592	0.0244866	-0.0430805	-0.0664377	-0.0887309	0.0721577	0.190561	0.185216	0.0584778	-0.0622212	0.241667	0.0775258	0.150906	0.228369	0.0933465	0.131799	0.512559	-0.162103	-0.230635	0.102736	0.0154486	-0.0842764	0.145482	0.0435456	-0.209338	0.0190698	0.240035	0.145362	0.180002	0.206453	0.461775	0.0880284	0.140165	2	Primary
GSM3729170_CTCAGTGCTTGG	non-Active	0.149852	0.0298442	-0.0123209	-0.0589397	-0.0757859	0.0308517	0.197316	0.247502	0.0639948	-0.0578161	0.289982	0.0831558	0.171393	0.235832	-0.0202193	0.137083	0.478891	-0.00818352	-0.227724	0.068302	-0.0170871	-0.079282	0.101243	0.0488912	-0.206526	0.0242232	0.24743	0.146175	0.213497	0.212624	0.393676	0.0940313	0.195121	0	Primary
GSM3729170_GTCTTTTCATTA	non-Active	0.0579943	-0.0331316	-0.0895076	-0.0941744	-0.112893	0.185071	0.173153	0.165197	0.0286931	0.123747	0.256184	0.0461972	0.194678	0.188259	0.0415741	0.0476085	0.377504	-0.208015	-0.270219	0.0323904	-0.0873992	-0.149912	0.0176054	-0.0292524	0.00407926	-0.0487514	0.27693	0.0897403	0.205595	0.112208	0.304677	0.0577292	0.0613855	1	Primary
GSM3729170_CCCACGCTGCGG	non-Active	0.143592	0.0110513	-0.0680237	-0.0627602	-0.0912486	0.0258593	0.190752	0.185465	0.0738377	-0.0623982	0.244674	0.0775258	0.133611	0.228886	-0.0248387	0.131445	0.474735	-0.162182	-0.230608	0.0627447	-0.0220772	-0.0834506	0.0956261	0.0437575	-0.2092	0.154277	0.239721	0.149946	0.176782	0.290308	0.390437	0.103267	0.116626	0	Primary
GSM3729170_GAGGGTGGGCCA	non-Active	0.134432	0.0262987	-0.0748092	-0.0465431	-0.0927407	0.0497447	0.180783	0.203798	0.0645043	-0.0683174	0.264129	0.0693061	0.164605	0.28179	0.0506395	0.212455	0.497365	-0.166633	-0.234594	0.118303	0.126081	-0.0921024	0.0866425	0.0790998	0.0678212	0.0119788	0.229357	0.161808	0.168835	0.248412	0.562762	0.103657	0.174771	0	Primary
GSM3729170_GATTAGTTAGAA	non-Active	0.135983	0.0209612	-0.0733008	-0.0635432	-0.0869562	0.0275337	0.257439	0.234904	0.0609079	0.115075	0.23675	0.0709514	0.187772	0.219479	-0.0300649	0.30576	0.529076	-0.079426	-0.23386	0.122614	-0.0276053	-0.0898214	0.0885777	0.12414	-0.211953	0.0138278	0.231383	0.142635	0.178839	0.263159	0.501236	0.0809656	0.109569	0	Primary
GSM3729170_CGCACTATTAGT	non-Active	0.133713	0.0361909	-0.0750546	-0.0531862	-0.0994594	0.150348	0.180198	0.174746	0.0587492	0.368413	0.276355	0.0688911	0.197667	0.261494	0.112098	0.307155	0.50397	-0.167464	-0.235565	0.0621388	0.0226376	-0.0914731	0.086847	0.123843	0.0681591	0.0115559	0.228728	0.159232	0.184996	0.195271	0.457719	0.0788509	0.107518	0	Primary
GSM3729170_GTTTGCAACGGT	non-Active	0.151572	0.0226124	-0.062132	-0.0540743	-0.087832	0.032085	0.199204	0.193604	0.0811107	-0.0568525	0.290903	0.128361	0.117255	0.2758	-0.0186796	0.139535	0.47074	-0.157765	-0.22695	0.0761135	0.019305	-0.0781022	0.102517	0.0504349	-0.205719	0.0255706	0.249278	0.152995	0.213659	0.214991	0.399222	0.0954533	0.147362	0	Primary
GSM3729170_GATGGTGCCATT	non-Active	0.156056	0.0210862	-0.0585479	-0.0578142	-0.0810969	0.0261859	0.279322	0.284393	0.0851645	-0.0540207	0.294131	0.0885212	0.21938	0.281397	0.0664094	0.143534	0.557089	-0.155506	-0.225062	0.128184	0.0824167	-0.0739729	0.106797	0.0543397	-0.204244	0.0292685	0.25447	0.157728	0.175874	0.324724	0.52901	0.135252	0.191332	0	Primary
GSM3729170_ATGTAAAATGCC	non-Active	0.152808	0.0233401	-0.061272	-0.0474559	-0.0904863	-0.0171961	0.200507	0.250918	0.0745173	0.237739	0.251599	0.0859172	0.127809	0.277651	-0.0181626	0.140229	0.482272	-0.00627636	-0.226281	0.096604	-0.0149354	-0.0770797	0.103744	0.0513793	0.0952157	0.0264262	0.250851	0.154343	0.203316	0.239512	0.396926	0.0966445	0.168323	0	Primary
GSM3729170_ACCAGTAGCCGC	non-Active	0.158192	0.0370955	-0.0569652	-0.0518692	-0.0895418	-0.0622028	0.206138	0.200847	0.0863279	0.232016	0.297654	0.152657	0.136847	0.283244	-0.0140602	0.322355	0.406016	-0.154146	-0.224131	0.0603175	-0.0109861	-0.0723998	0.109094	0.140436	0.0881779	0.0308913	0.256692	0.155861	0.179295	0.222087	0.264537	0.101824	0.153541	0	Primary
GSM3729170_TCCTATGTAAGT	non-Active	0.150909	0.0308524	-0.0626003	-0.0530679	-0.0908475	0.126029	0.198518	0.193101	0.0733021	0.202901	0.249851	0.0840429	0.154448	0.237709	-0.0202868	0.313989	0.410869	-0.159024	-0.227868	0.0948554	0.0185744	-0.0778662	0.101998	0.133786	-0.206742	0.0249609	0.248688	0.152519	0.164977	0.256904	0.256636	0.0948761	0.123402	0	Primary
GSM3729170_GACATCGAGCGC	non-Active	0.136961	0.0370253	-0.0726885	-0.0624558	-0.0972271	0.0665352	0.257867	0.235414	0.0524657	-0.0660953	0.306059	0.0717169	0.208598	0.219963	-0.0287499	0.125439	0.427984	-0.164789	-0.233139	0.0570375	0.00816578	-0.0899001	0.0893328	0.0380668	-0.211068	0.0144081	0.232346	0.147128	0.165797	0.198852	0.377515	0.122037	0.153154	0	Primary
GSM3729170_CAGGTGACCCGA	non-Active	0.151089	0.0302807	-0.0624832	-0.0636966	-0.0921118	0.126668	0.198563	0.192944	0.0850236	-0.0573048	0.252157	0.083814	0.1267	0.236979	-0.0196012	0.138433	0.444848	-0.158214	-0.227147	0.0676991	-0.0162693	-0.0786527	0.32354	0.0497872	-0.206349	0.0250887	0.248629	0.162153	0.156607	0.214283	0.327369	0.109921	0.168064	1	Primary
GSM3729170_GTGTAGCAATAA	non-Active	0.145817	0.0278057	-0.0661281	-0.0581012	-0.0945409	0.117422	0.193033	0.1876	0.0767774	-0.060648	0.287739	0.0794859	0.13839	0.270036	-0.0232314	0.133765	0.474574	-0.0745014	-0.229979	0.0935758	-0.020201	-0.082546	0.0971208	0.0454284	-0.208472	0.0205548	0.243024	0.160288	0.187529	0.209011	0.388782	0.10529	0.184543	1	Primary
GSM3729170_CTGTCGCCTACG	non-Active	0.157124	0.0400864	-0.0579671	-0.0468515	-0.083559	0.0824257	0.205172	0.199675	0.0858947	-0.0532538	0.258173	0.0895728	0.146721	0.282185	-0.0151617	0.144111	0.491987	-0.154977	-0.224747	0.0590529	-0.0118914	-0.0732257	0.107756	0.0550662	-0.203792	0.0298979	0.255728	0.166342	0.166294	0.245006	0.47053	0.100769	0.173176	0	Primary
GSM3729170_CTGTCGCCTACA	non-Active	0.158282	0.0267327	-0.0570305	-0.0563666	-0.0871386	0.133512	0.206239	0.200799	0.0862313	-0.0528408	0.217165	0.0902452	0.139657	0.24615	-0.0143637	0.145094	0.492895	-0.154517	-0.224354	0.0598925	-0.0110036	-0.0723998	0.108574	0.0557563	-0.20393	0.0306159	0.256771	0.154565	0.170468	0.221858	0.407749	0.101687	0.130486	0	Primary
GSM3729170_CAGGTGTACATA	non-Active	0.137489	0.0298574	-0.0596141	-0.0556474	-0.0982355	-0.0413243	0.184188	0.209666	0.0699083	-0.0661346	0.19453	0.0721604	0.19272	0.261551	-0.0293793	0.125557	0.539807	-0.165452	-0.23348	0.156032	-0.0264857	-0.0887989	0.307708	0.0386117	-0.211717	0.0144572	0.326173	0.147828	0.183243	0.308058	0.579765	0.0824663	0.111071	0	Primary
GSM3729170_ATTTTCGTGAAG	non-Active	0.149392	0.0155505	-0.0635796	-0.059058	-0.0844255	-0.0326431	0.19681	0.191107	0.063437	0.221882	0.29154	0.0823117	0.144882	0.235034	-0.0206914	0.13682	0.517151	-0.159237	-0.228445	0.0955962	0.043692	-0.0798325	0.148831	0.0482313	0.0802676	0.158598	0.2468	0.150474	0.173428	0.212244	0.46415	0.0932704	0.122218	0	Primary
GSM3729170_GCCTTCGCTGAC	non-Active	0.0970393	0.0134373	-0.0897765	-0.0645819	-0.0813566	0.0225127	0.14058	0.243976	0.0446202	0.382432	0.244783	0.147058	0.220204	0.216674	-0.05723	0.249084	0.469275	-0.186121	-0.251102	0.118378	-0.0223635	-0.121558	0.0529106	0.0811912	0.036888	-0.0174962	0.18629	0.116088	0.184234	0.197857	0.558369	0.0441769	0.138526	1	Primary
GSM3729170_CAACGACAGAAA	non-Active	0.157697	0.0267373	-0.0575056	-0.0559834	-0.0899025	0.108431	0.205824	0.20037	0.0865841	-0.0529785	0.257382	0.0898732	0.130538	0.283177	-0.0146672	0.145422	0.442232	-0.15464	-0.224721	0.0940271	-0.0111611	-0.0729504	0.10804	0.0556473	-0.203536	0.0302913	0.256318	0.156539	0.159403	0.222146	0.335924	0.101273	0.130414	0	Primary
GSM3729170_TCGACTACTTAC	non-Active	0.112471	0.00994627	-0.0902173	-0.0551068	-0.110521	0.373652	0.157495	0.205416	0.0496047	0.182921	0.21445	0.0890124	0.191778	0.243265	0.0923915	0.369385	0.48146	0.0457518	-0.245267	0.0622847	-0.0130833	-0.10803	0.0671963	0.106193	0.0500419	-0.00574355	0.204854	0.123139	0.171739	0.171964	0.440842	0.149641	0.151032	0	Primary
GSM3729170_CTGTATGAGGTG	non-Active	0.145199	0.0313162	-0.0668193	-0.0527484	-0.0935313	-0.0704331	0.192494	0.215809	0.0836273	-0.0610609	0.27511	0.078885	0.152441	0.269552	-0.0233438	0.133162	0.532118	-0.161013	-0.229927	0.0645752	0.0145034	-0.0829	0.0967589	0.0451438	-0.207981	0.0602174	0.241923	0.151149	0.157166	0.315404	0.465877	0.0895291	0.118402	0	Primary
GSM3729170_TAGGCGAGAACG	non-Active	0.157057	0.0356785	-0.0580729	-0.0476803	-0.0802857	-0.0634554	0.280176	0.229226	0.0782169	-0.0536471	0.256531	0.220761	0.135082	0.244442	-0.0151167	0.144347	0.453785	-0.155146	-0.22497	0.058927	-0.0118346	-0.0735796	0.107678	0.0549027	-0.204185	0.0295832	0.25565	0.153521	0.187777	0.220848	0.33449	0.115183	0.129561	0	Primary
GSM3729170_CTACTCCGTTGT	non-Active	0.125396	0.0388524	-0.0810589	-0.0554343	-0.103905	0.125034	0.171184	0.211641	0.0600284	0.196797	0.226699	0.0615227	0.196525	0.24806	0.0460585	0.11415	0.490143	-0.171488	-0.238882	0.0478595	0.0235545	-0.0985912	0.131362	0.02809	0.0608381	0.00481908	0.219092	0.151376	0.161622	0.18674	0.442116	0.070875	0.0999514	0	Primary
GSM3729170_CAAAAAGTGTGC	non-Active	0.0925998	0.011355	-0.0693552	-0.0753276	-0.102448	-0.0139102	0.211092	0.160479	0.0240042	0.321649	0.190038	0.113219	0.189465	0.223906	0.170046	0.0822758	0.421661	-0.188538	-0.253318	0.227503	-0.0602488	-0.124311	0.048993	0.0311043	-0.229416	-0.0206138	0.18161	0.112532	0.155185	0.177571	0.350741	0.104959	0.0959398	0	Primary
GSM3729170_CAGCTTCTTCTC	non-Active	-0.0436418	-0.0548322	-0.141668	-0.123317	-0.136714	0.174378	-0.0096882	0.107468	0.0123986	0.00231643	0.176845	0.0194463	0.304373	0.148839	0.104676	-0.049077	0.325671	-0.119022	-0.313763	0.0878771	-0.0722667	-0.23175	0.0783205	-0.115926	-0.0827183	-0.128522	0.0244244	0.0410269	0.18721	0.127435	0.394387	-0.00728983	0.0903115	1	Primary
GSM3729170_ACCCTATGGTTC	non-Active	0.130903	0.0450339	-0.0655235	-0.0429121	-0.0891154	0.0157082	0.176973	0.171357	0.0634832	0.221665	0.270416	0.0661512	0.13805	0.254188	-0.0337851	0.289212	0.420542	-0.081944	-0.236391	0.059801	0.0646692	-0.0945406	0.0833857	0.113889	0.0849637	0.140489	0.225463	0.135575	0.185375	0.192189	0.30436	0.0924367	0.104847	0	Primary
GSM3729170_ATATTAGTGTGG	non-Active	0.0794387	-0.00779946	-0.0793397	-0.0770386	-0.109026	0.102969	0.211797	0.152522	0.0500553	0.177662	0.179166	0.0653845	0.191033	0.205736	0.00952472	0.0693608	0.364079	-0.196023	-0.259166	0.165691	-0.0310449	-0.133985	0.234737	-0.0107033	0.0539311	-0.0305962	0.165995	0.10148	0.15937	0.136007	0.255426	0.06201	0.078216	0	Primary
GSM3729170_TGGGTGACTAAG	non-Active	0.135444	0.0139027	-0.0736611	-0.056062	-0.0900718	-0.0767353	0.182289	0.254402	0.0686268	-0.0672555	0.340785	0.0706009	0.183212	0.259644	0.119412	0.295521	0.539662	-0.166677	-0.234463	0.0556511	0.0323271	-0.0898214	0.0883417	0.119192	-0.212032	0.145951	0.23095	0.157316	0.191524	0.292036	0.577207	0.0807347	0.163463	0	Primary
GSM3729170_AGAAACCTCACT	non-Active	0.00341672	0.00288022	-0.157342	-0.0855457	-0.132689	0.210804	0.0409557	0.140432	0.0360854	0.291123	0.237617	0.0656017	0.282226	0.144004	0.0183863	-0.00327792	0.419816	-0.0772799	-0.292994	0.0159451	-0.0474216	-0.193643	0.0533469	-0.0462073	-0.042186	-0.0909429	0.0785434	0.0757846	0.162127	0.263452	0.492957	0.0927911	0.123035	1	Primary
GSM3729170_ATTGAGCATCGA	non-Active	0.152763	0.0226333	-0.0614049	-0.0608288	-0.0871951	0.0331064	0.200305	0.223117	0.066347	-0.0558103	0.291824	0.0857169	0.171337	0.238462	-0.0177242	0.140531	0.484721	-0.156821	-0.226203	0.0990864	-0.0148829	-0.0778662	0.103414	0.0513006	-0.204874	0.0264656	0.250556	0.163243	0.185041	0.216231	0.463989	0.0964555	0.125879	1	Primary
GSM3729170_ATAGCCATCTGT	non-Active	0.0834736	-0.0195934	-0.0969749	-0.0882166	-0.113524	0.156081	0.212448	0.189525	0.0251664	-0.102181	0.229849	0.0241584	0.23151	0.203289	0.0661577	0.0731894	0.456514	-0.194382	-0.258326	0.0450164	0.122443	-0.130446	0.0411107	-0.00725256	-0.233644	0.0951842	0.170656	0.108051	0.193178	0.140145	0.496766	0.0721171	0.0832205	0	Primary
GSM3729170_ACAACGGACACG	non-Active	0.124519	0.0275334	-0.0814957	-0.0515236	-0.0918224	0.11142	0.170274	0.194188	0.0586603	-0.0750627	0.303563	0.109768	0.170109	0.206341	0.103467	0.203247	0.454692	-0.172533	-0.239734	0.101144	0.0280458	-0.0984732	0.0784927	0.0712325	-0.217538	0.00413064	0.218089	0.143054	0.159881	0.210257	0.438569	0.0702664	0.19041	0	Primary
GSM3729170_TTGGACCCCACG	non-Active	0.140209	0.0140768	-0.0450574	-0.0544189	-0.0872173	-0.0737908	0.187054	0.210523	0.0719226	0.212531	0.241423	0.155517	0.187852	0.264402	-0.0268729	0.128127	0.504779	-0.163699	-0.232588	0.082786	-0.0245001	-0.0866753	0.32353	0.0407548	0.0729494	0.0164144	0.335811	0.151609	0.151069	0.245242	0.511352	0.134242	0.159935	1	Primary
GSM3729170_AGCATTAAGTGT	non-Active	0.111437	0.0193277	-0.0674369	-0.0599979	-0.108136	0.0976164	0.156382	0.203932	0.0296077	0.211896	0.25845	0.0487961	0.174828	0.232225	0.0919244	0.266538	0.402111	-0.0357037	-0.24452	0.160215	0.0357464	-0.109288	0.0656544	0.0955086	0.0802602	-0.0056157	0.202809	0.12603	0.23866	0.171059	0.290006	0.101663	0.126826	1	Primary
GSM3729170_AATAAGCTCTGA	non-Active	0.152831	0.0485033	-0.0607835	-0.049261	-0.0897081	0.0648362	0.200665	0.195266	0.0668563	-0.0563412	0.293141	0.0860245	0.13656	0.23998	0.203366	0.139771	0.41321	-0.157214	-0.226583	0.0700431	-0.0149616	-0.0762932	0.104295	0.0515912	-0.206014	0.0268491	0.250714	0.149629	0.205944	0.216316	0.258401	0.111603	0.125249	0	Primary
GSM3729170_CTGAAGAGAGTG	non-Active	0.137748	0.0301058	-0.0722855	-0.0528303	-0.0963968	0.106125	0.184615	0.178984	0.0695788	-0.0656626	0.281197	0.113485	0.198179	0.261433	0.115932	0.29885	0.508365	-0.164486	-0.232772	0.104303	-0.0259565	-0.0891135	0.0895216	0.121198	0.0712802	0.0149883	0.233487	0.155622	0.186542	0.224494	0.461148	0.0827339	0.111951	1	Primary
GSM3729170_ACTGGCTATAAT	non-Active	0.0906779	-0.0205933	-0.106319	-0.0875591	-0.0985116	0.11368	0.134151	0.15764	0.0467936	-0.0978941	0.27159	0.069383	0.210232	0.21824	-0.0640298	0.0795093	0.419694	-0.105463	-0.255376	0.0646395	0.113293	-0.12494	0.0468376	-0.0015619	-0.231619	0.101309	0.179407	0.124638	0.216167	0.190756	0.411054	0.0382474	0.149362	2	Primary
GSM3729170_GGTGCCCAGAAC	non-Active	0.131991	-0.0208376	-0.129138	-0.0758054	-0.115954	0.288887	0.175478	0.153317	0.0566234	0.185093	0.300076	0.00269698	0.221569	0.186559	0.158087	0.235347	0.439215	-0.206622	-0.268488	0.00442153	0.00146531	-0.150187	0.0187697	0.0605205	0.0664577	-0.047286	0.14279	0.0876324	0.134706	0.142868	0.477537	0.0759195	0.10597	0	Primary
GSM3729170_CTGTGACCTCGT	non-Active	0.15074	0.045096	-0.0625598	-0.0454613	-0.0912715	-0.0161631	0.198507	0.223252	0.0843865	0.224248	0.251804	0.166164	0.135208	0.282955	0.124509	0.321434	0.44666	-0.158911	-0.228091	0.0533911	0.0322211	-0.0780628	0.101809	0.137183	0.0819626	0.024597	0.248708	0.159815	0.18035	0.214362	0.398282	0.130709	0.148296	0	Primary
GSM3729170_GTCGACGGAGAT	non-Active	0.149009	0.019425	-0.0639398	-0.0608379	-0.0818152	0.05454	0.19654	0.191007	0.0779149	-0.0584061	0.248808	0.0824762	0.123797	0.235023	-0.0208375	0.136702	0.443751	-0.159192	-0.228156	0.0660202	0.0195987	-0.0797932	0.100047	0.04831	-0.206919	0.0236233	0.246466	0.158171	0.150613	0.212263	0.32537	0.109555	0.122037	0	Primary
GSM3729170_CTAGAACTGATA	non-Active	0.143738	0.0340597	-0.0677288	-0.0450504	-0.0913654	0.07411	0.190887	0.241232	0.0586799	-0.0622015	0.267068	0.0777261	0.132537	0.229302	-0.0251196	0.13096	0.510784	-0.0123313	-0.230857	0.0844172	0.0134999	-0.0832932	0.0958778	0.0436425	-0.209633	0.0192075	0.24037	0.14504	0.170384	0.230701	0.457069	0.123085	0.204179	0	Primary
GSM3729170_AGAATACAGAGN	non-Active	0.0695033	0.0191074	-0.0823972	-0.061639	-0.106988	0.139607	0.111572	0.16652	0.0371497	-0.110696	0.216798	0.0576809	0.1893	0.197472	0.00376902	0.216127	0.434838	-0.040396	-0.264227	0.238686	-0.0428484	-0.141536	0.0280522	0.0858119	-0.238777	-0.0386018	0.154943	0.0992959	0.190783	0.124976	0.399155	0.118499	0.11853	0	Primary
GSM3729170_ATTGTCTATTTA	non-Active	0.141086	0.0279067	-0.0697483	-0.0540362	-0.0823451	0.0240164	0.188088	0.267776	0.0650532	-0.0635584	0.280939	0.0752437	0.16541	0.269125	0.119051	0.129399	0.472978	-0.0140868	-0.0500141	0.12291	-0.023796	-0.0862821	0.093156	0.0415055	-0.209731	0.0172602	0.237361	0.137563	0.177214	0.246637	0.519311	0.120236	0.156874	0	Primary
GSM3729170_CGCCCTGTGACG	non-Active	0.156944	0.0381576	-0.0578365	-0.0577156	-0.0833182	-0.0633898	0.204891	0.199456	0.070411	-0.0536471	0.216063	0.124254	0.16113	0.244419	-0.0153415	0.143888	0.455987	-0.15518	-0.224957	0.0590529	-0.011992	-0.073383	0.107693	0.0546606	-0.204323	0.0295931	0.255374	0.155326	0.232845	0.220756	0.337857	0.134848	0.129371	0	Primary
GSM3729170_AGTGAAGGGTCT	non-Active	0.125935	0.00123952	-0.068012	-0.0618522	-0.0955718	0.213502	0.17196	0.197745	0.0880911	0.107576	0.227234	0.0621522	0.19976	0.254633	-0.0371231	0.114911	0.45049	-0.171072	-0.238567	0.0325541	0.00351793	-0.0982373	0.131974	0.0288649	0.0610456	0.00543867	0.313225	0.161687	0.207027	0.240131	0.436143	0.0714522	0.100519	0	Primary
GSM3729170_GCCTTGCCGTGC	non-Active	0.155787	0.0384894	-0.0588271	-0.0561034	-0.0839917	-0.063757	0.203778	0.198262	0.077209	-0.0540404	0.257359	0.0884425	0.130461	0.242913	-0.0159484	0.143009	0.489399	-0.155517	-0.225115	0.0580927	-0.0125999	-0.0746021	0.106576	0.0538493	-0.204225	0.0289145	0.254057	0.165765	0.169862	0.21972	0.404589	0.0995305	0.128327	1	Primary
GSM3729170_TTTGGCACTCGG	non-Active	0.108897	-0.00125463	-0.0934007	-0.0708143	-0.108013	0.0923782	0.228487	0.177855	0.0678305	-0.0847184	0.208704	0.046929	0.198264	0.187009	0.0647232	0.0978787	0.468909	-0.179884	-0.245634	0.174317	0.00980395	-0.111333	0.0636721	0.0142206	-0.222415	-0.00745482	0.199761	0.115059	0.180789	0.168108	0.420817	0.095594	0.132327	0	Primary
GSM3729170_ACGGTTCTATAT	non-Active	0.14412	0.0107766	-0.067605	-0.0674057	-0.0903896	0.00204257	0.191258	0.214461	0.0889599	-0.0619262	0.283423	0.0778119	0.181363	0.271732	-0.0243441	0.132258	0.512933	-0.161755	-0.230517	0.102166	-0.0214868	-0.0843551	0.0950282	0.0438241	-0.209279	0.0191485	0.24092	0.145892	0.165412	0.207312	0.580811	0.0884534	0.117552	1	Primary
GSM3729170_TATGGTACTGTG	non-Active	0.157169	0.0360935	-0.0455271	-0.0523046	-0.0839853	-0.0630816	0.205183	0.199762	0.078401	-0.0533128	0.257918	0.0897302	0.144632	0.282125	-0.0148358	0.144399	0.454258	-0.154775	-0.22459	0.0592471	0.0625099	-0.0731077	0.108071	0.055163	-0.203772	0.0302815	0.345918	0.167427	0.162393	0.221208	0.334581	0.100821	0.196909	0	Primary
GSM3729170_GATCTACATATC	non-Active	0.137725	0.0112032	-0.0594175	-0.0626166	-0.0945855	0.0589557	0.184705	0.309648	0.0697023	-0.0657216	0.326511	0.0727256	0.194586	0.261967	-0.0290084	0.125951	0.506087	-0.016669	-0.233086	0.106176	-0.0262276	-0.0881697	0.140895	0.0391384	-0.211285	0.0153424	0.32614	0.15216	0.167173	0.225705	0.515986	0.123393	0.153194	0	Primary
GSM3729170_TAATGTGACGGT	non-Active	0.143851	0.0341908	-0.0674744	-0.0513405	-0.0770265	-0.0718627	0.191055	0.241053	0.0748011	-0.0622998	0.347728	0.0777905	0.16253	0.268679	-0.024951	0.131432	0.490228	-0.0124602	-0.231002	0.0620107	0.0390571	-0.0834899	0.0957205	0.0437757	-0.209692	0.153889	0.240606	0.14349	0.159084	0.249301	0.319676	0.0882593	0.15934	1	Primary
GSM3729170_CCTCTTGCACCG	non-Active	0.142097	0.00969572	-0.0689445	-0.0656432	-0.0837774	-0.0728268	0.264826	0.213722	0.0733185	0.193914	0.239603	0.0761737	0.175469	0.226987	-0.0260862	0.130147	0.549535	-0.163047	-0.231644	0.0461656	-0.0230481	-0.0849056	0.144534	0.042583	-0.210006	0.0181748	0.238462	0.148573	0.152384	0.27342	0.465721	0.188264	0.161219	0	Primary
GSM3729170_CTGGCAATCGAC	non-Active	0.153224	0.0231867	-0.0357536	-0.0522842	-0.0749998	0.12934	0.201148	0.226412	0.135527	-0.0560069	0.252664	0.0860388	0.162854	0.278773	-0.0180614	0.140767	0.432089	-0.157225	-0.22674	0.114149	-0.0146555	-0.0762932	0.103949	0.0751437	-0.205739	0.0266918	0.251402	0.168958	0.154213	0.287912	0.259423	0.155686	0.126014	0	Primary
GSM3729170_TGAAGTCCCAGA	non-Active	0.0724479	-0.0203898	-0.119656	-0.0899434	-0.125479	0.1666	0.114674	0.18518	0.0412784	0.101413	0.223588	0.0141073	0.255851	0.202116	0.217841	0.0632114	0.447142	-0.199721	-0.262693	0.0596665	0.0183012	-0.139766	0.0300661	-0.0167511	-0.237538	-0.0368315	0.158247	0.126231	0.196099	0.231395	0.487896	0.0831626	0.110315	1	Primary
GSM3729170_TCCAACCGTGTA	non-Active	0.145492	0.022583	-0.0418131	-0.0601149	-0.0860189	0.0991314	0.192797	0.187105	0.0768884	-0.060707	0.282171	0.0792928	0.15386	0.309606	0.122805	0.133569	0.474575	-0.160811	-0.229612	0.10811	-0.00103346	-0.0829786	0.0968848	0.0453255	-0.208374	0.0208105	0.242435	0.165548	0.189216	0.208486	0.389005	0.0898492	0.161691	0	Primary
GSM3729170_CATCGATCATTA	non-Active	0.14439	0.0114805	-0.0675059	-0.058525	-0.0964654	0.0264481	0.191539	0.186187	0.0591224	0.121452	0.202127	0.078234	0.150212	0.229729	0.121479	0.132126	0.438522	-0.161856	-0.230503	0.156749	-0.0213337	-0.0833326	0.0958149	0.0443024	-0.208846	0.0199254	0.240822	0.146	0.169194	0.207502	0.320528	0.0888522	0.162698	0	Primary
GSM3729170_TCCAAGCGACAT	non-Active	0.125677	0.0125187	-0.0811602	-0.0753674	-0.100923	0.0191953	0.171364	0.165623	0.0832035	-0.0734304	0.313392	0.0616086	0.197452	0.252399	-0.0369208	0.114255	0.492056	-0.170802	-0.237846	0.0510027	-0.0353813	-0.0993777	0.0786658	0.0281566	-0.215316	0.00517313	0.219288	0.15368	0.190594	0.186595	0.445683	0.0957408	0.100096	1	Primary
GSM3729170_TTTCATACTTAG	non-Active	0.0936788	0.00565155	-0.0887451	-0.077075	-0.0908732	0.148143	0.137186	0.175915	0.0642248	-0.094492	0.296581	0.058752	0.15594	0.219408	0.166445	0.0835739	0.375159	-0.102163	-0.252216	0.0235973	-0.0245968	-0.123996	0.0499056	0.00104127	-0.22861	-0.0199352	0.298797	0.119256	0.147593	0.194214	0.261453	0.0411072	0.118696	0	Primary
GSM3729170_GAAAGACGCCCA	non-Active	-0.00528243	-0.0491147	-0.129703	-0.0959021	-0.116768	0.261776	0.102725	0.130108	-0.00790241	0.0536716	0.155482	0.0891834	0.244025	0.136102	0.232262	0.232138	0.366601	-0.160879	-0.297858	0.0421498	0.11218	-0.200053	0.0251231	0.0124025	-0.0499611	-0.0980731	0.0687894	0.0520708	0.230624	0.0728879	0.433467	0.0285056	-0.00331539	0	Primary
GSM3729170_AGAAGAGAAGCC	non-Active	0.155067	0.0257562	-0.0593561	-0.0590663	-0.0809608	-0.0643997	0.2028	0.197335	0.0836777	-0.0549057	0.296786	0.0875125	0.13594	0.24171	-0.0162856	0.14259	0.450565	-0.155843	-0.225652	0.0793807	-0.0131335	-0.0754673	0.105695	0.0532016	-0.204834	0.0281473	0.253073	0.156595	0.160857	0.219005	0.332701	0.0986856	0.127878	0	Primary
GSM3729170_ACCCAATTGGCT	non-Active	0.0874298	-0.0172965	-0.108838	-0.0842642	-0.121784	0.219569	0.130723	0.154438	0.0696483	-0.0985431	0.235826	0.0733868	0.212441	0.215286	-0.064794	0.0771492	0.463485	-0.191067	-0.255075	0.0714085	-0.0642724	-0.127968	0.044572	-0.00402584	0.0294701	-0.0245675	0.175356	0.101502	0.148638	0.144434	0.492033	0.0355398	0.0900022	1	Primary
GSM3729170_CGCTGCCTATCA	non-Active	0.145986	0.0177009	-0.065948	-0.0592215	-0.0845241	-0.0702626	0.193135	0.21658	0.0686047	-0.0606676	0.278601	0.124074	0.149412	0.270734	-0.0229617	0.133621	0.439767	-0.160833	-0.229638	0.0910567	-0.0200611	-0.0825854	0.0971208	0.0454586	-0.208767	0.0206434	0.242965	0.145331	0.185941	0.208958	0.389723	0.0904579	0.142396	0	Primary
GSM3729170_TTAGCGGATAGA	non-Active	0.152347	0.0316398	-0.0487218	-0.0478261	-0.0798938	-0.0662753	0.199957	0.194427	0.0734119	-0.0563609	0.292013	0.0852018	0.117562	0.285127	-0.0186458	0.139351	0.4489	-0.0698073	-0.226635	0.143445	-0.0152809	-0.077237	0.10365	0.050774	-0.205759	0.026141	0.342148	0.153151	0.191204	0.215621	0.332557	0.0962299	0.124715	0	Primary
GSM3729170_TTACCTGATGCT	non-Active	0.0804278	-0.0338907	-0.113629	-0.0912194	-0.103579	0.197219	0.123193	0.193162	0.0108094	0.158378	0.230751	0.106009	0.246352	0.197324	0.0632117	0.0707113	0.446975	-0.0731735	-0.258576	0.122321	-0.0152863	-0.133906	0.259972	-0.0098073	-0.233801	-0.030075	0.167431	0.10637	0.172155	0.172536	0.479558	0.0630493	0.0796598	1	Primary
GSM3729170_ATGGGCTGAGAG	non-Active	0.129453	0.00558867	-0.0666603	-0.0573202	-0.0849449	0.146748	0.175658	0.247457	0.0553411	-0.0711493	0.230705	0.113224	0.173318	0.211735	0.184293	0.118136	0.420078	-0.169667	-0.237099	0.0753248	-0.0325298	-0.0950518	0.0826777	0.0318677	-0.214372	0.00833995	0.224028	0.141907	0.193588	0.190687	0.377627	0.112362	0.151462	0	Primary
GSM3729170_GCCGATCCGTAT	non-Active	0.145424	0.0410928	-0.0548936	-0.0464794	-0.0827258	0.00322503	0.192943	0.187582	0.0602844	-0.0613166	0.244599	0.0793715	0.150454	0.27039	-0.0240069	0.133202	0.478217	-0.161609	-0.230556	0.0715202	0.0846266	-0.0818382	0.0971994	0.0456039	-0.209023	0.0208302	0.242513	0.160651	0.230744	0.208532	0.393914	0.0901483	0.14052	0	Primary
GSM3729170_TTCTAGTCGTTT	non-Active	0.15609	0.0447029	-0.05862	-0.0446666	-0.0780291	-0.0638751	0.204115	0.198586	0.0696208	-0.0540797	0.281108	0.0886786	0.152906	0.24343	-0.0160046	0.143153	0.439992	-0.155652	-0.225377	0.0723649	-0.0126262	-0.0741302	0.106844	0.054152	-0.204382	0.0288948	0.254627	0.153861	0.18218	0.247734	0.333711	0.0998873	0.128757	0	Primary
GSM3729170_GGTCTAAGGTGT	non-Active	0.0834174	0.010668	-0.111882	-0.0708418	-0.120843	0.0453488	0.126509	0.171546	0.0428575	-0.101591	0.233164	0.156506	0.22591	0.215601	0.0832883	0.232456	0.491007	-0.0559862	-0.25674	0.0986763	0.00505396	-0.13194	0.288502	0.0683532	-0.232248	-0.0274196	0.17042	0.122218	0.171532	0.208984	0.488703	0.121903	0.171716	1	Primary
GSM3729170_ATTCATGGGTTT	non-Active	0.124485	0.0365326	-0.0819144	-0.049889	-0.0846443	0.0107675	0.170195	0.165037	0.0509534	0.196217	0.226279	0.143478	0.176314	0.206341	0.10343	0.112511	0.450962	-0.172904	-0.23959	0.049049	0.0255905	-0.0985126	0.078477	0.0274302	0.0605987	0.00429783	0.217892	0.12834	0.18311	0.21095	0.432267	0.145085	0.098278	0	Primary
GSM3729170_TCCCGCTTATCT	non-Active	0.102243	0.00217593	-0.0863721	-0.0747573	-0.107526	0.189948	0.146256	0.140703	0.0424628	-0.0883761	0.248501	0.0408339	0.205073	0.231866	-0.0529591	0.0927521	0.470226	-0.182221	-0.24785	0.0354178	-0.0140818	-0.117861	0.282499	0.0086389	-0.224067	-0.0126181	0.192111	0.116367	0.133743	0.160953	0.432022	0.0489309	0.165065	1	Primary
GSM3729170_GAATAGCAGAGA	non-Active	0.142772	0.0285395	-0.0682286	-0.0624788	-0.0875114	0.0251737	0.189695	0.184245	0.0732708	-0.0627718	0.24329	0.125016	0.177358	0.227437	-0.0255467	0.129871	0.399545	-0.162496	-0.231002	0.0885759	-0.0227289	-0.0845517	0.0949024	0.0427828	-0.209672	0.0187649	0.239111	0.161181	0.182761	0.204741	0.317806	0.0872781	0.115826	0	Primary
GSM3729170_TGCTCCCGCGTA	non-Active	0.117787	0.0217057	-0.0866557	-0.0595716	-0.0894304	0.202682	0.163171	0.186716	0.0736112	-0.0789564	0.217465	0.0546408	0.204769	0.247115	0.0977031	0.274409	0.482716	-0.175545	-0.242278	0.0669525	-0.00621403	-0.104451	0.282761	0.101797	-0.219347	-0.00108183	0.210557	0.133423	0.190065	0.178247	0.496147	0.0639644	0.15906	0	Primary
GSM3729170_GCTGTCGCGTTG	non-Active	0.106739	-0.00399456	-0.070626	-0.0819465	-0.0966989	0.162133	0.151111	0.145728	0.0458354	-0.0864096	0.247028	0.175642	0.186089	0.237675	0.100884	0.0943124	0.39811	-0.181738	-0.247208	0.136494	-0.0501024	-0.112591	0.269316	0.0422236	-0.22446	-0.00990369	0.197814	0.126221	0.17989	0.191281	0.287131	0.0792584	0.126995	0	Primary
GSM3729170_GAGGCATTTGTC	non-Active	0.127453	0.00233857	-0.066673	-0.0702756	-0.0901426	-0.0294247	0.17323	0.221782	0.0754941	0.195838	0.269632	0.107756	0.142762	0.249822	-0.0359767	0.115947	0.416728	-0.0242086	-0.237492	0.0930863	-0.0339905	-0.0972148	0.0807111	0.0297912	-0.215296	0.00662869	0.315029	0.172284	0.177843	0.188104	0.299765	0.0890772	0.142929	0	Primary
GSM3729170_CGTTCTAAATGC	non-Active	0.137849	0.0116285	-0.0719478	-0.0586394	-0.0908569	0.0919063	0.184806	0.237814	0.0535247	-0.0659379	0.277003	0.12124	0.165313	0.222233	-0.0287836	0.126134	0.465606	-0.00780131	-0.233283	0.0869127	-0.0260658	-0.0880911	0.0899622	0.121536	-0.211619	0.0151948	0.233428	0.151511	0.150788	0.200216	0.380698	0.134836	0.171438	1	Primary
GSM3729170_TCACCAATATCA	non-Active	0.135893	0.0426934	-0.0487837	-0.0567837	-0.091257	0.153289	0.182671	0.252294	0.0950647	-0.0672948	0.233824	0.0706724	0.138914	0.260893	0.0527421	0.124495	0.470425	-0.166228	-0.233926	0.126652	-0.0274916	-0.0899787	0.306032	0.0373949	-0.212347	0.0133852	0.231461	0.155892	0.233938	0.222706	0.455798	0.081039	0.109359	0	Primary
GSM3729170_GAAGTTTAGGTC	non-Active	0.109706	0.0208523	-0.0927951	-0.0680813	-0.109491	0.0112037	0.154719	0.182527	0.06368	0.160496	0.251617	0.0712389	0.196379	0.231244	-0.0488006	0.099321	0.443432	-0.179558	-0.246093	0.0393538	-0.00872551	-0.110468	0.0642699	0.0151166	-0.222789	-0.00728762	0.201039	0.143417	0.150895	0.199816	0.443383	0.076693	0.107872	1	Primary
GSM3729170_GTATGGATCGGG	non-Active	0.109492	-0.0121912	-0.0926127	-0.078427	-0.101111	-0.000619785	0.229371	0.207231	0.0737225	-0.0841874	0.249602	0.0978367	0.172951	0.231477	-0.0488681	0.0990719	0.470129	-0.179625	-0.245713	0.0627499	-0.0474039	-0.110586	0.27278	0.0150076	-0.222337	-0.00697291	0.200842	0.142981	0.182406	0.168895	0.482692	0.0909904	0.130222	0	Primary
GSM3729170_TTATGACAGGGA	non-Active	0.0807762	-0.0234126	-0.0759824	-0.0942017	-0.0968944	0.203919	0.123496	0.161359	0.0506362	0.130658	0.231302	0.0666534	0.186013	0.198939	0.155827	0.0710522	0.402938	-0.194854	-0.258222	0.0867012	-0.0690657	-0.134536	0.037382	-0.00991627	-0.234647	-0.0306651	0.265566	0.103821	0.214035	0.165033	0.395232	0.0290542	0.101529	1	Primary
GSM3729170_TCAAAGGGCGAC	non-Active	0.150774	0.0223229	-0.0626476	-0.0540903	-0.0805149	0.162253	0.198439	0.192883	0.0726948	-0.0576982	0.24893	0.0840572	0.12351	0.237552	-0.0204441	0.137489	0.395979	-0.159136	-0.228156	0.142636	-0.0168553	-0.0781022	0.324686	0.0779999	-0.207194	0.0244199	0.248727	0.150379	0.18802	0.213909	0.256119	0.133334	0.123185	0	Primary
GSM3729170_TCGGTGAATTCG	non-Active	0.143626	0.0202926	-0.0676838	-0.056254	-0.0833678	0.00586599	0.266108	0.245262	0.0584677	-0.0619655	0.295196	0.0776402	0.189162	0.228414	-0.0243554	0.315026	0.574476	-0.161698	-0.230385	0.0623158	0.0391154	-0.0842764	0.0951698	0.131171	-0.209318	0.0191288	0.240271	0.150301	0.228349	0.312252	0.52121	0.128835	0.182314	0	Primary
GSM3729170_ACGAGTTTTGTC	non-Active	0.155584	0.0398127	-0.0591963	-0.0589018	-0.0871163	0.0348543	0.203508	0.198078	0.0762399	-0.054768	0.255628	0.0878416	0.147272	0.243172	0.131625	0.142799	0.477057	-0.156483	-0.225836	0.0572426	-0.0131029	-0.0742482	0.105979	0.0536132	-0.205228	0.0283637	0.254017	0.149794	0.163241	0.219372	0.403905	0.0991264	0.127848	1	Primary
GSM3729170_TGCGAGGGAAGT	non-Active	0.0973765	0.00628505	-0.0885566	-0.0694353	-0.102132	0.289498	0.141142	0.179806	0.0451027	-0.0919552	0.283593	0.126537	0.195634	0.271151	-0.0574661	0.175673	0.425804	-0.185998	-0.250368	0.1465	-0.0338993	-0.121518	0.109415	0.0472642	-0.227253	-0.0172602	0.282145	0.131311	0.14904	0.226637	0.353681	0.0445757	0.11304	1	Primary
GSM3729170_TTCCAATAATGG	non-Active	0.130982	0.0112015	-0.0772924	-0.0530819	-0.091617	0.064469	0.251964	0.201259	0.0471084	-0.0699497	0.273696	0.0664731	0.16494	0.213005	0.185597	0.119919	0.456505	-0.168037	-0.235892	0.186479	0.0625774	-0.0945406	0.0836532	0.0330784	-0.213743	0.141115	0.225542	0.132417	0.210288	0.235304	0.372007	0.0762325	0.130095	0	Primary
GSM3729170_GAACCATCGTTG	non-Active	0.134769	0.0102611	-0.0743094	-0.064654	-0.0922069	0.0189756	0.181457	0.263213	0.0869171	-0.0681011	0.274391	0.0699284	0.213812	0.25894	-0.0312113	0.122817	0.503101	-0.00789322	-0.234712	0.1261	-0.0287817	-0.090254	0.0877123	0.0364202	-0.212661	0.0128541	0.229849	0.143247	0.188894	0.196649	0.572359	0.10462	0.221864	0	Primary
GSM3729170_CCTACGCTGTTA	non-Active	0.140063	0.0418869	-0.0703854	-0.0512952	-0.0875278	0.0282295	0.187144	0.228402	0.0643357	-0.0645417	0.240567	0.0744496	0.170822	0.224829	-0.0277608	0.127773	0.470227	-0.164385	-0.232667	0.128975	0.0106266	-0.0862821	0.0923851	0.0408153	-0.210695	0.0166799	0.23622	0.144363	0.169525	0.202407	0.386993	0.0848748	0.113214	0	Primary
GSM3729170_AAGTCCAGATCA	non-Active	0.129363	0.0122738	-0.0785104	-0.0602495	-0.0999808	-0.080539	0.175354	0.169874	0.0538455	-0.0712279	0.273219	0.064792	0.190588	0.211039	-0.0347179	0.117848	0.454453	-0.169285	-0.236731	0.0761054	-0.032801	-0.0956811	0.134955	0.0313894	-0.214411	0.00805474	0.223379	0.140982	0.157365	0.190648	0.370664	0.0911269	0.145603	0	Primary
GSM3729170_TGACAAGCGCTG	non-Active	0.108526	0.00506327	-0.0696139	-0.0647059	-0.102886	0.0439509	0.153123	0.192511	0.0737569	-0.0849543	0.253851	0.0908111	0.213596	0.235165	-0.0491153	0.262532	0.471628	-0.0941587	-0.246015	0.0781873	0.0429765	-0.112041	0.0633417	0.0923299	-0.222671	-0.00813342	0.199387	0.149366	0.159443	0.167636	0.426268	0.113636	0.128044	1	Primary
GSM3729170_CCTACCCGGGAT	non-Active	0.0892618	-0.0163078	-0.0815571	-0.0774178	-0.103354	0.200336	0.132443	0.161231	0.0406555	0.320936	0.349337	0.11132	0.194253	0.220548	0.0174172	0.337977	0.451586	-0.105122	-0.254563	0.0724635	0.00640136	-0.127693	0.0452957	0.123369	-0.230635	-0.0237905	0.177539	0.126467	0.162149	0.173589	0.482694	0.0553929	0.0917155	1	Primary
GSM3729170_CCCTCGTATGCT	non-Active	0.141468	0.0313278	-0.0693183	-0.0537496	-0.100841	0.123381	0.188111	0.229186	0.0644388	0.213864	0.238004	0.119998	0.150316	0.265016	-0.02603	0.129268	0.468531	-0.163058	-0.231303	0.0460029	-0.0234505	-0.0863607	0.0931875	0.041572	0.0741421	0.0174765	0.237459	0.153033	0.158933	0.269289	0.383623	0.120023	0.137905	0	Primary
GSM3729170_TTTAAGTAGTTC	non-Active	0.151965	0.0360267	-0.0617448	-0.0533515	-0.0856815	0.0322573	0.199709	0.269643	0.0821708	-0.0568329	0.253656	0.0849371	0.132277	0.279616	0.128526	0.139521	0.434508	-0.158091	-0.227291	0.198093	-0.0156832	-0.0771583	0.32616	0.0508405	-0.206191	0.0257083	0.249927	0.1561	0.164128	0.240088	0.396424	0.136759	0.163462	0	Primary
GSM3729170_CGTTGCCTAATT	non-Active	0.142817	0.0158825	-0.0685731	-0.0499735	-0.0951748	0.075925	0.190044	0.212945	0.0844161	-0.0627718	0.284916	0.114443	0.209241	0.266503	0.0929356	0.131432	0.513092	-0.162002	-0.230936	0.158444	-0.0223178	-0.0849056	0.0945563	0.0433701	-0.209121	0.0188731	0.239327	0.159171	0.201773	0.288818	0.523526	0.0874407	0.139166	0	Primary
GSM3729170_AACTCGTGCGTT	non-Active	0.158012	0.0363037	-0.0573997	-0.0566465	-0.0854947	-0.0625766	0.206116	0.200488	0.0790425	0.209482	0.257466	0.0901594	0.156989	0.245352	-0.0142401	0.145828	0.493022	-0.154415	-0.224459	0.0730065	-0.0109205	-0.073147	0.108228	0.0557563	-0.203536	0.0303405	0.256771	0.154522	0.1746	0.222415	0.472261	0.101535	0.13088	1	Primary
GSM3729170_GTGGATTGGAAG	non-Active	0.105266	0.0167284	-0.0716731	-0.070242	-0.102516	-0.0957536	0.2343	0.177975	0.0630338	-0.0870979	0.245307	0.0964864	0.226298	0.182884	-0.0522061	0.0932241	0.474555	-0.181682	-0.246932	0.0351509	-0.0160028	-0.113928	0.117721	0.0109152	-0.224244	-0.0102184	0.195375	0.135641	0.162637	0.163432	0.433359	0.0521003	0.0801167	1	Primary
GSM3729170_GAGTTAGGCTAG	non-Active	0.117787	-0.003905	-0.0863765	-0.0696234	-0.0968063	0.0157855	0.162867	0.219089	0.101207	-0.0790154	0.261247	0.0545191	0.235557	0.240419	0.10713	0.105772	0.484185	-0.175995	-0.242501	0.0442636	0.0346767	-0.104215	0.282627	0.0213944	-0.219308	-0.00117035	0.210203	0.132107	0.159528	0.291356	0.499206	0.0636285	0.115813	0	Primary
GSM3729170_AGAGGCAGCCAC	non-Active	0.126329	0.0147563	-0.0690125	-0.0629686	-0.101367	-0.0825392	0.172151	0.220324	0.103723	0.197029	0.227339	0.0621952	0.187537	0.248464	-0.0363139	0.115357	0.454727	-0.0253104	-0.23803	0.0953453	-0.000139913	-0.0985519	0.292964	0.0287923	0.0613265	0.00545834	0.220036	0.12612	0.190533	0.187317	0.438037	0.0717041	0.141993	0	Primary
GSM3729170_ACTATCTTTAAT	non-Active	0.159484	0.023497	-0.0562943	-0.0503522	-0.0825667	0.0588113	0.207633	0.202028	0.0872887	-0.0518772	0.298512	0.0913612	0.155861	0.284388	-0.0129476	0.14731	0.480483	-0.153573	-0.223528	0.0609944	-0.00975282	-0.0722032	0.334173	0.0569792	0.0888184	0.0312847	0.258403	0.158909	0.164809	0.246808	0.40709	0.102831	0.13236	0	Primary
GSM3729170_GGAGCGTTACTG	non-Active	0.127565	0.0168992	-0.079447	-0.0657126	-0.103184	0.0716267	0.173309	0.196349	0.0438063	0.108112	0.271365	0.107772	0.224446	0.208341	-0.0356058	0.115501	0.458624	-0.0214734	-0.237125	0.0345061	-0.0339468	-0.097608	0.0807897	0.029664	-0.215021	0.00656968	0.221668	0.143516	0.163287	0.188018	0.444372	0.0729425	0.204952	1	Primary
GSM3729170_ACCAGATACTCG	non-Active	0.157371	0.0277404	-0.0578185	-0.0452332	-0.0712643	-0.0629373	0.20534	0.199863	0.0854845	0.230934	0.295086	0.0897588	0.120407	0.244846	-0.0151167	0.144412	0.417602	-0.154921	-0.22442	0.0592366	-0.0115897	-0.073265	0.108055	0.0553689	0.0873014	0.0302225	0.255964	0.158108	0.164858	0.244113	0.264065	0.100968	0.152716	0	Primary
GSM3729170_AAAATCAGTGGT	non-Active	0.107368	0.0175678	-0.0565847	-0.0579077	-0.0900412	0.0244313	0.152044	0.146686	0.044395	0.20933	0.25051	0.0826221	0.15005	0.185436	0.0317056	0.0958333	0.430888	-0.180637	-0.246067	0.159994	-0.0105034	-0.112001	0.0627123	0.0129493	0.0791194	-0.00816293	0.197696	0.116476	0.169393	0.192422	0.353286	0.0718181	0.0984092	0	Primary
GSM3729170_AGACACCCTCTT	non-Active	0.103401	-0.0167373	-0.0973697	-0.0743076	-0.103472	0.169496	0.147683	0.174477	0.0500103	0.206682	0.248842	0.173311	0.195015	0.223829	-0.0530603	0.0931847	0.431205	-0.182693	-0.24785	0.0771645	0.0375957	-0.116642	0.0578508	0.00947433	0.0769817	-0.0121755	0.193782	0.104881	0.169342	0.162383	0.429039	0.0501588	0.118698	0	Primary
GSM3729170_GGGCTACATCAC	non-Active	0.145615	0.03004	-0.0666009	-0.0558434	-0.0859539	-0.0702495	0.267407	0.298245	0.075609	0.122103	0.281703	0.116965	0.128027	0.269648	-0.0224335	0.134264	0.438959	-0.0109871	-0.229166	0.112414	-0.0199211	-0.0836079	0.096696	0.0451559	-0.208079	0.0207417	0.24214	0.155552	0.162033	0.208774	0.388944	0.123848	0.184333	0	Primary
GSM3729170_GGCAACCACAGC	non-Active	0.151763	0.0179714	-0.0619542	-0.0533555	-0.0939763	0.00771653	0.199575	0.241541	0.08164	-0.0569115	0.250312	0.131312	0.14612	0.238732	-0.0191179	0.139312	0.483097	-0.158012	-0.227357	0.0765257	-0.0157882	-0.0772763	0.102989	0.0507437	-0.205955	0.0257476	0.249553	0.152976	0.157828	0.215496	0.396912	0.0960148	0.124455	1	Primary
GSM3729170_CCGAAGAGCCGA	non-Active	0.148459	0.0144118	-0.0642573	-0.062183	-0.0936318	-0.0693445	0.195933	0.190464	0.0627661	0.200471	0.285417	0.125608	0.124857	0.234529	-0.0214332	0.136532	0.429376	-0.159799	-0.2291	0.0651795	-0.0182986	-0.0802651	0.0992133	0.0474988	-0.208354	0.0223153	0.245994	0.154714	0.175508	0.211955	0.325116	0.0926775	0.12163	0	Primary
GSM3729170_GAAATTGCAATA	non-Active	0.138332	0.00686006	-0.0716664	-0.0657066	-0.0848691	-0.0228541	0.260411	0.209475	0.102211	-0.065525	0.280086	0.12195	0.1737	0.266713	0.116323	0.126869	0.506866	-0.164688	-0.232824	0.100073	0.00956478	-0.0882484	0.090324	0.0394592	-0.211226	0.0154112	0.234234	0.140638	0.214739	0.200728	0.456907	0.11751	0.134143	0	Primary
GSM3729170_CCGACCGCGGTA	non-Active	0.136613	0.0300993	-0.0729767	-0.0505111	-0.0968622	-0.0762501	0.183356	0.177825	0.0875478	0.455716	0.27619	0.0713592	0.168694	0.260643	-0.0297502	0.125033	0.470038	-0.165913	-0.234004	0.058695	-0.0270105	-0.0897428	0.0885305	0.037746	0.0869795	0.0134836	0.232425	0.139998	0.152977	0.265102	0.391099	0.081674	0.110333	0	Primary
GSM3729170_GCAAACAACCTC	non-Active	0.143244	0.0155692	-0.0680958	-0.0613614	-0.0801684	0.050712	0.190347	0.184787	0.0580837	-0.0620835	0.200686	0.0771609	0.140901	0.227909	-0.0246476	0.131379	0.510935	-0.162137	-0.230884	0.0915586	-0.0221385	-0.0845517	0.144929	0.0432914	-0.209161	0.0188731	0.23974	0.160297	0.169587	0.205863	0.459535	0.12686	0.116731	0	Primary
GSM3729170_ATGCGCTGCAGC	non-Active	0.131971	0.00118542	-0.0766193	-0.0709783	-0.101634	0.0167724	0.17831	0.172826	0.0919098	-0.0699497	0.232741	0.111897	0.171955	0.255537	-0.032841	0.120864	0.423263	-0.168105	-0.235866	0.146723	-0.0306317	-0.0932035	0.0848332	0.0339623	-0.213605	0.0104643	0.226525	0.138174	0.162086	0.193645	0.305916	0.0772138	0.128996	1	Primary
GSM3729170_TGATTTTGGGTT	non-Active	0.142412	0.00966792	-0.0413371	-0.0602126	-0.0862245	0.0246398	0.189336	0.18397	0.064902	-0.0631651	0.24043	0.0974118	0.153526	0.227201	-0.0256479	0.130199	0.47602	-0.162834	-0.231172	0.0622581	-0.0226064	-0.0849056	0.144097	0.0424559	-0.210065	0.018283	0.238678	0.146265	0.175058	0.205076	0.394306	0.102476	0.115514	0	Primary
GSM3729170_GGTTGGCTCACG	non-Active	0.156034	0.020598	-0.0335011	-0.0638828	-0.0788795	-0.0644522	0.203947	0.198406	0.0844865	-0.0545124	0.33171	0.122993	0.134719	0.243475	-0.0166003	0.143166	0.416917	-0.156158	-0.225744	0.079742	-0.0125999	-0.0742875	0.106246	0.0538312	-0.205444	0.0284326	0.254666	0.169994	0.20002	0.219949	0.262728	0.0996616	0.128396	0	Primary
GSM3729170_TAATGGAAATAG	non-Active	0.125486	0.0261025	-0.0693627	-0.0628072	-0.0893479	0.169191	0.171578	0.220168	0.0423594	-0.0740007	0.270246	0.0615513	0.16818	0.207206	0.104629	0.114596	0.418868	-0.0255416	-0.238816	0.0925513	-0.035495	-0.0980406	0.0787602	0.0287983	-0.215926	0.00537966	0.219485	0.152874	0.166751	0.186202	0.304436	0.0712896	0.186217	0	Primary
GSM3729170_GATTCCAAAGTC	non-Active	0.0546113	-0.0037902	-0.0748858	-0.0835378	-0.103456	0.0933855	0.0958929	0.0906925	0.0365416	0.120036	0.208487	0.087644	0.207243	0.123485	-0.0893854	0.046258	0.421145	-0.209915	-0.271504	0.257144	-0.0471554	-0.153294	0.2445	-0.0315892	0.00152131	-0.0512297	0.235584	0.100931	0.140981	0.109643	0.392166	0.133878	0.0754529	0	Primary
GSM3729170_GTGCTCCCGCCC	non-Active	0.149032	0.0295184	-0.0640862	-0.0553975	-0.0959951	-0.019853	0.196709	0.19098	0.0784745	-0.0585831	0.288223	0.0823904	0.141385	0.273953	0.125455	0.136781	0.480027	-0.159552	-0.228314	0.0517802	-0.0178656	-0.0797932	0.0999685	0.0482798	-0.207214	0.023702	0.246387	0.150521	0.176559	0.212434	0.397029	0.127003	0.121824	0	Primary
GSM3729170_ATTCTCTCAGTG	non-Active	0.125126	0.0202801	-0.0813673	-0.0612361	-0.0981346	0.27526	0.17133	0.291566	0.0915624	-0.0741581	0.22488	0.0995462	0.172104	0.254915	0.115261	0.114334	0.496785	-0.0259539	-0.238803	0.183076	-0.0354819	-0.0987092	0.13127	0.0283685	-0.216673	0.00491743	0.219229	0.143307	0.195694	0.211073	0.57053	0.12903	0.163103	0	Primary
GSM3729170_GCAACGAGCAAA	non-Active	0.111437	0.00763352	-0.0915568	-0.0698573	-0.107599	0.134507	0.156382	0.203866	0.11699	-0.0834991	0.251418	0.0488104	0.143194	0.23316	0.221804	0.191223	0.44084	-0.0355875	-0.244874	0.140475	0.150871	-0.109524	0.0652926	0.0165816	-0.221845	-0.0058124	0.202927	0.153183	0.161599	0.20127	0.365246	0.0833395	0.173869	0	Primary
GSM3729170_GACTTTAAGGGT	non-Active	0.117528	0.000519556	-0.062167	-0.0759874	-0.0915866	0.0377709	0.238381	0.187785	0.0540101	-0.0796054	0.257104	0.0993902	0.186677	0.286329	-0.0446534	0.105339	0.407469	-0.176871	-0.243484	0.0837903	0.0334952	-0.103153	0.0722624	0.0215216	-0.220193	-0.00134737	0.210183	0.159315	0.202919	0.220355	0.298008	0.0636705	0.133061	0	Primary
GSM3729170_CGCGTCAAAGCA	non-Active	0.154764	0.039769	-0.0599235	-0.0477702	-0.0864998	0.0296753	0.202767	0.197304	0.0845907	-0.0544927	0.254958	0.0877772	0.139128	0.279908	-0.0166565	0.142157	0.522588	-0.156113	-0.225508	0.0572898	0.021937	-0.0751134	0.105884	0.0532258	-0.2045	0.0283735	0.252857	0.151521	0.171743	0.283035	0.404157	0.0987644	0.127474	0	Primary
GSM3729170_CTGCACCCACGT	non-Active	0.0993996	-0.00152799	-0.0997899	-0.0607639	-0.119185	0.0748734	0.218789	0.252593	0.0398337	0.16811	0.28984	0.0830149	0.219953	0.226945	-0.0569828	0.3441	0.473508	-0.0297075	-0.250931	0.0675558	-0.02098	-0.118412	0.0557898	0.130917	0.0390953	-0.0160111	0.189436	0.129309	0.167654	0.310955	0.437897	0.0989428	0.163362	0	Primary
GSM3729170_TCATGATAAACT	non-Active	0.100231	0.00856487	-0.0524446	-0.0671984	-0.0766434	0.125509	0.143907	0.21883	0.0371903	-0.090618	0.247114	0.0391313	0.209801	0.220444	0.158787	0.178963	0.504259	0.161767	-0.249306	0.0521202	0.0169356	-0.118451	0.0558999	0.00637474	-0.226545	-0.0146933	0.189613	0.120933	0.181683	0.299556	0.550767	0.0472675	0.137526	0	Primary
GSM3729170_TCACCAATCGCA	non-Active	0.150437	0.0363206	-0.0627151	-0.0531261	-0.0889637	-0.067259	0.197967	0.192594	0.0916285	-0.0574622	0.249712	0.0837496	0.138804	0.274817	0.123914	0.227272	0.482744	-0.158293	-0.227448	0.0946682	-0.0168991	-0.0785741	0.101778	0.0928581	-0.206565	0.0246756	0.247842	0.157315	0.182432	0.24314	0.397787	0.0945036	0.144864	0	Primary
GSM3729170_TGAACACATAGT	non-Active	0.135388	0.0329045	-0.0625011	-0.0482195	-0.0902689	0.0104424	0.181738	0.176106	0.0925924	0.207002	0.191575	0.069957	0.161314	0.26227	0.258448	0.213592	0.467816	-0.166239	-0.233742	0.106583	0.0387229	-0.0912372	0.087319	0.0362265	0.0688907	0.0124706	0.230635	0.140176	0.177453	0.263252	0.388487	0.080189	0.132003	0	Primary
GSM3729170_CTGGGATCCATT	non-Active	0.14802	0.0146231	-0.064631	-0.063734	-0.0938493	-0.068669	0.195495	0.218568	0.0624569	-0.0590157	0.249384	0.168115	0.132009	0.233562	0.124937	0.135955	0.40686	-0.159642	-0.228615	0.0655181	-0.0183423	-0.0809337	0.320208	0.130933	-0.207253	0.0227087	0.245306	0.144618	0.164021	0.211608	0.324541	0.0924099	0.121404	0	Primary
GSM3729170_CACACTGTTCAG	non-Active	0.158383	0.0275076	-0.0569787	-0.059563	-0.0814357	0.0406617	0.206487	0.200965	0.0788568	-0.0522902	0.21768	0.0906673	0.163309	0.245903	-0.0139366	0.145802	0.491878	-0.154303	-0.224066	0.0733991	-0.0106275	-0.0726358	0.109062	0.0560408	-0.203182	0.0308126	0.256967	0.15502	0.167687	0.222684	0.405999	0.171731	0.154026	0	Primary
GSM3729170_ACTAATATCGCA	non-Active	0.131645	0.00713436	-0.0761803	-0.0643621	-0.098543	0.0860415	0.178063	0.172607	0.0855564	-0.0701857	0.231671	0.0671241	0.182782	0.255295	-0.0337513	0.209737	0.503768	-0.168678	-0.236495	0.0748261	0.00126193	-0.0928102	0.0845814	0.0333811	-0.214667	0.00969716	0.226663	0.1405	0.162057	0.219372	0.45828	0.0769829	0.105231	0	Primary
GSM3729170_CTCGCTAGTCAT	non-Active	0.1267	0.0189119	-0.0801133	-0.0632667	-0.0911771	-0.0100262	0.172769	0.213377	0.0875535	0.198015	0.27001	0.0625886	0.217258	0.208442	0.105722	0.115553	0.497159	-0.170375	-0.2382	0.0564429	0.0248185	-0.0972934	0.293921	0.0295127	0.315226	0.00599926	0.220862	0.133299	0.180786	0.187992	0.452222	0.0725857	0.149171	0	Primary
GSM3729170_GTGCTAACTTTA	non-Active	0.0818889	0.00570731	-0.0994295	-0.0760827	-0.110523	0.221424	0.19954	0.30786	0.0454361	-0.102417	0.28511	0.123301	0.298906	0.200929	0.0141809	0.181592	0.532975	-0.030613	-0.257828	0.107603	0.00428986	-0.131625	0.0985883	0.0317332	-0.233074	-0.0283637	0.266353	0.136301	0.162811	0.396335	0.555422	0.0305759	0.347782	0	Primary
GSM3729170_TTCGAGAGACTG	non-Active	0.135421	0.00442029	-0.073643	-0.0682909	-0.0888282	-0.00389587	0.182053	0.176578	0.101404	-0.0675702	0.275072	0.115597	0.183563	0.260111	-0.0305257	0.123407	0.504374	-0.166419	-0.234555	0.104735	-0.0281913	-0.090136	0.140239	0.0365715	-0.212622	0.0127755	0.230812	0.142249	0.184389	0.197206	0.455122	0.080593	0.125117	1	Primary
GSM3729170_GCGACTATAAAG	non-Active	0.103918	-0.0030567	-0.0967124	-0.0553302	-0.095957	0.040936	0.14838	0.216608	0.0518962	-0.0882581	0.205814	0.095697	0.172533	0.225546	0.17507	0.282233	0.43135	-0.182716	-0.248335	0.15474	0.0295224	-0.114558	0.287468	0.100467	0.043179	-0.0115756	0.194235	0.131862	0.161925	0.236285	0.418349	0.0719011	0.124003	0	Primary
GSM3729170_GGTCGTTCTGAC	non-Active	0.129588	0.0559032	-0.0778057	-0.0517421	-0.0891791	-0.0807882	0.175849	0.202581	0.0638234	-0.0717392	0.229889	0.11009	0.160035	0.212399	0.108161	0.208444	0.500566	-0.170004	-0.237702	0.159193	0.0344259	-0.0945406	0.0826463	0.031904	-0.215552	0.00810392	0.224342	0.134924	0.180385	0.19076	0.52154	0.128296	0.170309	0	Primary
GSM3729170_GTGCCCGAACGT	non-Active	0.148436	0.0151624	-0.0640907	-0.0487624	-0.0805069	-0.0198552	0.196023	0.234956	0.0941127	-0.0589174	0.206837	0.0819397	0.172524	0.273957	-0.021658	0.135981	0.51745	-0.159866	-0.228917	0.0820537	-0.0182461	-0.0799505	0.100173	0.0480013	-0.207391	0.0231217	0.246112	0.167808	0.157184	0.211647	0.525692	0.0928192	0.143248	1	Primary
GSM3729170_TTGGTAGACTTC	non-Active	-0.0404387	-0.0560733	-0.0893628	-0.0913195	-0.126895	0.292671	-0.00644007	-0.0108418	-0.0109862	0.299332	0.227586	-0.0205082	0.219915	0.0990245	0.0645448	0.0791138	0.335031	-0.128939	-0.314707	0.106609	-0.0878158	-0.227031	-0.00285055	0.00636638	0.0355667	-0.12741	0.0282198	0.0151182	0.165461	0.00451847	0.334576	-0.00227853	-0.0375992	0	Primary
GSM3729170_AATACAGGTGAT	non-Active	0.126767	0.0141902	-0.0802237	-0.062811	-0.0946574	0.0958145	0.247484	0.269288	0.0599339	-0.0728011	0.271428	0.0627102	0.207549	0.249322	-0.0365049	0.115029	0.455422	-0.170465	-0.237649	0.165536	0.00417278	-0.0977653	0.0800975	0.0291676	-0.215414	0.00619596	0.22039	0.123043	0.199833	0.187553	0.438419	0.106324	0.142851	1	Primary
GSM3729170_TAGCAAGAGACA	non-Active	0.154202	0.0249666	-0.059874	-0.0527198	-0.0884375	-0.0651801	0.201845	0.196325	0.0677859	-0.055358	0.255191	0.0870117	0.144155	0.240991	-0.0173871	0.140623	0.451813	-0.156607	-0.226085	0.0701992	-0.0141394	-0.0758606	0.105365	0.0520574	-0.205719	0.0271835	0.252208	0.157929	0.186816	0.300201	0.334041	0.097909	0.149648	0	Primary
GSM3729170_CCACGATATGCG	non-Active	0.132207	0.00628097	-0.0763536	-0.0649436	-0.0908102	0.0632292	0.178411	0.255372	0.120499	-0.0695367	0.275798	0.0673674	0.196241	0.255808	0.110884	0.121218	0.425701	-0.0205769	-0.235604	0.221531	0.00478309	-0.0939114	0.0845342	0.115704	-0.213487	0.00995287	0.226958	0.145787	0.184697	0.194065	0.380028	0.0773397	0.169642	1	Primary
GSM3729170_AGACCCAGTTAC	non-Active	0.0912848	-0.0215493	-0.0807267	-0.0757674	-0.113568	0.130282	0.134781	0.212968	0.0435191	-0.0963012	0.236755	0.0826224	0.244465	0.218436	0.0503649	0.271571	0.467199	0.142147	-0.253908	0.130571	-0.0221843	-0.12553	0.298694	0.0901244	-0.229986	-0.0221678	0.277785	0.114529	0.19217	0.148624	0.560655	0.0785207	0.153284	1	Primary
GSM3729170_AGGTAACCGCGC	non-Active	0.14838	0.0191661	-0.0391961	-0.0563847	-0.0891474	0.0182499	0.195551	0.190193	0.0780458	0.221841	0.297388	0.0814103	0.122422	0.234	-0.0215456	0.13547	0.442452	-0.159788	-0.229048	0.0685658	-0.0185085	-0.0803438	0.321852	0.0472143	0.0800412	0.0223349	0.24562	0.156957	0.170609	0.211352	0.325047	0.107894	0.164413	0	Primary
GSM3729170_TAATTCCACTGG	non-Active	0.145267	0.0166489	-0.0667045	-0.0626539	-0.0758008	0.0980893	0.192539	0.186917	0.0759177	-0.0610019	0.245098	0.123489	0.158785	0.27019	0.0586954	0.132979	0.442304	-0.161541	-0.230071	0.0901693	0.0780355	-0.0828607	0.0961925	0.0449138	-0.208905	0.0202106	0.242356	0.141702	0.161116	0.208086	0.326409	0.0895501	0.118293	1	Primary
GSM3729170_CGGTAGCGCCCT	non-Active	0.0257715	0.00200379	-0.117707	-0.0948093	-0.132234	0.209852	0.0646479	0.174986	-0.00602459	0.0751899	0.226032	-0.0267624	0.255824	0.160386	0.206774	0.016324	0.406244	-0.224042	-0.283422	0.157894	0.0631917	-0.176025	0.168264	-0.0566765	-0.257223	-0.0737417	0.205749	0.0879901	0.221049	0.22469	0.473667	0.012552	0.094656	1	Primary
GSM3729170_AGCTCCACGACT	non-Active	0.101962	0.00861565	-0.098313	-0.0730446	-0.0989768	0.0264958	0.146222	0.221896	0.0486553	0.15391	0.242385	0.0863667	0.217979	0.223916	-0.0548361	0.0917031	0.474087	-0.0423172	-0.249083	0.0786094	0.0042872	-0.116524	0.0577879	0.00862679	-0.225581	0.113393	0.19215	0.119759	0.176178	0.160671	0.55417	0.0675522	0.16508	0	Primary
GSM3729170_TAAATCACGTCT	non-Active	0.125992	0.0150108	-0.0539567	-0.063428	-0.0930573	0.218923	0.172061	0.195876	0.0716031	0.198109	0.266471	0.183499	0.162865	0.254067	0.0794284	0.114177	0.455662	-0.171387	-0.238724	0.0592794	-0.0353157	-0.0973328	0.355866	0.0288952	0.061964	0.005419	0.220036	0.156813	0.185654	0.187021	0.439585	0.0719297	0.125059	0	Primary
GSM3729170_ATGCACGTCAAA	non-Active	0.151606	0.0225996	-0.0621118	-0.0623199	-0.0875128	0.0318442	0.199361	0.193854	0.0734314	-0.0573638	0.291208	0.0844149	0.100409	0.276337	-0.018983	0.139456	0.469309	-0.158147	-0.227422	0.0675479	-0.0160069	-0.0776696	0.102659	0.0502836	-0.206368	0.0254428	0.24918	0.145826	0.181126	0.215457	0.395836	0.0953903	0.124426	0	Primary
GSM3729170_TGAATCTGGCCG	non-Active	0.121136	-0.00177471	-0.0845079	-0.0673388	-0.102316	0.106698	0.166869	0.235173	0.0552699	-0.0769309	0.266077	0.057538	0.175371	0.243673	-0.0408433	0.110164	0.490495	-0.0792069	-0.240455	0.08983	-0.0387751	-0.101462	0.0745909	0.0248209	-0.217813	0.00211449	0.214215	0.117471	0.192215	0.181637	0.507897	0.131781	0.0954299	1	Primary
GSM3729170_GGAGATCACAAC	non-Active	0.132387	0.0200181	-0.0518286	-0.0631361	-0.0878971	-0.0782962	0.178613	0.2224	0.0576321	-0.0691237	0.275013	0.0673459	0.169159	0.214017	-0.0318969	0.121624	0.460382	-0.167397	-0.235355	0.0825185	0.00485516	-0.0941867	0.0844556	0.0339684	-0.212956	0.0101201	0.227391	0.150986	0.136409	0.194157	0.379404	0.0773607	0.129786	1	Primary
GSM3729170_TGACTCCAAGAG	non-Active	0.142626	0.00985363	-0.0687509	-0.0642142	-0.0950129	-0.0238458	0.264169	0.268832	0.0924945	-0.0624572	0.278074	0.120678	0.169445	0.22665	-0.0250972	0.130907	0.472163	-0.162395	-0.230543	0.0706441	-0.0223396	-0.0856922	0.143902	0.0428918	-0.209279	0.0184994	0.239052	0.161873	0.167035	0.296481	0.452582	0.158954	0.196352	0	Primary
GSM3729170_GATCCCGCGGGG	non-Active	0.150853	0.0263073	-0.0628052	-0.0551408	-0.0919146	-0.018287	0.198383	0.241856	0.0726645	0.126079	0.249127	0.121307	0.169727	0.274714	-0.0188482	0.139115	0.448444	-0.157529	-0.226635	0.109487	-0.0159456	-0.0792426	0.101636	0.0498961	-0.205483	0.0253346	0.248354	0.152395	0.187326	0.214506	0.332598	0.0947817	0.146897	1	Primary
GSM3729170_TCTTGGGGGGCT	non-Active	0.155146	0.0473366	-0.0468796	-0.044854	-0.0861473	-0.0644587	0.202913	0.244427	0.0764633	-0.05465	0.29416	0.122064	0.148001	0.241755	0.0656251	0.142524	0.525185	-0.155989	-0.22556	0.0792533	0.107877	-0.0756246	0.105428	0.053026	0.085163	0.0277343	0.344424	0.167284	0.20063	0.218789	0.473545	0.0987801	0.174128	0	Primary
GSM3729170_ATTGAGACTCTC	non-Active	0.0457885	-0.0374228	-0.0638984	-0.102616	-0.118269	0.184633	0.0864857	0.171508	0.0287176	-0.126311	0.237803	0.123546	0.23561	0.181549	0.0649536	0.126018	0.478483	-0.0611153	-0.274598	-0.00796645	-0.095617	-0.160176	0.345024	0.00390993	-0.248078	-0.0104991	0.248846	0.075413	0.163777	0.180489	0.534826	0.0308943	0.111116	1	Primary
GSM3729170_CGACTTGTGTTC	non-Active	-0.0782923	-0.0561395	-0.198141	-0.106106	-0.138302	0.336347	0.0656623	0.191508	-0.0457192	0.192451	0.223078	0.00226256	0.330493	0.215602	0.169797	0.247688	0.384257	0.0576219	-0.329733	0.18199	0.0349014	-0.258807	0.183779	0.0929203	-0.111516	-0.107151	-0.0156536	0.0486649	0.15649	0.323362	0.506448	0.0498795	0.239208	1	Primary
GSM3729170_CCGGCTGTAGGC	non-Active	0.11237	0.0177272	-0.0905122	-0.0575416	-0.111093	0.119326	0.157158	0.180573	0.0404816	0.210507	0.258083	0.0923864	0.205794	0.280692	0.0338732	0.101222	0.485833	-0.179131	-0.245044	0.132201	0.0118146	-0.108541	0.0669288	0.0167995	0.0784973	-0.0058419	0.204166	0.130872	0.181143	0.313707	0.446946	0.0757618	0.154123	0	Primary
GSM3729170_ATACATTTCTGA	non-Active	0.132263	0.0156211	-0.0758223	-0.0679153	-0.101576	0.0916461	0.178805	0.173565	0.0733646	-0.0695957	0.272225	0.112516	0.182972	0.260314	-0.0333355	0.120352	0.42443	-0.168464	-0.23622	0.05305	0.00728674	-0.092063	0.0857142	0.0341621	-0.213782	0.0105135	0.227135	0.137691	0.201304	0.236853	0.234922	0.102445	0.207761	0	Primary
GSM3729170_TTATGAAGTTTT	non-Active	0.0451142	-0.00447572	-0.103619	-0.079954	-0.109164	0.179985	0.0854067	0.178434	0.0324667	0.300392	0.199785	0.0394503	0.245847	0.222836	0.106309	0.309777	0.457619	0.0275172	-0.274991	0.0274623	0.217922	-0.160845	0.312307	0.0828185	-0.0058196	0.057219	0.227979	0.110553	0.169677	0.248676	0.486011	0.0886597	0.212514	0	Primary
GSM3729170_GGCATATGCGTG	non-Active	0.148369	0.0243239	-0.0644194	-0.0619046	-0.0872039	0.0342965	0.195978	0.190447	0.0706829	-0.0591731	0.246068	0.0817537	0.173574	0.23427	-0.0210286	0.136388	0.480037	-0.159394	-0.228655	0.0653853	-0.0182854	-0.0802258	0.32082	0.0480739	-0.207135	0.0232496	0.245778	0.148228	0.183041	0.235074	0.395788	0.116618	0.144429	0	Primary
GSM3729170_TACGTGGTAGCA	non-Active	0.128925	0.0380867	-0.0543088	-0.0555331	-0.0823517	-0.0809784	0.174893	0.169288	0.0770473	-0.0716212	0.267674	0.0647062	0.117247	0.252161	-0.0350888	0.116707	0.457046	-0.169667	-0.236863	0.0349417	-0.0331683	-0.096035	0.0813876	0.0310988	-0.215198	0.00765151	0.223261	0.14682	0.181336	0.214741	0.375521	0.0925195	0.102678	1	Primary
GSM3729170_ACACGTAACTCT	non-Active	0.155899	0.0251387	-0.0586965	-0.0539254	-0.0749562	-0.0640128	0.203767	0.245842	0.104248	-0.054414	0.347458	0.125903	0.140496	0.281505	-0.0163755	0.143114	0.452112	-0.155933	-0.225495	0.0720585	-0.0126743	-0.0741695	0.106246	0.0540188	-0.204795	0.0287768	0.254293	0.16709	0.162443	0.26248	0.333504	0.0996302	0.128393	1	Primary
GSM3729170_CCTATATCGATG	non-Active	0.128273	0.0165572	-0.079071	-0.0574109	-0.0893611	-0.0277868	0.174669	0.244273	0.0969751	0.218893	0.26887	0.100323	0.208611	0.21141	-0.0361453	0.288568	0.499864	-0.170712	-0.238252	0.171716	0.0607973	-0.0949732	0.0819383	0.11277	0.0831127	0.0075925	0.222435	0.141378	0.15907	0.215067	0.572071	0.0904961	0.102389	0	Primary
GSM3729170_CCTTGTCGCCTA	non-Active	0.106098	0.0198847	-0.0950171	-0.0680284	-0.101553	-0.00396021	0.150841	0.190716	0.0461347	-0.0872159	0.245616	0.0442892	0.180648	0.23742	0.0865742	0.0953351	0.479969	-0.182525	-0.248152	0.217323	0.0817978	-0.112827	0.0609345	0.0120533	-0.224736	0.116941	0.197244	0.108008	0.205907	0.165465	0.441948	0.0530133	0.131604	0	Primary
GSM3729170_GTCAACATGTCA	non-Active	0.0571064	-0.0144167	-0.131056	-0.0874388	-0.0978588	0.303582	0.0982869	0.121301	0.00808768	0.121668	0.262053	0.0477638	0.231556	0.172019	0.061651	0.0484083	0.433921	-0.20742	-0.269301	0.0497387	-0.0535636	-0.152114	0.0162209	-0.0300999	0.00292922	-0.0491152	0.140666	0.083007	0.160458	0.111631	0.523819	0.0331429	0.108758	1	Primary
GSM3729170_GAAACACTAATG	non-Active	0.0706384	-0.0217372	-0.121022	-0.082659	-0.117909	0.267614	0.112875	0.18572	0.0141272	-0.109949	0.220453	0.0580587	0.253412	0.188785	0.0167148	0.150371	0.447694	-0.200867	-0.263571	0.0525682	-0.00422936	-0.140631	0.029185	-0.0180345	-0.237833	-0.0377757	0.156163	0.107423	0.141172	0.20309	0.494548	0.0540376	0.0987372	0	Primary
GSM3729170_CGTAGGGGAGGT	non-Active	0.154404	0.0394687	-0.0598897	-0.0540228	-0.0885363	-0.0649047	0.202519	0.197125	0.0762649	-0.055181	0.213575	0.0871906	0.180411	0.280216	-0.0171623	0.142078	0.523568	-0.156652	-0.22636	0.0567494	-0.0138464	-0.0747988	0.329572	0.0532137	-0.205011	0.0280687	0.252778	0.151234	0.155721	0.218441	0.469243	0.0984495	0.127139	0	Primary
GSM3729170_GATCTAAGATCA	non-Active	0.137051	0.0558578	-0.0611544	-0.039559	-0.0985916	0.0263642	0.183851	0.178459	0.101931	-0.0665279	0.287142	0.0716883	0.184576	0.26116	-0.0295142	0.125426	0.472704	-0.165509	-0.233716	0.0832321	-0.0268443	-0.0886416	0.0893486	0.0383877	-0.21154	0.0145457	0.232445	0.149497	0.195183	0.199213	0.393355	0.116262	0.133493	0	Primary
GSM3729170_GACTAATTTCTT	non-Active	-0.00378761	-0.0191075	-0.153797	-0.0971376	-0.120625	0.202353	0.104314	0.199153	-0.0125542	0.234417	0.256522	0.0149794	0.267995	0.134718	0.116865	0.0729011	0.412212	0.0165278	-0.296652	0.152512	-0.0753477	-0.197812	0.186411	-0.0104197	-0.269238	-0.0963422	0.0696744	0.0550528	0.156855	0.173538	0.513528	0.0702769	0.0918879	0	Primary
GSM3729170_AGCGTGACAGCT	non-Active	0.149414	0.0254403	-0.0637282	-0.0481481	-0.0858097	-0.0679214	0.272028	0.221271	0.0800887	-0.0582684	0.249052	0.0829913	0.132599	0.274188	0.0618235	0.13703	0.513845	-0.1589	-0.228104	0.0757541	0.0196829	-0.0795179	0.100802	0.0487217	-0.207155	0.0240462	0.246859	0.145817	0.166252	0.296618	0.396622	0.0936483	0.137988	0	Primary
GSM3729170_GGTAAGGGCCTT	non-Active	0.0843165	-0.00659912	-0.0947688	-0.0841055	-0.0949469	-0.0207166	0.127464	0.247179	0.0568004	-0.10108	0.232742	0.081093	0.208671	0.214189	0.141596	0.0752873	0.410922	-0.0556736	-0.257041	0.0211558	-0.0272461	-0.130406	0.100129	-0.00632631	-0.232169	-0.0265738	0.293824	0.111336	0.167281	0.141712	0.411455	0.0665358	0.126395	0	Primary
GSM3729170_CTAACGAGTCAT	non-Active	0.112538	0.0214856	-0.0905843	-0.0600897	-0.105959	0.00140215	0.241373	0.185374	0.0508384	-0.0824568	0.25817	0.0500122	0.15625	0.243956	0.035309	0.267661	0.482977	-0.0916096	-0.0697365	0.0820366	-0.0102887	-0.108305	0.0670547	0.0966545	-0.221904	-0.00505511	0.204559	0.127248	0.176144	0.172194	0.441975	0.0766509	0.0871646	1	Primary
GSM3729170_TGCCCGCATCTA	non-Active	0.153719	0.0188899	-0.0603918	-0.0569753	-0.0860921	-0.0168711	0.201294	0.19569	0.0864895	-0.055181	0.252195	0.0862892	0.134307	0.239777	-0.0169038	0.140911	0.449006	-0.156281	-0.225718	0.0909264	0.0210149	-0.076883	0.104468	0.0517486	-0.204834	0.0271442	0.251323	0.155162	0.180909	0.217365	0.33024	0.131004	0.12647	0	Primary
GSM3729170_GTTGCGTTCCTA	non-Active	0.152898	0.0240402	-0.0607362	-0.0578274	-0.0845254	0.0810658	0.200777	0.242612	0.0667128	-0.0560069	0.25424	0.123621	0.150433	0.239867	-0.018511	0.140229	0.483607	-0.157529	-0.226701	0.200508	0.0453547	-0.0766078	0.327071	0.0515367	-0.20568	0.0263869	0.251107	0.149379	0.196518	0.216375	0.398074	0.0969068	0.148605	0	Primary
GSM3729170_AGCCTTATCATC	non-Active	0.155787	0.0320434	-0.0590635	-0.0489518	-0.0862328	-0.063862	0.203643	0.19814	0.0769594	-0.0539421	0.297024	0.132326	0.194639	0.242924	0.2078	0.143127	0.451183	-0.155753	-0.225206	0.0578146	-0.0127967	-0.0745628	0.106388	0.054037	-0.204008	0.0289636	0.254096	0.160693	0.183298	0.242356	0.332957	0.0994098	0.128353	0	Primary
GSM3729170_CGCTCTGCTCAC	non-Active	0.128666	0.00964887	-0.0790935	-0.055537	-0.0999667	-0.0809587	0.174961	0.169257	0.0711253	0.200248	0.271352	0.0643055	0.164575	0.256175	-0.0354372	0.11773	0.41826	-0.169903	-0.237072	0.0979249	-0.0329409	-0.0961136	0.0811044	0.0311109	0.0639227	0.00769085	0.223025	0.1251	0.155565	0.190484	0.302846	0.0740706	0.103108	1	Primary
GSM3729170_AGTTCTAGACTT	non-Active	0.113156	0.00496359	-0.0900057	-0.0621393	-0.0990664	0.00214277	0.233464	0.293226	0.063139	-0.0821225	0.296293	0.089652	0.230725	0.193	0.0932716	0.19273	0.500826	-0.034754	-0.244271	0.0405663	-0.0447274	-0.107282	0.0675896	0.0619994	-0.221255	0.0380104	0.205385	0.142636	0.176075	0.288398	0.442454	0.0943053	0.200087	0	Primary
GSM3729170_CGTCCTTAATCC	non-Active	0.0781912	0.0151637	-0.0695058	-0.0746861	-0.124103	0.209429	0.194939	0.246308	0.0890889	0.386626	0.219123	0.019487	0.272297	0.196217	0.0786979	0.0675645	0.496362	-0.196484	-0.259559	0.0802706	0.0604496	-0.135676	0.0354783	0.0187651	0.284979	0.0889127	0.164737	0.109695	0.168172	0.268539	0.497666	0.128817	0.128285	0	Primary
GSM3729170_CTCATCCGCCAC	non-Active	0.074943	-0.0269739	-0.118122	-0.086342	-0.130127	0.151426	0.117056	0.154882	0.044385	-0.106744	0.226381	0.0971715	0.25834	0.207994	0.231359	0.0658862	0.465955	-0.112788	-0.260346	-0.00999607	0.017548	-0.139019	0.0325519	-0.0149894	-0.236142	-0.0347072	0.160823	0.104043	0.160936	0.173544	0.453506	0.0682372	0.0521118	1	Primary
GSM3729170_ACGAGGGGCACT	non-Active	0.11709	0.0299898	-0.0630918	-0.0658741	-0.0995995	0.132015	0.245872	0.242911	0.0448554	0.101223	0.2188	0.0991103	0.195646	0.24689	-0.0438217	0.106913	0.522729	-0.0313486	-0.242606	0.142224	-0.00303577	-0.104569	0.126236	0.0216124	-0.219682	-0.00108183	0.209397	0.153333	0.217848	0.36361	0.4486	0.0632507	0.13293	0	Primary
GSM3729170_TACCTTGCATTC	non-Active	0.122114	0.00424678	-0.0836727	-0.0622226	-0.0897441	0.0168338	0.167779	0.235647	0.0664402	-0.0764196	0.265794	0.0579601	0.218051	0.249563	0.101856	0.111843	0.483545	-0.086467	-0.240167	0.211168	-0.037638	-0.101698	0.0752359	0.0253779	-0.21742	0.00247838	0.215316	0.149413	0.162562	0.31147	0.426346	0.101941	0.177608	0	Primary
GSM3729170_CGGTCGTACCTG	non-Active	0.104525	0.00542235	-0.0961855	-0.0679991	-0.0836787	0.16551	0.149054	0.188893	0.0505498	0.19849	0.332236	0.0874604	0.176895	0.225783	-0.0539032	0.277886	0.42428	-0.183862	-0.249489	0.139638	-0.0171952	-0.113614	0.114716	0.0985163	0.0679744	-0.0122149	0.195395	0.106129	0.138617	0.205923	0.273457	0.0690373	0.124925	0	Primary
GSM3729170_GATATGTCAGTA	non-Active	0.0143525	-0.0247145	-0.140863	-0.11074	-0.126778	0.296144	0.142315	0.259796	-0.0152349	0.220422	0.216515	0.0734895	0.316392	0.150737	0.0426906	0.00816858	0.485206	-0.00606986	-0.287133	0.12644	-0.0133534	-0.185581	0.152098	-0.0654788	-0.0325032	0.0502399	0.0908539	0.0844801	0.154621	0.333398	0.47657	0.0612807	0.203704	1	Primary
GSM3729170_GAAACCAATCGG	non-Active	0.142715	0.0196352	-0.0685033	-0.0633928	-0.0974193	-0.0723284	0.189695	0.18407	0.0736018	-0.0626342	0.281507	0.12114	0.169518	0.227257	-0.0257378	0.129911	0.420876	-0.1628	-0.230792	0.10676	-0.0225627	-0.0849843	0.0941944	0.0425165	-0.209849	0.0184305	0.239013	0.153575	0.211383	0.204958	0.317862	0.0871049	0.153908	0	Primary
GSM3729170_CGCGAGTAGGAA	non-Active	0.151313	0.0173153	-0.0621838	-0.0607984	-0.0862912	-0.0668721	0.199024	0.193591	0.0654882	-0.0570689	0.252309	0.0844435	0.165043	0.237619	-0.018983	0.139403	0.48331	-0.157945	-0.227422	0.0544353	-0.0159063	-0.0781415	0.10258	0.0501625	-0.206172	0.0251772	0.248983	0.154714	0.15996	0.215359	0.462667	0.119382	0.147542	0	Primary
GSM3729170_TAAACGCACACC	non-Active	0.0774606	-0.011033	-0.10258	-0.0824925	-0.111369	0.164078	0.206608	0.149096	0.0295056	-0.105308	0.225934	0.0452671	0.235485	0.201659	-0.0721108	0.0682332	0.452737	-0.196832	-0.259992	0.167407	0.0237433	-0.135833	0.0348175	-0.0122894	-0.235493	0.0889301	0.262396	0.0874139	0.17605	0.191309	0.424472	0.045585	0.189509	0	Primary
GSM3729170_AAGACTGAGTCC	non-Active	0.103221	-0.00599634	-0.0852842	-0.071561	-0.101674	0.00344283	0.147605	0.142194	0.0428822	-0.0885138	0.295162	0.127193	0.226378	0.270654	-0.0534649	0.196627	0.47032	-0.183031	-0.248401	0.0306862	0.0238615	-0.115934	0.0584959	0.0594956	-0.225031	-0.0125001	0.193605	0.148908	0.178386	0.217382	0.42865	0.0902439	0.119311	0	Primary
GSM3729170_GACTTATGTTTT	non-Active	0.0896776	0.0276484	-0.0716578	-0.0490817	-0.089427	0.0471211	0.20812	0.217673	0.0888887	0.38375	0.236325	0.0297598	0.230278	0.273532	0.139618	0.0790504	0.528373	-0.189617	-0.25417	0.111072	0.0496217	-0.127142	0.160703	-0.00254869	0.0774426	-0.0234069	0.177775	0.112426	0.237146	0.392722	0.491709	0.150086	0.171168	0	Primary
GSM3729170_AACCGTCTGGGC	non-Active	0.143322	0.0262599	-0.032005	-0.0575592	-0.0900477	0.198515	0.190516	0.184853	0.0933763	-0.0623785	0.244862	0.0773612	0.183377	0.267705	-0.0247937	0.131379	0.474549	-0.161867	-0.230399	0.102629	-0.0218498	-0.084591	0.0944304	0.0434366	-0.209338	0.0192468	0.23976	0.147647	0.168171	0.206079	0.391135	0.0877608	0.116666	0	Primary
GSM3729170_ACCATTTTACCT	non-Active	0.032841	-0.0480705	-0.103597	-0.0961132	-0.10639	0.24431	0.0728975	0.0677711	0.0678403	0.169479	0.244958	-0.0205028	0.218745	0.16067	-0.106975	0.0238502	0.412841	-0.222907	-0.282032	0.123662	-0.0459589	-0.168946	-0.0062146	-0.0502109	0.267744	-0.0687751	0.113705	0.0696524	0.171908	0.1276	0.523151	0.00581723	0.0769026	1	Primary
GSM3729170_GGAACATCCCTA	non-Active	0.123946	0.00836828	-0.0820878	-0.0549538	-0.0863743	0.0524152	0.169779	0.164381	0.0644538	-0.0751217	0.225031	0.0604496	0.121636	0.205678	-0.0395957	0.203142	0.474065	-0.172983	-0.239891	0.194087	0.0541646	-0.0991418	0.0776746	0.0270488	-0.217479	0.134568	0.217912	0.131082	0.187627	0.184785	0.442085	0.0867628	0.121072	0	Primary
GSM3729170_TCCGCCCAGAAT	non-Active	0.0948364	0.0126436	-0.103329	-0.0678276	-0.110863	-0.00182337	0.138478	0.167787	0.0356004	-0.0935284	0.274961	0.18891	0.226009	0.170139	0.0967875	0.0848326	0.466552	-0.187178	-0.251902	0.0523236	-0.0193239	-0.122541	0.108599	0.00250026	-0.227528	-0.0182732	0.183714	0.119801	0.159231	0.15248	0.503301	0.115757	0.121853	0	Primary
GSM3729170_AGGTCTACGTGT	non-Active	0.118731	0.000945221	-0.0857709	-0.0531873	-0.0959996	-0.0326665	0.164261	0.188239	0.0812159	-0.0787991	0.213853	0.0557854	0.18806	0.249145	0.174698	0.357782	0.491989	-0.176163	-0.242671	0.0853098	0.0289566	-0.102327	0.329598	0.103002	0.0556928	-0.000354055	0.211835	0.136257	0.171638	0.178686	0.50955	0.10294	0.114585	0	Primary
GSM3729170_TGTGTAGTTCGT	non-Active	0.138917	0.0388659	-0.0711733	-0.0477687	-0.0989689	0.0454426	0.185537	0.180077	0.0630157	0.211485	0.327965	0.118285	0.138586	0.222559	-0.0278732	0.126934	0.415857	-0.16434	-0.232824	0.0994816	0.0497998	-0.0881697	0.091331	0.0394532	0.0725477	0.0154801	0.234667	0.149216	0.172549	0.201016	0.314146	0.13335	0.112538	0	Primary
GSM3729170_GGGAAAAAGCTA	non-Active	0.183022	0.0147125	-0.069782	-0.0550587	-0.0901095	-0.0731875	0.228982	0.240116	0.0844875	-0.0634404	0.301078	0.113493	0.153578	0.226391	0.118802	0.21965	0.435755	-0.163193	-0.231697	0.0618428	0.0370324	-0.0853775	0.0933605	0.0857013	-0.209829	0.15165	0.237597	0.160154	0.172262	0.290759	0.389019	0.135101	0.11473	0	Primary
GSM3729170_GTAGGGAGGCCG	non-Active	0.140254	0.0123497	-0.0701873	-0.0710335	-0.0902933	-0.0245865	0.187032	0.181359	0.0730487	-0.0635781	0.283135	0.0746714	0.162076	0.266805	-0.0259289	0.128862	0.469672	-0.162676	-0.231251	0.0781526	0.0111694	-0.0877765	0.0921805	0.0408516	-0.209456	0.0168766	0.236279	0.141822	0.182552	0.228506	0.38671	0.0848748	0.15967	1	Primary
GSM3729170_GGAGTGACTATA	non-Active	0.119462	0.0114856	-0.0856133	-0.03975	-0.0816884	0.212334	0.250477	0.221839	0.0749865	0.190194	0.263045	0.0562647	0.190505	0.247166	0.0989119	0.108827	0.491947	-0.175433	-0.242186	0.137633	0.0573891	-0.102052	0.285162	0.0238099	0.306527	0.140748	0.212661	0.140496	0.190814	0.205158	0.509797	0.0998195	0.119765	0	Primary
GSM3729170_GCTGTCACCCAC	non-Active	0.141805	0.0320885	-0.0692237	-0.056794	-0.0936007	0.0718067	0.188605	0.211823	0.0720775	-0.0634208	0.198731	0.0756801	0.174119	0.225784	-0.0260974	0.129386	0.472127	-0.163261	-0.231461	0.0620386	0.0392787	-0.0860461	0.0933133	0.0415842	-0.210183	0.0174962	0.237813	0.165925	0.191273	0.287962	0.321599	0.0859977	0.115025	0	Primary
GSM3729170_TTCTTGCCACTC	non-Active	0.132701	0.0116376	-0.0495138	-0.0598068	-0.0926091	0.107447	0.179131	0.17367	0.0647297	0.204629	0.275479	0.112699	0.158163	0.215905	-0.0327848	0.120667	0.423478	-0.167689	-0.235381	0.0578927	-0.0301769	-0.0923776	0.085494	0.0345495	0.0669791	0.0109659	0.227587	0.157272	0.171872	0.223	0.306404	0.0779326	0.129406	1	Primary
GSM3729170_TGAGCCATCGTT	non-Active	0.121159	0.00317957	-0.0601719	-0.0675232	-0.0895948	0.128594	0.241496	0.235141	0.0460735	-0.0764196	0.265841	0.057631	0.178902	0.200867	0.074682	0.277509	0.408717	-0.173376	-0.240285	0.0289807	-0.0385521	-0.102799	0.128672	0.104224	-0.217813	0.00119002	0.214372	0.144677	0.170211	0.181526	0.292946	0.0668346	0.0958302	1	Primary
GSM3729170_TCCTCGGTCTAT	non-Active	0.0837096	-0.00031635	-0.0720173	-0.0860555	-0.12694	0.181056	0.126542	0.235069	0.0380987	0.073864	0.227413	0.105173	0.268073	0.213833	0.0661141	0.0739499	0.503213	-0.193292	-0.257238	0.0202195	-0.0277625	-0.130603	0.0997242	-0.00690749	-0.232287	-0.0272229	0.289801	0.115097	0.171742	0.363076	0.577745	0.0319927	0.153809	0	Primary
GSM3729170_TTCTCTAATACG	non-Active	-0.00902508	-0.0281537	-0.166168	-0.105717	-0.156542	0.2851	0.0978856	0.197302	-0.0134135	0.229539	0.255509	0.081473	0.276564	0.132307	0.181218	0.183843	0.422698	-0.0224811	-0.297793	0.176263	0.00374771	-0.20489	-0.0441	0.00933666	-0.0529237	0.00272781	0.0641287	0.0528788	0.176606	0.166859	0.578635	-0.012307	0.162484	1	Primary
GSM3729170_GAGGTGCCGCGT	non-Active	0.101883	0.0200705	-0.0979461	-0.0519106	-0.1163	0.12666	0.145862	0.175005	0.0322077	0.199041	0.310059	0.0404619	0.213434	0.17849	-0.0538808	0.367178	0.426698	-0.0965567	-0.249174	0.0991472	0.0182346	-0.117114	0.0572844	0.13656	0.0696945	-0.0135623	0.191914	0.103556	0.166508	0.192479	0.48659	0.123124	0.104714	0	Primary
GSM3729170_GCTTTAGAGGCC	non-Active	0.158664	0.0279535	-0.0569045	-0.0516229	-0.0788454	-0.0623602	0.206678	0.201065	0.0871151	-0.0523492	0.259772	0.0905958	0.150635	0.283975	-0.0141951	0.235293	0.454974	-0.154472	-0.22417	0.143193	0.0739072	-0.0724785	0.108653	0.0994267	-0.203438	0.0308028	0.257459	0.154853	0.191314	0.222553	0.336338	0.101997	0.13107	0	Primary
GSM3729170_GTTCATGTGCAC	non-Active	0.145941	0.0121778	-0.0658917	-0.0631627	-0.0906265	0.0336049	0.192854	0.187311	0.0731746	-0.0608053	0.319985	0.148568	0.127157	0.230494	-0.0231191	0.133241	0.439982	-0.160822	-0.229704	0.0495553	0.015097	-0.0828607	0.0973882	0.0449622	-0.208531	0.0206237	0.242592	0.145514	0.16805	0.23709	0.321888	0.089844	0.118871	1	Primary
GSM3729170_TCGTGGACGTAA	non-Active	0.0756174	-0.0209215	-0.11751	-0.0840278	-0.122969	0.234718	0.11809	0.223938	0.0403038	0.303579	0.227327	0.107439	0.231677	0.207117	0.0589857	0.169423	0.441575	-0.0374192	-0.260451	0.0534473	0.00855648	-0.137682	0.0333858	-0.01416	0.0531688	-0.0342449	0.161866	0.0959137	0.154274	0.131744	0.536499	0.0437814	0.198758	1	Primary
GSM3729170_GATGTGGACAGA	non-Active	0.155955	0.0312844	-0.0585772	-0.0469293	-0.0860522	-0.0150601	0.203733	0.198354	0.0775866	0.229716	0.255359	0.0887143	0.139544	0.282993	-0.0160721	0.142445	0.451694	-0.155596	-0.225469	0.0581556	0.0226048	-0.0743662	0.106938	0.0539765	0.0862388	0.0288259	0.254371	0.170045	0.155322	0.219608	0.333112	0.0997403	0.15152	0	Primary
GSM3729170_GCGTCGTCCCAG	non-Active	0.142367	0.0143123	-0.068904	-0.0640599	-0.0909329	0.0737525	0.189324	0.214552	0.0654213	0.120127	0.242355	0.0763311	0.164894	0.266703	0.127402	0.130435	0.507716	-0.162519	-0.231225	0.101556	-0.0228645	-0.084945	0.0939112	0.0426012	-0.20981	0.0183027	0.238442	0.153495	0.144442	0.205102	0.518687	0.0870052	0.138771	1	Primary
GSM3729170_GAAGGCCAACTT	non-Active	0.13849	0.0202349	-0.071511	-0.0549577	-0.0960344	-0.0251522	0.185301	0.226401	0.0630584	0.225883	0.341148	0.110899	0.179247	0.222739	-0.0286487	0.126318	0.378701	-0.164812	-0.232916	0.0682314	-0.0257597	-0.0876585	0.0906544	0.0393926	0.0873006	0.0154702	0.234155	0.132487	0.22285	0.20038	0.241486	0.0833951	0.111741	0	Primary
GSM3729170_GCGCGAAGCGTG	non-Active	0.158057	0.0223339	-0.057062	-0.0538521	-0.0897254	-0.0629045	0.206048	0.230505	0.0943933	-0.0531358	0.259453	0.0900449	0.128491	0.283494	-0.0149706	0.145081	0.477984	-0.15491	-0.224826	0.101076	-0.0110474	-0.0727931	0.108228	0.055502	-0.204166	0.0300356	0.256771	0.166778	0.174944	0.222356	0.469726	0.149279	0.174278	0	Primary
GSM3729170_AGCTTACGTTTT	non-Active	0.135916	0.0341014	-0.0734112	-0.0604994	-0.101098	0.0258496	0.182637	0.177029	0.0942572	-0.0669802	0.273971	0.0706796	0.212339	0.219075	0.114052	0.124731	0.540004	-0.1657	-0.233926	0.0820473	-0.0273035	-0.09049	0.0880427	0.037183	-0.211875	0.0132672	0.231501	0.132465	0.196432	0.266565	0.461316	0.114861	0.134477	0	Primary
GSM3729170_CCTCCGTTTTCT	non-Active	0.0166902	-0.0352977	-0.105042	-0.101997	-0.133571	0.17651	0.0550721	0.164463	0.0576303	0.0640506	0.227127	0.00872811	0.282201	0.155149	0.281461	0.190166	0.429037	0.0226968	-0.28691	0.0769951	0.00539847	-0.183772	-0.0207048	0.0223959	-0.260468	-0.0804294	0.191558	0.0545724	0.185518	0.191932	0.445923	0.00232831	0.133331	1	Primary
GSM3729170_GCGTCTCTGAAA	non-Active	0.119855	0.00838036	-0.0851901	-0.061064	-0.107034	0.105908	0.165531	0.160191	0.107731	-0.0775208	0.259861	0.0954284	0.184732	0.250331	0.0400493	0.276806	0.487872	-0.174545	-0.241098	0.134519	-0.0394923	-0.102406	0.0736312	0.132093	-0.21858	0.00101299	0.212936	0.136894	0.17189	0.180877	0.442034	0.131818	0.0946195	0	Primary
GSM3729170_AGTGGAGAGTCC	non-Active	0.141311	0.0139193	-0.0694128	-0.059294	-0.096123	0.170745	0.188279	0.231894	0.0651786	-0.0634798	0.315168	0.113225	0.142718	0.268436	-0.0260412	0.302288	0.502546	-0.162969	-0.231408	0.0897387	-0.0234111	-0.0863214	0.0928413	0.124182	-0.210144	0.0174569	0.237675	0.160887	0.180556	0.203744	0.446766	0.0859872	0.115035	1	Primary
GSM3729170_CGTAAAATGAGC	non-Active	0.153426	0.0240512	-0.0609051	-0.0590627	-0.0891189	0.0825342	0.201283	0.28067	0.0672524	-0.0554563	0.2927	0.086096	0.168161	0.239631	-0.0165891	0.14234	0.449199	-0.0051892	-0.225757	0.0698703	-0.0139907	-0.077001	0.103965	0.080622	-0.204815	0.0272524	0.251284	0.167311	0.148304	0.245486	0.401288	0.0971902	0.318433	0	Primary
GSM3729170_GGTTTTAGGAGA	non-Active	0.153831	0.0191601	-0.0603287	-0.0593006	-0.0665318	-0.0145821	0.201553	0.196001	0.0869073	-0.055594	0.254976	0.0863321	0.159598	0.24053	-0.0176568	0.141265	0.449739	-0.156832	-0.226295	0.0707726	0.0226272	-0.0761358	0.104452	0.0521966	-0.205424	0.0270557	0.251933	0.165568	0.154488	0.217129	0.330487	0.0975732	0.14961	0	Primary
GSM3729170_GGTTTTAGGAGN	non-Active	0.151617	0.0174254	-0.0619789	-0.0562521	-0.0893021	0.078315	0.199249	0.222567	0.0928933	-0.0569509	0.289012	0.0845437	0.17539	0.237799	0.128483	0.139495	0.410062	-0.157697	-0.226976	0.0693665	0.0195652	-0.0779842	0.1028	0.0503502	-0.206132	0.0255313	0.249278	0.157899	0.18049	0.215129	0.328672	0.0955793	0.147714	0	Primary
GSM3729170_TGGGACCCATTT	non-Active	0.0375614	-0.0275205	-0.145165	-0.097595	-0.119143	0.259159	0.149889	0.255979	0.00418318	0.0350645	0.230825	0.0660398	0.261555	0.172572	0.118652	0.254797	0.45687	0.017999	-0.276827	0.0831281	0.0173399	-0.167845	0.0618084	0.063347	-0.0131633	0.0490977	0.1175	0.0927855	0.174581	0.251775	0.550311	0.051955	0.0945759	1	Primary
GSM3729170_CGTTAGAGAATC	non-Active	0.135331	0.0185388	-0.073938	-0.0620673	-0.0856189	0.097724	0.262821	0.208515	0.0793812	-0.0679438	0.278066	0.0700858	0.161612	0.263976	0.122273	0.123342	0.503674	-0.166913	-0.234883	0.0572292	-0.0284275	-0.0904113	0.0876809	0.0365413	-0.212936	0.0122837	0.230911	0.144211	0.169953	0.240078	0.390939	0.0803569	0.131964	0	Primary
GSM3729170_ACTGGTGCGACT	non-Active	0.144986	0.0165651	-0.066754	-0.054402	-0.0737342	0.0589316	0.192134	0.186541	0.082856	-0.0613559	0.242477	0.0786132	0.14496	0.23001	-0.0240519	0.132625	0.474337	-0.161665	-0.230359	0.0798478	0.0422005	-0.0834112	0.095988	0.044605	-0.20918	0.0198861	0.241825	0.155529	0.184948	0.207824	0.389049	0.105005	0.118175	0	Primary
GSM3729170_CCCCTACATGAT	non-Active	0.124868	0.0351123	-0.0814912	-0.0623181	-0.0919464	-0.0342967	0.245974	0.195085	0.0597159	-0.0740401	0.311883	0.110395	0.183933	0.254029	0.0448244	0.112459	0.452473	-0.170982	-0.23837	0.0322498	0.00209061	-0.0987878	0.291556	0.0275755	-0.216024	0.00503544	0.21803	0.138226	0.172128	0.18531	0.371177	0.0705077	0.122695	0	Primary
GSM3729170_TACGGGTCAAAC	non-Active	0.128217	0.025364	-0.0548873	-0.0658359	-0.0951206	-0.081667	0.174399	0.168829	0.0540299	0.10893	0.271615	0.148891	0.191554	0.210297	-0.0360891	0.304483	0.454096	-0.17069	-0.238134	0.0519326	0.0830562	-0.0962709	0.0806167	0.120078	-0.215532	0.0068844	0.315861	0.144994	0.186402	0.189979	0.375703	0.0734462	0.144457	0	Primary
GSM3729170_CTTTACTGAGCT	non-Active	0.0956794	-0.00151314	-0.0900284	-0.0638981	-0.086038	0.0473472	0.139557	0.133898	0.051403	-0.0937054	0.235206	0.0350179	0.219015	0.171184	0.21968	0.0860913	0.469172	-0.187313	-0.251823	0.139555	0.0433495	-0.122226	0.050708	0.00319645	-0.228098	-0.0183813	0.282218	0.150761	0.210059	0.226287	0.435324	0.0775483	0.0986995	0	Primary
GSM3729170_AAGGAGAATTTG	non-Active	0.128015	0.00917011	-0.0792308	-0.0580203	-0.1025	0.0886493	0.174275	0.197506	0.0539675	-0.0723095	0.266527	0.102107	0.19035	0.20987	-0.0358868	0.116799	0.418547	-0.170083	-0.237531	0.0517599	-0.0336188	-0.0963496	0.0811359	0.030784	-0.21508	0.00750399	0.222179	0.140315	0.172411	0.189323	0.369141	0.107718	0.102084	0	Primary
GSM3729170_AAGTTGTTCAAA	non-Active	0.0904756	-0.00232329	-0.0931794	-0.0690504	-0.109296	0.106961	0.20928	0.158387	0.0428541	0.141712	0.287061	0.0308758	0.20844	0.220659	0.0722789	0.240558	0.464972	-0.19019	-0.254236	0.150579	-0.0214684	-0.12553	0.0474984	0.0752312	-0.229986	-0.0223153	0.276658	0.114933	0.158682	0.174744	0.432491	0.112228	0.176328	1	Primary
GSM3729170_ACTCCAGTAACA	non-Active	0.153988	0.0446454	-0.0598334	-0.0467393	-0.0777458	-0.0651473	0.201721	0.252531	0.0995007	-0.055417	0.212667	0.0868901	0.149606	0.281366	-0.0176568	0.140636	0.400186	-0.00532736	-0.226517	0.069789	-0.0143624	-0.0755066	0.105223	0.0521724	-0.205582	0.027095	0.252248	0.153521	0.172473	0.241514	0.259345	0.0978093	0.192802	0	Primary
GSM3729170_AGCCACATCGGG	non-Active	0.148459	0.0205871	-0.0642213	-0.0548978	-0.0889431	0.145921	0.195888	0.190547	0.0780688	0.221998	0.247499	0.0820827	0.163112	0.23463	0.125608	0.135785	0.504172	-0.159709	-0.228471	0.0741429	-0.0183335	-0.0798325	0.100472	0.0477833	0.0806128	0.0232496	0.245581	0.153404	0.164661	0.211562	0.463579	0.0927615	0.164591	0	Primary
GSM3729170_AGGAAAGCGAAT	non-Active	0.241199	0.0228053	-0.0578388	-0.0537405	-0.0901456	-0.0143002	0.288103	0.232789	0.078588	-0.0527621	0.216542	0.090188	0.148607	0.245217	-0.0145773	0.144687	0.524386	-0.154517	-0.224157	0.11705	-0.0114891	-0.0729897	0.108165	0.0557381	-0.203458	0.0307536	0.395135	0.159166	0.160899	0.221641	0.469758	0.101215	0.130014	0	Primary
GSM3729170_CCCGCCGCAGGT	non-Active	0.140524	0.0265179	-0.070095	-0.0497819	-0.0837255	0.0232753	0.187414	0.182054	0.0647168	-0.0643057	0.282501	0.0957723	0.154337	0.225155	0.133122	0.128245	0.433976	-0.163901	-0.232496	0.044901	0.024667	-0.0862427	0.0927469	0.0409727	-0.210518	0.0166602	0.236633	0.144061	0.215556	0.202977	0.320007	0.122739	0.113913	0	Primary
GSM3729170_CCAACGCGAGAG	non-Active	0.097118	-0.00592859	-0.101692	-0.0797856	-0.115245	-0.100849	0.140906	0.168609	0.0645043	0.166428	0.275093	0.0822533	0.251557	0.227183	-0.0582303	0.247871	0.427687	-0.186324	-0.250984	0.137329	0.015158	-0.120575	0.111619	0.0816747	0.0376159	-0.0167389	0.186506	0.110404	0.195439	0.229644	0.355533	0.0445967	0.156468	1	Primary
GSM3729170_CAAACAATCCGC	non-Active	0.153696	0.0243425	-0.0492244	-0.0539321	-0.088335	0.0337248	0.276249	0.225376	0.0944261	0.369509	0.29334	0.0864966	0.135551	0.278405	-0.0173983	0.317547	0.483659	-0.156809	-0.226177	0.0561302	-0.0142094	-0.0767257	0.104311	0.136168	-0.20511	0.0268098	0.25209	0.167739	0.191469	0.217208	0.397485	0.0974893	0.126713	0	Primary
GSM3729170_ATTAACAATTGT	non-Active	0.130319	0.0423812	-0.077369	-0.0489002	-0.103371	-0.0797258	0.176265	0.253161	0.0547447	-0.0706183	0.231373	0.104285	0.165634	0.212432	0.119094	0.11794	0.460197	-0.0224718	-0.236168	0.137893	-0.0318563	-0.0945406	0.0837633	0.0322975	-0.213802	0.00944146	0.224185	0.137541	0.196943	0.191219	0.44782	0.0919651	0.14501	0	Primary
GSM3729170_ATGGAGAAACAT	non-Active	0.152685	0.0316931	-0.0610109	-0.0588027	-0.0634285	0.0793112	0.200159	0.194527	0.0741918	-0.0562036	0.292468	0.0854021	0.125276	0.238653	-0.0182075	0.139836	0.44702	-0.157147	-0.226596	0.0553956	0.0465216	-0.0777089	0.10343	0.0509435	-0.20566	0.0260624	0.250399	0.164368	0.159581	0.215975	0.397237	0.0963086	0.1256	1	Primary
GSM3729170_TTTCGGTGATGT	non-Active	0.113651	-0.00909621	-0.0638299	-0.0694341	-0.0972463	0.0828769	0.158675	0.213505	0.0504522	0.0979593	0.322786	0.0508564	0.235288	0.23563	0.107126	0.103504	0.552677	-0.0491105	-0.243497	0.0410665	-0.00563007	-0.108069	0.12312	0.0183554	-0.220685	-0.00397328	0.205306	0.130022	0.173613	0.330466	0.510408	0.111007	0.152554	0	Primary
GSM3729170_TACTTGGAGCTT	non-Active	0.085699	0.0300226	-0.0993309	-0.0688174	-0.108322	0.128116	0.129015	0.200754	0.0297701	0.19985	0.271432	0.101108	0.172618	0.216651	0.0684375	0.166257	0.453487	-0.192247	-0.256176	0.0452413	-0.025756	-0.129148	0.293159	0.0384356	0.0749276	-0.0257378	0.173252	0.113987	0.236856	0.143686	0.485631	0.0604983	0.101303	0	Primary
GSM3729170_GTCCACCCCCGT	non-Active	0.0698742	0.00179728	-0.0884698	-0.077572	-0.105483	0.0129537	0.111662	0.184548	0.0168265	-0.110795	0.21911	0.0117609	0.220132	0.201473	0.0174752	0.318755	0.4395	-0.200047	-0.262666	0.0967249	-0.0352049	-0.142991	0.250382	0.106663	-0.239032	-0.038592	0.154727	0.0871095	0.196418	0.125606	0.485666	0.0786762	0.0962042	0	Primary
GSM3729170_CTCGTGACAATT	non-Active	0.111943	0.0173224	-0.0909265	-0.0670427	-0.103604	0.0128019	0.157158	0.15179	0.0479999	-0.0828108	0.257379	0.0886561	0.192047	0.191595	0.0917964	0.100475	0.442987	-0.178984	-0.245175	0.0206953	-0.0460001	-0.108187	0.0666614	0.0170477	-0.221786	-0.00530098	0.203713	0.128025	0.184508	0.201592	0.367771	0.0585912	0.150791	0	Primary
GSM3729170_AGGCATCCTGAA	non-Active	0.133432	0.0173063	-0.0637541	-0.0629175	-0.0870109	0.0178961	0.17967	0.17416	0.076393	-0.0685338	0.284401	0.106425	0.177733	0.312533	0.111551	0.121532	0.461605	-0.166992	-0.234673	0.0392077	0.0304126	-0.0924563	0.0858873	0.0349188	-0.213074	0.0114674	0.228177	0.151028	0.151918	0.194832	0.379518	0.102911	0.13189	0	Primary
GSM3729170_GCTTATTGACGC	non-Active	0.138377	0.0332951	-0.0717294	-0.0545574	-0.0903151	0.0211976	0.184941	0.208332	0.078073	-0.0660559	0.238326	0.0726469	0.174903	0.266453	-0.029132	0.125964	0.472012	-0.165329	-0.233375	0.0795582	0.00888245	-0.0881304	0.0901195	0.0390113	-0.211796	0.014831	0.234155	0.142098	0.144614	0.200269	0.45529	0.082991	0.15878	0	Primary
GSM3729170_AATAAACGCCGA	non-Active	0.139085	0.0404014	-0.0710675	-0.0598625	-0.102578	0.138285	0.185571	0.229666	0.0700565	0.117568	0.240324	0.0733122	0.184749	0.262716	0.11677	0.126475	0.432281	-0.163913	-0.232536	0.0994199	-0.0254798	-0.0880124	0.0912208	0.0392716	-0.211127	0.0153915	0.234568	0.163346	0.140255	0.201213	0.319186	0.0835997	0.135718	0	Primary
GSM3729170_TCCTTAATAACG	non-Active	0.111864	0.0137414	-0.0912304	-0.0503909	-0.097951	0.138675	0.156843	0.183382	0.063806	0.181318	0.256925	0.049211	0.17805	0.239434	-0.047407	0.266181	0.483305	-0.178625	-0.244271	0.0374015	-0.0110124	-0.109524	0.344335	0.0956116	0.295099	-0.00563537	0.203772	0.13944	0.1699	0.171361	0.511491	0.0581766	0.0866757	0	Primary
GSM3729170_CCGGCCTGGGCT	non-Active	0.123249	0.0214001	-0.0586113	-0.0680075	-0.0962862	0.13634	0.169285	0.262444	0.0666163	-0.0754363	0.263129	0.0826405	0.163289	0.246624	-0.0388427	0.112787	0.491347	0.0534034	-0.239472	0.0714569	-0.0368639	-0.100046	0.0764789	0.0265463	-0.217145	0.00359956	0.216653	0.130473	0.196319	0.212822	0.44539	0.0690332	0.154845	1	Primary
GSM3729170_ATTCGCCAACGT	non-Active	0.125441	0.0267261	-0.0812368	-0.0719297	-0.0868125	0.102826	0.171229	0.194701	0.0741186	-0.0745907	0.26484	0.0612008	0.188139	0.206296	0.0782814	0.114177	0.495583	-0.171735	-0.239078	0.161353	-0.0359367	-0.0986699	0.0784927	0.0281324	-0.216712	0.00450436	0.219328	0.132166	0.247055	0.253301	0.511318	0.10535	0.145304	1	Primary
GSM3729170_GTGAATAAATAA	non-Active	0.138894	0.0253055	-0.07143	-0.0477133	-0.0910717	-0.0748466	0.18566	0.180121	0.0631659	0.227746	0.282032	0.118046	0.175629	0.222615	-0.0279856	0.127301	0.416025	-0.164351	-0.232405	0.0665868	0.00986607	-0.0879338	0.0906859	0.0396348	0.0891543	0.0158046	0.23445	0.137199	0.166822	0.201095	0.314238	0.0835105	0.135612	0	Primary
GSM3729170_AATCAACTCCGG	non-Active	0.074471	0.0118856	-0.11817	-0.0658712	-0.118244	0.1874	0.116899	0.236173	0.0636379	0.346723	0.238892	0.093537	0.260707	0.199656	0.131363	0.253516	0.441698	-0.0634065	-0.260778	0.142852	0.0513524	-0.139019	0.031246	0.0753923	0.0507801	-0.034835	0.160941	0.103858	0.193741	0.130747	0.481198	0.0422524	0.111906	1	Primary
GSM3729170_TTAAGGTACACG	non-Active	0.135848	0.0190759	-0.0466068	-0.0530496	-0.0867112	0.0197296	0.258122	0.307683	0.112411	0.228912	0.278124	0.0705079	0.172578	0.260505	0.114282	0.124155	0.46983	-0.165992	-0.234109	0.0642499	-0.0277365	-0.0899787	0.145935	0.0371164	0.0910721	0.0133164	0.23095	0.151722	0.180565	0.264523	0.516448	0.0809026	0.157873	0	Primary
GSM3729170_CAAGACTCAGTG	non-Active	0.0644906	-0.0184431	-0.125462	-0.0758985	-0.12609	0.182015	0.180291	0.186041	0.0258276	0.168071	0.216319	0.126988	0.207453	0.190893	-0.000107434	0.232265	0.437089	-0.0491958	-0.265026	0.0779664	-0.0815782	-0.147435	0.0855178	0.0609763	0.0478919	-0.0430373	0.149063	0.0985768	0.165208	0.161928	0.41158	0.168565	0.128665	1	Primary
GSM3729170_ATTTTCCGACAA	non-Active	0.0828892	0.018955	-0.111907	-0.0680301	-0.115465	0.324292	0.201255	0.193383	0.0533786	0.150662	0.229258	0.0238007	0.242054	0.20217	0.0254729	0.230253	0.432428	-0.193629	-0.257448	0.128535	-0.026611	-0.131783	0.0405286	0.0674683	0.0255174	-0.0284719	0.169791	0.116135	0.173192	0.139253	0.381395	0.0311636	0.104892	0	Primary
GSM3729170_GGCCCTAGGCTG	non-Active	0.15319	0.0288287	-0.0606124	-0.0510748	-0.083948	-0.0655015	0.20089	0.251481	0.0821232	0.226623	0.251516	0.0860245	0.147993	0.278202	0.206123	0.140492	0.522106	-0.00570096	-0.226229	0.069535	-0.0145068	-0.0766471	0.104216	0.0516336	0.0839826	0.0267016	0.251166	0.165954	0.177672	0.282812	0.404795	0.111877	0.191158	0	Primary
GSM3729170_ATTGTTGACACT	non-Active	0.106975	0.00456897	-0.0748062	-0.0692089	-0.0968776	0.12995	0.151875	0.14655	0.0462465	-0.0861146	0.311545	0.0838399	0.182814	0.185436	-0.0508012	0.186118	0.425842	-0.181221	-0.247195	0.0935648	0.02037	-0.112277	0.0617526	0.013143	-0.223457	-0.00878252	0.19801	0.126514	0.149839	0.166639	0.344564	0.0883125	0.104929	0	Primary
GSM3729170_CATATGAAATTA	non-Active	0.044822	0.00227533	-0.105205	-0.0801618	-0.125714	0.187807	0.158403	0.187459	0.0277921	0.287923	0.22747	0.0819599	0.22616	0.204149	0.05332	0.0362931	0.441867	-0.129774	-0.273956	0.111381	-0.000311847	-0.161946	0.224431	-0.0402462	-0.0072188	-0.0111529	0.126055	0.0946726	0.159702	0.137833	0.484273	0.097087	0.116668	0	Primary
GSM3729170_CTCATTCTATAG	non-Active	0.151437	0.0220611	-0.0621748	-0.0508206	-0.0856805	0.0270551	0.199384	0.193814	0.0657226	-0.0570099	0.289241	0.0847297	0.153115	0.238485	-0.019264	0.139508	0.485108	-0.158304	-0.227724	0.0542097	-0.015985	-0.0774336	0.102753	0.050671	-0.206132	0.0255804	0.249435	0.161105	0.156679	0.215149	0.464233	0.0956894	0.170024	0	Primary
GSM3729170_CTTTTTTGCTTA	non-Active	0.150639	0.0357302	-0.0625665	-0.0466024	-0.0837721	0.0816212	0.198024	0.192507	0.0803133	0.223649	0.250446	0.0835207	0.167968	0.27498	-0.0198035	0.138014	0.444128	-0.158181	-0.227134	0.0675155	0.0449314	-0.0788494	0.149914	0.0492423	0.0815254	0.0245871	0.248059	0.177377	0.188938	0.241638	0.326655	0.149254	0.123333	0	Primary
GSM3729170_TTTTACCTATTG	non-Active	0.129296	0.0162549	-0.0783956	-0.0551748	-0.0941367	0.0661621	0.256784	0.230427	0.0539856	-0.0718375	0.271625	0.0647634	0.186832	0.252754	0.0470137	0.118333	0.493276	-0.169588	-0.236876	0.0352985	-0.0326523	-0.0951305	0.139397	0.0318374	-0.215021	0.00825144	0.223477	0.161343	0.174643	0.257166	0.559893	0.101623	0.171765	0	Primary
GSM3729170_GTCCCATCTTTA	non-Active	0.104345	-0.0150248	-0.0597818	-0.083212	-0.113063	0.206517	0.14883	0.269778	0.0751997	0.208071	0.281628	0.0430587	0.243284	0.224208	-0.0526894	0.0937092	0.511348	-0.0408506	-0.248086	0.149218	0.00488643	-0.11503	0.266004	0.0107941	0.0782032	-0.011074	0.288934	0.125958	0.182544	0.27374	0.509551	0.0515441	0.14179	1	Primary
GSM3729170_TAACTTAGTACC	non-Active	0.107851	0.0178793	-0.0939612	-0.0704836	-0.0812248	0.0980992	0.228769	0.177492	0.0643268	-0.0857606	0.253236	0.0855718	0.2123	0.187065	-0.0512283	0.097092	0.436306	-0.181682	-0.247352	0.243764	0.0469913	-0.111215	0.0631057	0.0136515	-0.224342	0.11934	0.199387	0.131779	0.192372	0.167	0.358218	0.0549653	0.108405	0	Primary
GSM3729170_CCCAAAAAGGCA	non-Active	0.101479	-0.0162739	-0.0862539	-0.0650426	-0.106144	0.0542497	0.145885	0.241365	0.0564735	0.171078	0.247315	0.0865576	0.247742	0.228946	-0.0551733	0.0909426	0.506531	-0.184222	-0.249188	0.0530964	0.0117822	-0.116721	0.263383	0.00833015	0.0416357	-0.0132082	0.191777	0.12937	0.190796	0.382965	0.48675	0.0833457	0.102551	0	Primary
GSM3729170_CGCTTACTAGAC	non-Active	0.135545	0.0219968	-0.0737083	-0.0618573	-0.0957535	-0.0231285	0.181985	0.176421	0.0674586	-0.0666262	0.273584	0.0704578	0.160637	0.258552	0.111051	0.124233	0.502025	-0.165396	-0.233506	0.116241	0.0074646	-0.0910799	0.0879011	0.0369227	-0.211285	0.0135229	0.230517	0.146613	0.167258	0.1976	0.452707	0.114478	0.109588	0	Primary
GSM3729170_GGTCTAGCACCT	non-Active	-0.0332905	0.00627096	-0.163654	-0.0714515	-0.135429	0.353896	0.00157349	0.135404	-0.0275875	0.453591	0.174192	-0.0792427	0.251452	0.112186	0.391463	0.158047	0.354246	-0.0450609	-0.310131	0.209985	0.00236376	-0.221761	0.00235247	0.0475512	0.219859	-0.120152	0.0364006	0.0590675	0.200988	0.142384	0.444637	0.134443	0.0559791	0	Primary
GSM3729170_ACAAGCGATGAA	non-Active	0.135567	0.0342447	-0.0737444	-0.0506745	-0.0948312	0.0285512	0.182098	0.176618	0.0785435	-0.0676488	0.274823	0.155504	0.14792	0.296837	0.110949	0.309189	0.502744	-0.0792889	-0.234253	0.0984594	-0.00976367	-0.0905293	0.0880427	0.125294	-0.212641	0.0126378	0.23095	0.139363	0.160639	0.197488	0.452934	0.080551	0.177132	1	Primary
GSM3729170_GTTAATCTACTG	non-Active	0.109436	0.00661448	-0.0931305	-0.0724517	-0.118463	0.0438857	0.154281	0.182543	0.0594012	-0.084443	0.248182	0.0858452	0.197461	0.230408	0.0414827	0.0997275	0.477963	-0.179625	-0.245661	0.128819	-0.00980254	-0.11153	0.119318	0.0486091	-0.222199	-0.00749416	0.200882	0.137838	0.19717	0.168948	0.571006	0.0846426	0.216677	1	Primary
GSM3729170_GTTTGAAAAGAT	non-Active	0.153943	0.0191824	-0.0402961	-0.0581733	-0.0868307	-0.0649637	0.201856	0.196163	0.0760623	-0.055181	0.29142	0.0867613	0.168655	0.240654	0.10232	0.14196	0.485474	-0.156281	-0.225809	0.0927729	0.080633	-0.0762932	0.104531	0.0525659	-0.204775	0.0275474	0.252051	0.154745	0.185634	0.217733	0.40154	0.0978776	0.126775	0	Primary
GSM3729170_AACTTGGAGGCT	non-Active	0.128273	0.0256885	-0.0792984	-0.05847	-0.101159	0.0364282	0.17405	0.168234	0.0654155	-0.0717589	0.2723	0.148173	0.186893	0.287557	0.199097	0.116917	0.454377	-0.169454	-0.236994	0.0957562	-0.0151001	-0.0974114	0.0806481	0.0302876	-0.214883	0.00672704	0.22269	0.148817	0.155865	0.189232	0.373477	0.0732993	0.177116	1	Primary
GSM3729170_CACAGTCCTCAA	non-Active	0.130217	0.0188444	-0.0773442	-0.0646208	-0.100708	-0.0800734	0.176354	0.171077	0.0644112	-0.0706773	0.270102	0.0659581	0.222093	0.212938	0.082488	0.302807	0.500638	-0.168824	-0.236718	0.0779724	-0.0323374	-0.0940293	0.0836846	0.12051	-0.214588	0.0088907	0.224559	0.131385	0.188779	0.191265	0.453335	0.126144	0.127784	0	Primary
GSM3729170_CAGGTCAATTAA	non-Active	0.152775	0.0458661	-0.0610739	-0.0476079	-0.0834368	-0.0170506	0.200507	0.195017	0.0818855	-0.0557906	0.292003	0.0857455	0.138764	0.277908	-0.0178591	0.14057	0.523386	-0.156944	-0.226373	0.0787319	-0.0147036	-0.077119	0.103823	0.0515307	-0.205306	0.0266819	0.250615	0.161869	0.154981	0.216513	0.471871	0.0967651	0.125847	1	Primary
GSM3729170_CCTATTAGCTCC	non-Active	0.132274	0.00777124	-0.076034	-0.0529947	-0.0976302	-0.00620448	0.178805	0.173508	0.064641	0.384418	0.232947	0.0675748	0.173673	0.215928	-0.0332343	0.30591	0.444204	-0.16842	-0.236207	0.160889	0.0296669	-0.092063	0.0850849	0.122735	0.085518	0.0107593	0.227017	0.149091	0.213021	0.194137	0.375037	0.0775391	0.148388	0	Primary
GSM3729170_ATCACGATGTAG	non-Active	0.127048	-0.00309031	-0.0802034	-0.0572398	-0.0990699	0.0456435	0.172837	0.16735	0.079986	0.359183	0.271068	0.111523	0.184358	0.250231	0.0458672	0.115409	0.497039	-0.170757	-0.237912	0.269006	0.000733676	-0.0970968	0.0803492	0.0293735	0.0621375	0.00637298	0.220645	0.123391	0.169305	0.187953	0.45133	0.0722813	0.123953	0	Primary
GSM3729170_AAAGGATCTCCC	non-Active	0.143783	0.0288693	-0.0678459	-0.0634445	-0.086774	0.0773557	0.190954	0.232087	0.0666917	-0.0617885	0.294644	0.115607	0.193451	0.228493	-0.0243891	0.131917	0.476793	-0.161811	-0.230307	0.165961	-0.0215918	-0.0841978	0.0954058	0.0438846	-0.208787	0.0194927	0.240547	0.163373	0.163888	0.206453	0.395169	0.0883065	0.140249	1	Primary
GSM3729170_GTAGGGTTACTT	non-Active	0.125531	0.0139258	-0.0451823	-0.0656076	-0.0986143	0.135033	0.171533	0.165929	0.0517775	-0.0739221	0.270524	0.0615943	0.173025	0.206745	0.116121	0.114557	0.489309	-0.171184	-0.238606	0.0737499	-0.000107926	-0.0984339	0.0788388	0.0283685	-0.216162	0.0051928	0.219446	0.140173	0.16383	0.18649	0.439204	0.105828	0.124995	1	Primary
GSM3729170_CGGACATTACTA	non-Active	0.156764	0.0215821	-0.0468256	-0.0505228	-0.0828016	0.0362826	0.20479	0.199299	0.0701483	-0.0530768	0.21587	0.152061	0.165864	0.244127	-0.0152516	0.32102	0.455341	-0.155045	-0.224761	0.0588063	0.0235394	-0.0739336	0.107143	0.139193	-0.204028	0.0296029	0.255414	0.167506	0.155852	0.220966	0.337553	0.13449	0.129361	0	Primary
GSM3729170_CGGACATTACTG	non-Active	0.156483	0.035178	-0.0583948	-0.0502853	-0.0790091	0.0358267	0.204509	0.19908	0.0777959	-0.0539617	0.215627	0.17666	0.152878	0.282013	-0.0156	0.143861	0.523825	-0.155449	-0.225193	0.0723442	0.0498216	-0.0738549	0.107064	0.0545395	-0.204461	0.166076	0.25502	0.158868	0.17825	0.263101	0.467853	0.100165	0.129101	0	Primary
GSM3729170_CGGACATTACTT	non-Active	0.157877	0.0274763	-0.057447	-0.0589412	-0.0870393	0.0307853	0.20579	0.20027	0.108907	-0.0524868	0.289603	0.0902595	0.176735	0.245195	-0.0143188	0.144832	0.489344	-0.154236	-0.223843	0.0739924	-0.0109818	-0.073265	0.108197	0.055496	-0.203379	0.030488	0.256259	0.16265	0.183681	0.292749	0.402541	0.159824	0.130466	0	Primary
GSM3729170_CGACGCCCATTG	non-Active	0.137838	0.0382059	-0.0477615	-0.047545	-0.0927653	-0.0748991	0.259284	0.239044	0.094464	0.209629	0.237243	0.0722892	0.144152	0.220086	-0.0278845	0.125439	0.466264	-0.164025	-0.232077	0.106139	0.0088582	-0.0897428	0.306808	0.0381274	0.0711716	0.0146638	0.232975	0.144232	0.146516	0.226185	0.453942	0.0822564	0.111278	0	Primary
GSM3729170_CGTATCACCAAC	non-Active	0.159001	0.0565319	-0.0566005	-0.0453454	-0.0856429	0.0123445	0.207071	0.201582	0.0792257	-0.0520739	0.258286	0.0911609	0.101671	0.246656	-0.0134758	0.146143	0.419318	-0.15382	-0.223554	0.10342	-0.0102208	-0.0720852	0.109235	0.0566644	-0.203025	0.0315207	0.257734	0.155227	0.165492	0.223018	0.265639	0.102495	0.131369	0	Primary
GSM3729170_TGGAATCTGATT	non-Active	0.125857	0.028442	-0.0692889	-0.0494428	-0.100238	0.0116398	0.171758	0.19538	0.0602227	0.197211	0.317434	0.147941	0.142072	0.207453	-0.0377975	0.114373	0.419458	-0.171713	-0.238895	0.076521	-0.000302599	-0.097962	0.0795626	0.0285078	0.0615947	0.00505511	0.219642	0.122431	0.154974	0.215083	0.374179	0.11216	0.0999941	0	Primary
GSM3729170_AGGATCCACGTT	non-Active	0.14239	0.0094533	-0.0685843	-0.0438268	-0.0749825	-0.0729186	0.189426	0.183917	0.083238	0.215831	0.200069	0.076281	0.145539	0.227291	-0.0262436	0.304244	0.462098	-0.163216	-0.231474	0.0798389	-0.0226676	-0.0851023	0.0940056	0.125529	0.0751874	0.0178404	0.238954	0.146447	0.210183	0.205181	0.395504	0.0870787	0.115491	0	Primary
GSM3729170_AATGCTGTGGAC	non-Active	0.130543	0.025034	-0.0776684	-0.0570668	-0.0987018	-0.0800144	0.176748	0.217193	0.046488	0.20138	0.231612	0.144361	0.166814	0.212533	0.108774	0.119054	0.407286	-0.168701	-0.236273	0.0537198	0.00674269	-0.0947372	0.0830868	0.0324246	0.0648108	0.00900872	0.224677	0.133643	0.176676	0.234495	0.31052	0.0937187	0.127285	0	Primary
GSM3729170_GGCGTTCATGAA	non-Active	0.136118	0.00977908	-0.0731928	-0.0652544	-0.0836995	0.177185	0.182738	0.177392	0.0600708	-0.0673342	0.275559	0.0709872	0.198881	0.260845	-0.0309977	0.123473	0.429157	-0.166543	-0.234122	0.0410967	0.0311954	-0.0892709	0.0882473	0.0815249	-0.212897	0.0133951	0.231599	0.153912	0.17696	0.197744	0.310977	0.105874	0.151848	1	Primary
GSM3729170_GAGAATCCGTGG	non-Active	0.145997	0.0125992	-0.0661191	-0.0622808	-0.081829	-0.0704593	0.193236	0.21673	0.0764341	0.123188	0.286189	0.0793643	0.164908	0.231393	0.063863	0.13391	0.475574	-0.160811	-0.229874	0.0495868	-0.0201267	-0.0821528	0.147324	0.129068	-0.208905	0.0209187	0.242828	0.142418	0.163779	0.208847	0.454572	0.124554	0.119153	0	Primary
GSM3729170_GGATGGGTGACA	non-Active	0.151437	0.0317655	-0.0620465	-0.0374161	-0.0941122	0.0322607	0.199046	0.193709	0.0735037	0.471448	0.250379	0.084608	0.116578	0.275768	0.128215	0.314644	0.469183	-0.157664	-0.226989	0.0544248	0.00164317	-0.0778269	0.102659	0.134172	0.0828983	0.0256788	0.248963	0.155064	0.166448	0.214873	0.395808	0.0954481	0.124337	0	Primary
GSM3729170_TGATAGACCCGA	non-Active	0.157765	0.022296	-0.0575168	-0.0593151	-0.0833676	-0.0624651	0.205756	0.200116	0.0709304	-0.0527032	0.327962	0.12705	0.155481	0.244767	-0.0144199	0.145369	0.455776	-0.154404	-0.224039	0.0823776	-0.0109555	-0.0735403	0.154971	0.055605	-0.203222	0.0303503	0.256358	0.161396	0.161944	0.244621	0.4051	0.101309	0.130532	0	Primary
GSM3729170_CCCATATAAAGT	non-Active	0.0365387	-0.0446556	-0.0953959	-0.0886368	-0.114289	0.284051	0.174769	0.162016	0.0151746	0.0994028	0.241249	0.0946229	0.252445	0.169114	-0.0216093	0.145849	0.440829	-0.217231	-0.276866	0.0963239	0.0236595	-0.168513	0.179589	0.036706	-0.0139554	-0.0641331	0.239259	0.0990769	0.159254	0.294832	0.513891	-0.0123678	0.119614	0	Primary
GSM3729170_CTCTAGTCCCTN	non-Active	0.129936	0.0143205	-0.0776031	-0.0575426	-0.0986646	0.156583	0.176186	0.170666	0.0631258	-0.0709526	0.230018	0.065629	0.190418	0.253738	-0.0344032	0.117992	0.498449	-0.168981	-0.236522	0.0534242	0.00315543	-0.0944619	0.0833857	0.0319948	-0.214529	0.00881203	0.224382	0.15488	0.168901	0.218813	0.450021	0.0918128	0.146006	0	Primary
GSM3729170_CTGTACACAGCA	non-Active	0.00582191	-0.0436426	-0.155172	-0.106094	-0.139385	0.151146	0.0429001	0.0660979	-0.00721081	0.197875	0.202834	0.0727225	0.258497	0.144703	0.0933734	0.0845721	0.384383	-0.233326	-0.290909	0.013884	-0.0941402	-0.193132	-0.0300189	-0.0321092	-0.263221	-0.0888284	0.08051	0.0701771	0.176121	0.137644	0.43288	0.102551	0.047426	1	Primary
GSM3729170_TCTTGTATTGCT	non-Active	0.117562	0.0212745	-0.0868921	-0.0549544	-0.0985393	0.212917	0.162867	0.18936	0.0541761	0.187427	0.257476	0.0995471	0.230486	0.244737	-0.043271	0.106454	0.478342	-0.175455	-0.241832	0.115528	-0.0416528	-0.104372	0.282349	0.0218	0.0543319	-0.000521247	0.209829	0.1327	0.175296	0.177493	0.494371	0.0807098	0.115037	1	Primary
GSM3729170_TTGGCAGGGCTT	non-Active	0.101827	0.0207985	-0.0835894	-0.0695746	-0.109257	0.0804283	0.146054	0.212794	0.0499308	0.0868148	0.248495	0.10726	0.198786	0.230671	-0.0549148	0.254485	0.460532	-0.0993693	-0.24966	0.133121	-0.0192201	-0.116917	0.0571428	0.0860138	-0.225286	-0.013877	0.299332	0.108853	0.167961	0.186334	0.47134	0.048763	0.10427	0	Primary
GSM3729170_GCATCATCAAGT	non-Active	0.144739	0.0353334	-0.0670061	-0.0585536	-0.0907604	-0.0712725	0.191561	0.186104	0.0759502	-0.0615526	0.24608	0.0783771	0.159515	0.268815	-0.0241755	0.131589	0.512267	-0.074704	-0.230412	0.0844522	-0.0212681	-0.0837258	0.0960194	0.043921	-0.209397	0.019414	0.241392	0.144099	0.174974	0.235525	0.463943	0.0889205	0.11764	0	Primary
GSM3729170_TGATATTAACTA	non-Active	0.115831	3.74129e-05	-0.0881843	-0.0754561	-0.0952497	0.160792	0.160822	0.184653	0.0669713	-0.080569	0.2949	0.0526305	0.152469	0.238222	0.172139	0.195108	0.407285	-0.176366	-0.242592	0.125441	0.0154136	-0.106103	0.0695563	0.0637106	-0.220409	0.126252	0.20802	0.142282	0.187944	0.175617	0.363323	0.121502	0.090495	1	Primary
GSM3729170_AGGACACACGCG	non-Active	0.156899	0.0222271	-0.0488474	-0.061704	-0.0865307	0.0362465	0.205003	0.199535	0.0703948	-0.0532931	0.257749	0.0895155	0.140143	0.244588	-0.0151505	0.144019	0.490264	-0.155124	-0.224918	0.0588483	-0.0119221	-0.073501	0.10752	0.0550238	-0.20393	0.0297898	0.255453	0.153584	0.173109	0.221097	0.404271	0.100674	0.12943	0	Primary
GSM3729170_CCCTAGTCCACC	non-Active	0.0736955	-0.00768628	-0.0950737	-0.0837886	-0.110352	0.249617	0.116225	0.146534	0.0491115	-0.107923	0.225304	0.0162534	0.242448	0.192095	0.132349	0.0639981	0.392719	-0.198765	-0.262221	0.0767172	-0.0348744	-0.138193	0.228839	-0.0153042	-0.2374	-0.035435	0.159879	0.122766	0.156609	0.213205	0.394909	0.0230723	0.0771413	1	Primary
GSM3729170_TGCAGAACCCCT	non-Active	0.146379	0.0303957	-0.0659075	-0.0455442	-0.0764221	0.157522	0.193573	0.187879	0.0607836	-0.060294	0.285698	0.151083	0.173909	0.231258	0.0593472	0.319149	0.513288	-0.160496	-0.229533	0.216123	-0.0196849	-0.082546	0.0978917	0.160714	-0.208177	0.0209286	0.243555	0.155076	0.205577	0.23429	0.461144	0.180658	0.157329	0	Primary
GSM3729170_ACCGACATGAAG	non-Active	-0.0538246	-0.0594001	-0.124872	-0.118908	-0.13555	0.25605	0.0476501	0.117866	-0.048487	0.292133	0.155498	0.0175807	0.25384	0.153546	0.0737304	0.0638992	0.32671	-0.0642141	-0.318339	0.0658174	-0.0894404	-0.239301	0.112587	-0.065525	0.165303	-0.136331	0.0128021	0.0306869	0.153153	0.0213565	0.471948	0.0538652	-0.00723498	1	Primary
GSM3729170_ATTCCCCTTTGT	non-Active	0.066109	0.00191828	-0.0747354	-0.0878489	-0.109107	0.127672	0.107773	0.136902	0.0230059	0.180694	0.238322	0.100147	0.210148	0.199865	0.0452654	0.055646	0.435929	-0.203295	-0.265354	0.0351199	-0.0377036	-0.14417	0.270532	-0.0225023	0.0599704	-0.0419358	0.268559	0.0943554	0.208075	0.164056	0.476111	0.0155529	0.145646	0	Primary
GSM3729170_GAATTAAGTTTG	non-Active	0.120866	-0.00144614	-0.0716542	-0.0715256	-0.0911625	0.0632138	0.166464	0.189751	0.0733448	-0.0768129	0.264179	0.0573664	0.235276	0.243295	-0.0402701	0.110309	0.492273	-0.0446425	-0.240272	0.0476233	-0.00386745	-0.102367	0.0746538	0.0245606	-0.21744	0.00180961	0.308635	0.133438	0.199463	0.18165	0.510086	0.0667927	0.161718	0	Primary
GSM3729170_GAAATAGGAGGG	non-Active	0.149796	0.0208311	-0.0631249	-0.0423571	-0.0918487	-0.0681706	0.197585	0.192144	0.0642696	-0.0586028	0.208466	0.0830127	0.143187	0.236495	-0.0206914	0.137712	0.551185	-0.159349	-0.228812	0.116019	-0.0172314	-0.0786527	0.100818	0.0491455	-0.207509	0.0237708	0.247803	0.159134	0.181742	0.317617	0.464961	0.129732	0.146944	0	Primary
GSM3729170_GAAGCGCTCCAG	non-Active	0.176256	0.00244886	-0.0973	-0.0725954	-0.098821	-0.0971898	0.222946	0.293423	0.0698461	-0.0882974	0.279614	0.0872542	0.230702	0.233389	0.160777	0.0915327	0.473573	0.0391163	-0.248309	0.034434	-0.0524028	-0.115816	0.265293	0.00891132	-0.22509	-0.0122837	0.193055	0.115304	0.184153	0.217296	0.495376	0.110061	0.273245	0	Primary
GSM3729170_GTCGTCACGTAA	non-Active	0.154865	0.0420101	-0.0595768	-0.0423023	-0.0837083	-0.0647407	0.202665	0.197156	0.0843102	0.228559	0.255685	0.0873766	0.132835	0.279878	0.204618	0.141842	0.401494	-0.156461	-0.225823	0.0709568	-0.0135359	-0.0751134	0.152853	0.0530684	0.0853416	0.0280293	0.253073	0.149016	0.185286	0.218572	0.261154	0.13613	0.127133	0	Primary
GSM3729170_CTCAGCTAGGAT	non-Active	0.0378986	0.00270405	-0.0896623	-0.0769459	-0.0976608	0.111728	0.0773707	0.0724114	0.0514769	0.101245	0.190388	0.0388149	0.259468	0.175916	0.142128	0.175346	0.446285	-0.218288	-0.277915	0.161161	-0.0164146	-0.166547	-4.71995e-05	0.0598944	-0.0132421	-0.0641822	0.118366	0.0731619	0.202043	0.168126	0.454699	0.0213874	0.0680575	0	Primary
GSM3729170_CACGGCGACTAC	non-Active	0.150336	0.0486389	-0.0629403	-0.0541541	-0.0939075	-0.0165344	0.197877	0.192249	0.0991379	-0.0575998	0.291789	0.0834634	0.169611	0.236259	-0.0198035	0.138197	0.479664	-0.158495	-0.227475	0.116113	-0.0165754	-0.0792033	0.101337	0.0492484	-0.206486	0.0244003	0.247862	0.159772	0.200636	0.213706	0.393774	0.128228	0.123464	0	Primary
GSM3729170_AATGATCTTTAC	non-Active	0.153752	0.0370983	-0.0605809	-0.0562222	-0.0900423	0.148899	0.201407	0.19566	0.110628	-0.0553776	0.252208	0.168622	0.167027	0.321128	-0.0169487	0.141724	0.517659	-0.156292	-0.225875	0.0562928	0.0210662	-0.0770797	0.104279	0.052124	-0.204736	0.0271639	0.251776	0.154984	0.158487	0.281745	0.463817	0.0973371	0.150891	0	Primary
GSM3729170_TATAGATCAACG	non-Active	0.113988	0.0128995	-0.0649875	-0.0522176	-0.0726099	0.00230576	0.159113	0.273006	0.0712722	-0.0823388	0.304126	0.0511139	0.177789	0.310768	0.0919044	0.289434	0.486016	-0.0205442	-0.244428	0.0659545	0.0722917	-0.106496	0.06792	0.185016	-0.222101	-0.00420932	0.205916	0.142722	0.179208	0.242376	0.514728	0.06037	0.200775	0	Primary
GSM3729170_AGCTTCATCATA	non-Active	0.156809	0.0391845	-0.058217	-0.0425096	-0.0841976	0.0358044	0.204981	0.199285	0.0779777	-0.0538241	0.216202	0.132781	0.156998	0.282044	-0.0153078	0.144963	0.47579	-0.155438	-0.225128	0.058481	-0.0116159	-0.0741695	0.106513	0.0547635	-0.204343	0.0291407	0.255532	0.151143	0.203526	0.221582	0.401891	0.134202	0.152508	0	Primary
GSM3729170_TAAGTTATAATA	non-Active	0.133286	0.04388	-0.0753203	-0.0391683	-0.094734	0.0175726	0.179692	0.203601	0.0583928	0.20552	0.230722	0.0683546	0.144517	0.216681	-0.032796	0.304343	0.501423	-0.168116	-0.235656	0.117889	0.079093	-0.0915125	0.0858873	0.122215	0.067696	0.0110642	0.228236	0.137258	0.174587	0.219376	0.513354	0.0946498	0.106806	0	Primary
GSM3729170_TTAATGCTTCTT	non-Active	0.128813	0.00393778	-0.0787108	-0.0663287	-0.0991392	-0.00871699	0.174871	0.201144	0.081194	-0.0723882	0.272276	0.0642054	0.180757	0.253373	-0.0358868	0.288279	0.46272	-0.170611	-0.237938	0.0913062	-0.0333783	-0.0956811	0.0815764	0.140809	-0.216122	0.00675654	0.223536	0.145076	0.259275	0.190038	0.516218	0.0996654	0.167829	0	Primary
GSM3729170_TCAATGCTTCCG	non-Active	0.136691	0.0155584	-0.0239741	-0.0593887	-0.0920193	0.119571	0.183267	0.17796	0.0806306	-0.0664886	0.2342	0.109907	0.179521	0.220367	-0.0298289	0.124443	0.503799	-0.165801	-0.234017	0.0819288	-0.0273735	-0.0893495	0.0896318	0.0377884	0.0705115	0.0137295	0.232287	0.145391	0.201236	0.198951	0.454605	0.0816267	0.193914	0	Primary
GSM3729170_GTGCTCGCCTTC	non-Active	0.153595	0.0329737	-0.0608015	-0.0541462	-0.0928483	-0.0167454	0.201305	0.251518	0.0837865	-0.055181	0.211941	0.0861604	0.165112	0.280122	-0.0173309	0.141331	0.448702	-0.00578971	-0.2256	0.113384	-0.0141219	-0.0766864	0.104059	0.0521119	-0.204559	0.0274294	0.251402	0.154953	0.158095	0.240067	0.330161	0.0972374	0.191202	1	Primary
GSM3729170_CTGCCAGGAGCA	non-Active	0.13759	0.0333744	-0.0633091	-0.0631976	-0.092245	-0.0752795	0.184604	0.17922	0.0697473	0.128704	0.278035	0.110841	0.169247	0.222087	-0.0292894	0.125597	0.392937	-0.165396	-0.23344	0.0585542	0.0482743	-0.0881304	0.090088	0.0389447	-0.211245	0.0148801	0.233388	0.155831	0.178149	0.200124	0.241564	0.0988949	0.110897	0	Primary
GSM3729170_TACTGGACGCTA	non-Active	0.134545	0.0134106	-0.0478842	-0.0624271	-0.0946703	-0.0276895	0.180996	0.175529	0.0502852	-0.0679831	0.276663	0.154662	0.147477	0.217479	-0.0308853	0.12266	0.390076	-0.166565	-0.234673	0.10756	0.00605392	-0.0913158	0.0869414	0.0358753	-0.212779	0.0121067	0.229711	0.138102	0.182382	0.196386	0.237552	0.0795541	0.108371	0	Primary
GSM3729170_GTCCATCAGTCT	non-Active	0.0556341	-0.0313716	-0.109337	-0.0793773	-0.0989514	0.23379	0.192258	0.287283	0.0354389	0.158105	0.25402	0.1318	0.287937	0.188189	0.159461	0.278639	0.505783	-0.0768028	-0.270311	0.12231	0.0944093	-0.152822	0.0764109	0.0417119	0.0399153	-0.05002	0.139349	0.10269	0.200468	0.312099	0.56112	0.0465599	0.302854	0	Primary
GSM3729170_GGAGCTAATCCG	non-Active	0.0955782	-0.0125806	-0.0898636	-0.0759877	-0.0986615	0.0436813	0.214046	0.163487	0.043757	-0.0933514	0.242675	0.087768	0.210161	0.262703	-0.0589834	0.0851604	0.420608	-0.186964	-0.251823	0.0907237	-0.0235946	-0.121872	0.254835	0.00308748	-0.227744	-0.0179978	0.280678	0.126244	0.179375	0.153267	0.344719	0.0430382	0.117161	0	Primary
GSM3729170_TGGGGAATCGTG	non-Active	0.14802	0.0278607	-0.0647638	-0.0405308	-0.0776996	-0.0689575	0.195529	0.296023	0.0789964	0.199911	0.246796	0.081303	0.164809	0.275805	-0.0213657	0.311593	0.482034	-0.159743	-0.228825	0.0873258	-0.0183029	-0.0808943	0.0991346	0.131052	0.0603611	0.0225218	0.245365	0.162306	0.170213	0.319401	0.46878	0.126474	0.121289	0	Primary
GSM3729170_TAGTCTAGTCAG	non-Active	0.0336052	-0.0251864	-0.132177	-0.0902141	-0.118599	0.158116	0.162994	0.131465	0.0137362	0.246727	0.190421	0.0522639	0.279066	0.167469	0.12444	0.171292	0.442564	-0.219996	-0.279816	0.086689	0.00469256	-0.16989	0.26546	0.020269	-0.0158975	0.0457706	0.113587	0.064692	0.158325	0.12807	0.5265	0.0646689	0.11293	1	Primary
GSM3729170_TTCTATCAGGGC	non-Active	0.146683	0.0132931	-0.0657477	-0.059913	-0.0938504	-0.0694494	0.194135	0.217055	0.0778417	0.122815	0.246119	0.124179	0.175784	0.270488	-0.0217703	0.135326	0.515772	-0.159833	-0.22914	0.0503477	-0.0192957	-0.0820348	0.0979074	0.0464273	-0.20743	0.021853	0.243575	0.154586	0.1545	0.210152	0.527986	0.0909984	0.120331	0	Primary
GSM3729170_GGAGTATCGGTT	non-Active	0.155966	0.0349544	-0.0588789	-0.049093	-0.087187	-0.0638947	0.203947	0.198546	0.077347	-0.0540011	0.293318	0.0886285	0.106817	0.280917	0.131955	0.143337	0.415895	-0.155809	-0.224931	0.0581084	-0.0125168	-0.0741302	0.106702	0.0542973	-0.204264	0.029357	0.254116	0.16158	0.19713	0.219982	0.262851	0.133497	0.12859	0	Primary
GSM3729170_CCCGTGATCGCC	non-Active	-0.0598713	-0.0514865	-0.104638	-0.108433	-0.140098	0.136917	0.0655441	0.130554	-0.0320152	0.353335	0.171886	0.00599525	0.289384	0.0857677	0.304429	0.237425	0.373043	-0.193043	-0.322416	0.077837	-0.0142712	-0.242762	0.166548	-0.0153284	-0.0107565	-0.0468897	0.159432	0.00856132	0.176528	0.262418	0.550981	0.00559079	0.100789	0	Primary
GSM3729170_CTTCACACCAAA	non-Active	0.122541	0.0119677	-0.0832247	-0.0691092	-0.108103	0.17285	0.168071	0.239332	0.0650896	0.193228	0.267361	0.0588329	0.188761	0.245325	-0.0398318	0.111148	0.450216	-0.173061	-0.24018	0.0710687	-0.00277523	-0.100636	0.13013	0.0257775	0.0585184	0.00284227	0.21567	0.128487	0.159072	0.183034	0.439227	0.102675	0.0969163	1	Primary
GSM3729170_CGTACCTTTAGT	non-Active	0.15446	0.0199853	-0.0597546	-0.0556803	-0.0922135	-0.012868	0.202238	0.196823	0.0681699	-0.0552203	0.254516	0.0870833	0.156558	0.241486	-0.0170049	0.141554	0.487395	-0.156439	-0.226019	0.117461	-0.0138901	-0.0754673	0.105208	0.052687	-0.205503	0.0276359	0.252641	0.15093	0.175911	0.241	0.401801	0.0982081	0.127169	0	Primary
GSM3729170_ATAATGGAACAT	non-Active	0.135803	0.0265299	-0.0605996	-0.0528869	-0.0786405	0.104388	0.182457	0.277665	0.0599619	-0.0675112	0.192659	0.0708155	0.141524	0.219839	0.113625	0.123184	0.467367	-0.0184636	-0.234739	0.057358	0.0654066	-0.0895855	0.0882787	0.0369408	-0.212838	0.0130115	0.325535	0.144854	0.169659	0.197921	0.385468	0.0809131	0.150958	0	Primary
GSM3729170_GAGGCACATCAT	non-Active	0.103513	0.00375623	-0.0816244	-0.0572971	-0.113637	0.062673	0.14793	0.223578	0.0417801	-0.0884941	0.204132	0.0874789	0.200329	0.181266	-0.053656	0.355793	0.478878	-0.0413055	-0.248545	0.0337494	0.0526324	-0.115226	0.0589521	0.0963418	-0.225385	-0.0118215	0.307949	0.103545	0.173659	0.162514	0.503	0.0853184	0.140595	1	Primary
GSM3729170_TACCGGTCGTAC	non-Active	0.0477666	-0.00984478	-0.093489	-0.0866514	-0.124525	0.22213	0.087958	0.176049	0.04071	0.154449	0.200085	0.0746267	0.232673	0.177811	0.145785	0.0395448	0.467615	-0.0579515	-0.271949	0.123118	-0.0530118	-0.160727	0.00796098	-0.0379881	0.0389962	-0.0558128	0.1293	0.078428	0.208352	0.194641	0.539891	0.0704015	0.118379	1	Primary
GSM3729170_ATAACCCAAGTA	non-Active	0.1404	0.0399407	-0.0450754	-0.0524433	-0.0834327	-0.0240322	0.187313	0.181621	0.087894	0.213255	0.279152	0.122149	0.154817	0.267903	-0.0267943	0.12856	0.432734	-0.163699	-0.232287	0.0860493	-0.0241896	-0.0869899	0.0916771	0.0406337	0.0731856	0.0160898	0.329195	0.156984	0.167551	0.202794	0.315631	0.0850742	0.137825	0	Primary
GSM3729170_CTTTGCGCCCCG	non-Active	0.147571	0.0203638	-0.0648719	-0.0535525	-0.0932	0.0289164	0.269092	0.24829	0.0703163	-0.059409	0.246682	0.124918	0.181646	0.273938	-0.0213882	0.135404	0.516911	-0.159541	-0.228681	0.107951	-0.0188846	-0.0815236	0.0989143	0.04696	-0.207273	0.0224235	0.244558	0.143888	0.172686	0.255344	0.52567	0.0916595	0.212401	1	Primary
GSM3729170_GTGGGAAGATAT	non-Active	0.139557	0.0116911	-0.0708919	-0.064178	-0.0918763	0.0300498	0.1862	0.266804	0.0860321	-0.0643254	0.281812	0.07377	0.17873	0.22266	-0.0269067	0.127996	0.506668	-0.0061953	-0.231801	0.127868	-0.0246051	-0.088327	0.0911422	0.0398588	-0.210183	0.0159226	0.235316	0.151263	0.168376	0.285839	0.393239	0.120759	0.22166	1	Primary
GSM3729170_CCTAGGAGCGTG	non-Active	0.154584	0.0511176	-0.0599032	-0.0431736	-0.088642	0.0379773	0.202519	0.197042	0.0683437	-0.054827	0.2547	0.0873336	0.16025	0.241812	0.0652531	0.142183	0.451294	-0.15627	-0.225626	0.0981597	-0.0135752	-0.07531	0.105428	0.0531773	-0.204775	0.028226	0.25268	0.158697	0.176242	0.245917	0.334525	0.135797	0.127218	1	Primary
GSM3729170_GAAGCAATACTA	non-Active	0.136489	0.0234256	-0.061515	-0.0499555	-0.0896009	-0.0755943	0.182727	0.205888	0.0690836	0.437229	0.274374	0.0711803	0.156832	0.264162	0.0530838	0.124876	0.499581	-0.164868	-0.232732	0.0837349	0.0111884	-0.0908439	0.0886563	0.0373041	0.0695656	0.0137786	0.23154	0.156974	0.18168	0.222378	0.508253	0.0811335	0.133282	0	Primary
GSM3729170_CTAAAGTGACGT	non-Active	0.151021	0.0366039	-0.0623346	-0.0406409	-0.0859517	0.0224109	0.198675	0.193316	0.0735347	0.236236	0.25105	0.0843362	0.114832	0.237541	-0.0192528	0.138682	0.516173	-0.157866	-0.227042	0.0541467	-0.0161162	-0.0781022	0.324763	0.0502109	0.0944204	0.0256198	0.248354	0.162881	0.174751	0.257205	0.46232	0.0952067	0.123865	0	Primary
GSM3729170_CCTGCGAACATC	non-Active	0.149493	0.0154527	-0.0635661	-0.0661808	-0.0798209	-0.067941	0.197035	0.191317	0.0713915	-0.0582095	0.290363	0.0827123	0.180488	0.235225	0.0978994	0.13703	0.444643	-0.158967	-0.228052	0.066094	0.0176505	-0.0797145	0.100535	0.0484372	-0.206919	0.0237413	0.246977	0.157571	0.160308	0.212467	0.396355	0.0934646	0.122418	0	Primary
GSM3729170_AGTGCGGGAGAC	non-Active	0.140861	0.0276365	-0.0699284	-0.0668916	-0.0959745	-0.0247187	0.187875	0.182382	0.0728962	-0.0640304	0.282993	0.107642	0.195051	0.265531	0.118594	0.129373	0.433987	-0.163609	-0.231867	0.0766654	-0.0239578	-0.0860854	0.311732	0.0415478	-0.210419	0.017329	0.237027	0.147342	0.206323	0.203495	0.316731	0.0855464	0.137373	0	Primary
GSM3729170_TAGGCCGCTTGG	non-Active	0.0817652	0.0442447	-0.0897522	-0.0577505	-0.11646	0.019347	0.124497	0.153982	0.0289748	-0.102692	0.232063	0.183511	0.209909	0.154191	0.172141	0.0727043	0.489647	-0.193977	-0.257487	0.0586153	0.0427322	-0.133356	0.038798	-0.00868733	-0.233428	-0.0290128	0.168591	0.106596	0.189723	0.215068	0.500875	0.0492294	0.0847765	1	Primary
GSM3729170_CTGAGTCGGCTT	non-Active	0.146604	0.037103	-0.065518	-0.0442814	-0.0743489	-0.018572	0.26914	0.273306	0.0888031	0.210261	0.245135	0.124681	0.157258	0.232955	-0.0227819	0.134106	0.509098	-0.0105558	-0.229704	0.0870824	0.0154773	-0.080973	0.329854	0.0463788	-0.208138	0.0217842	0.243575	0.168785	0.172691	0.209338	0.453839	0.125336	0.161949	0	Primary
GSM3729170_TTTACCTTCGTT	non-Active	0.1521	0.0278331	-0.0369458	-0.0494609	-0.0794053	0.0785796	0.199743	0.194107	0.0660136	0.126734	0.290718	0.0850873	0.149482	0.238181	-0.018275	0.233158	0.410029	-0.157192	-0.226334	0.0551594	0.0447479	-0.0778269	0.103052	0.096085	-0.205385	0.0262787	0.24975	0.163344	0.183464	0.215378	0.257614	0.0959466	0.125049	0	Primary
GSM3729170_CACCCTGTGAGG	non-Active	0.113291	0.00346568	-0.089713	-0.0703353	-0.0975987	0.0101225	0.158259	0.216406	0.0602497	-0.0822405	0.252855	0.0842281	0.202443	0.240894	0.181744	0.102573	0.519307	-0.17831	-0.244585	0.0686169	0.0190078	-0.107833	0.0675739	0.0175987	-0.221511	0.135191	0.205365	0.134092	0.187	0.329289	0.514027	0.0596039	0.133834	0	Primary
GSM3729170_GCCCTACGACCC	non-Active	0.0640972	-0.0225386	-0.106874	-0.0803969	-0.119064	0.130765	0.17908	0.309213	0.0546083	0.281943	0.258098	0.0466344	0.264823	0.196314	0.231224	0.239386	0.511906	0.0205712	-0.264659	0.143004	0.0233911	-0.146727	0.0227344	0.0264205	0.0102315	-0.0418178	0.148159	0.11184	0.178333	0.368436	0.489102	0.0494127	0.185509	0	Primary
GSM3729170_GCGTATTACACT	non-Active	0.130746	0.0185647	-0.0645764	-0.0642963	-0.0985959	0.0158664	0.17713	0.171475	0.0470255	-0.0703626	0.270023	0.0663301	0.163137	0.2135	-0.0339649	0.119251	0.494469	-0.168914	-0.236627	0.0518938	0.00356189	-0.094108	0.0834801	0.0329331	-0.21451	0.00913658	0.225739	0.14751	0.192128	0.234817	0.37875	0.0761958	0.127774	0	Primary
GSM3729170_ATGTGGTTTCAT	non-Active	0.012217	-0.0520811	-0.163993	-0.101395	-0.124904	0.153681	0.120608	0.208185	-0.0232817	0.215457	0.206768	0.06302	0.253117	0.245581	0.19265	0.0884952	0.397624	0.0079681	-0.289755	0.144105	-0.100825	-0.187154	0.0364749	-0.027665	0.169849	-0.0851403	0.089615	0.0707046	0.107615	0.132685	0.590455	0.0285529	0.120419	1	Primary
GSM3729170_TCCAGTTTGGAG	non-Active	0.127711	0.0218274	-0.0790192	-0.0530597	-0.0866978	0.114028	0.249339	0.198227	0.0632071	0.451996	0.229154	0.148084	0.165893	0.256527	0.106151	0.284219	0.453306	-0.170207	-0.237584	0.101579	-0.0341042	-0.0964676	0.296224	0.110653	0.0901078	0.00666803	0.221471	0.128955	0.183472	0.255252	0.374108	0.0731891	0.12442	0	Primary
GSM3729170_TATCCGAAAGAA	non-Active	0.105963	0.011754	-0.0953593	-0.067453	-0.0971945	-0.0399369	0.15056	0.174333	0.0540809	-0.0869012	0.252555	0.0833369	0.190761	0.236582	-0.0516891	0.0949417	0.48053	-0.181659	-0.247378	0.142111	-0.0505397	-0.113063	0.061202	0.0118354	-0.223851	-0.00994303	0.196575	0.122352	0.179415	0.233032	0.513865	0.0915969	0.121428	0	Primary
GSM3729170_CAATGAGGGAAA	non-Active	0.136736	0.0226951	-0.0614866	-0.0608169	-0.0978859	-0.0759877	0.183165	0.206148	0.0602718	-0.0663706	0.236869	0.0711017	0.169471	0.21912	-0.0291545	0.125177	0.428008	-0.165362	-0.233401	0.0804734	-0.0269799	-0.090608	0.088499	0.0373828	-0.211698	0.0131787	0.232386	0.158243	0.168089	0.225287	0.37844	0.0814168	0.11075	1	Primary
GSM3729170_AGAGAAATCCTA	non-Active	0.0896776	2.28471e-05	-0.0919133	-0.080274	-0.0902826	0.179628	0.133241	0.127845	0.0501126	-0.0974615	0.314415	0.119189	0.202247	0.219823	-0.0627822	0.0804402	0.461725	-0.190055	-0.254865	0.0450277	0.0389188	-0.126592	0.247762	-0.00207043	-0.230635	-0.0231316	0.290481	0.110432	0.208178	0.231778	0.543284	0.0900394	0.0663783	0	Primary
GSM3729170_ACGATCCCTGAG	non-Active	0.105177	-0.00991805	-0.0840722	-0.0797004	-0.109668	0.127757	0.14956	0.172537	0.0524346	0.155572	0.299115	0.0881476	0.213527	0.225518	-0.0518577	0.0945353	0.457723	-0.181862	-0.247208	0.0343984	-0.0509202	-0.115148	0.2661	0.0109696	-0.223752	-0.0109364	0.196123	0.127134	0.157801	0.163852	0.465554	0.0517592	0.102404	1	Primary
GSM3729170_GACTTAGCGGGT	non-Active	0.068177	-0.0399839	-0.1229	-0.0997418	-0.130472	0.194586	0.109953	0.189133	0.0229632	-0.111444	0.218571	0.103933	0.21774	0.19752	0.0501278	0.0599073	0.443442	-0.0472084	-0.263479	0.171784	-0.044531	-0.144367	0.0256608	-0.0202624	-0.238541	-0.0399295	0.153075	0.0963065	0.168405	0.123769	0.583904	0.0371136	0.173503	1	Primary
GSM3729170_TACGGAACGTTG	non-Active	0.123879	0.006228	-0.0820382	-0.0749211	-0.0907789	0.010542	0.170083	0.164626	0.0512458	-0.0750233	0.267189	0.0604568	0.21749	0.205824	-0.0384044	0.113259	0.457321	-0.172196	-0.239721	0.103576	-0.0364747	-0.0987878	0.0778791	0.0275634	-0.216653	0.00432733	0.217715	0.133471	0.189343	0.209867	0.379386	0.0886217	0.137124	0	Primary
GSM3729170_CTATAGATCGGT	non-Active	0.125014	0.0226496	-0.0813201	-0.0584596	-0.0905993	0.0114321	0.171173	0.194901	0.0589432	0.176906	0.287799	0.0616586	0.187889	0.248905	0.114929	0.113639	0.491605	-0.171971	-0.239511	0.157474	-0.000984608	-0.0978047	0.0790434	0.0579113	-0.216398	0.00495676	0.218954	0.13874	0.165685	0.211544	0.503213	0.124533	0.140338	0	Primary
GSM3729170_CCGAACTCTGCA	non-Active	0.101366	0.000147998	-0.0836247	-0.0786597	-0.0796503	0.171288	0.145413	0.174431	0.0682144	-0.090323	0.248975	0.108359	0.199367	0.222316	0.182326	0.0910738	0.509224	-0.184199	-0.249869	0.138083	-0.0136402	-0.117468	0.0570484	0.00739785	-0.226466	-0.0144867	0.302093	0.117312	0.179601	0.232119	0.569818	0.0828473	0.138456	0	Primary
GSM3729170_AGCATACGAATC	non-Active	0.144727	0.0386529	-0.0671547	-0.0515015	-0.0960754	0.0727467	0.191954	0.233209	0.0745625	-0.0613952	0.286551	0.12253	0.163831	0.229819	-0.024198	0.132638	0.512703	-0.161654	-0.230123	0.0840201	-0.0209139	-0.0830966	0.0962554	0.0448351	-0.208531	0.020427	0.241451	0.152193	0.200846	0.233429	0.520492	0.0891198	0.185094	0	Primary
GSM3729170_TGAATTCACTGT	non-Active	0.0264009	-0.0546125	-0.118856	-0.10168	-0.103631	0.247188	0.065356	0.145927	0.0496433	0.0886525	0.182897	0.0730281	0.270983	0.16082	-0.012214	0.0190775	0.448948	-0.097584	-0.282465	0.211089	-0.0209898	-0.176182	0.0540291	0.0132365	-0.0219927	-0.072532	0.104954	0.082879	0.143961	0.242715	0.552726	0.0642703	0.180193	2	Primary
GSM3729170_AGCGTGCTTACA	non-Active	0.0975226	0.0339436	-0.0779966	-0.0638965	-0.106846	0.134271	0.141513	0.171311	0.0444362	0.348854	0.294421	0.0816088	0.169599	0.217978	0.078397	0.277039	0.432115	-0.18629	-0.251194	0.124955	-0.0570037	-0.119985	0.0531623	0.0953951	0.0372691	-0.0169848	0.187018	0.117303	0.189618	0.182345	0.499385	0.0447856	0.0989474	1	Primary
GSM3729170_TCAGCTAGGGAA	non-Active	0.13133	0.0173647	-0.0767994	-0.0566378	-0.0855256	-0.00631779	0.177737	0.24715	0.0645454	-0.06993	0.231492	0.111873	0.244622	0.214287	-0.0333355	0.119683	0.536224	-0.168139	-0.23546	0.0548428	0.0289223	-0.0932035	0.0845342	0.0336657	-0.213585	0.142498	0.225601	0.150151	0.176109	0.34242	0.457453	0.153879	0.130482	0	Primary
GSM3729170_GAACCCTGCCTT	non-Active	0.126509	0.00253557	-0.0803205	-0.06108	-0.104798	-0.0825392	0.172499	0.198357	0.0577065	-0.0734894	0.309282	0.0625529	0.191137	0.208038	-0.0369433	0.20484	0.488656	-0.171061	-0.238318	0.0331943	-0.035062	-0.0975294	0.07983	0.0728031	-0.216122	0.00570421	0.220704	0.135466	0.182592	0.187133	0.50521	0.0885656	0.145427	1	Primary
GSM3729170_TGCTTGACTTGA	non-Active	0.123721	0.000457179	-0.082547	-0.0760529	-0.0953541	0.0483664	0.251818	0.255418	0.108	0.106337	0.255585	0.105123	0.175538	0.246907	-0.0387528	0.113049	0.495506	-0.0426203	-0.238842	0.0721611	-0.00155569	-0.0994957	0.130991	0.0272728	-0.216378	0.00435684	0.217263	0.135768	0.169911	0.227401	0.518093	0.0695527	0.0983764	0	Primary
GSM3729170_ATAGATTTCTAC	non-Active	0.0211522	-0.0336015	-0.156933	-0.088262	-0.116195	0.217683	0.151398	0.178583	0.000313363	0.27329	0.246445	0.0434198	0.221903	0.159168	-0.114011	0.186325	0.403651	-0.0373047	-0.286884	0.108326	-0.0244416	-0.179486	0.04851	0.0228569	0.0193985	0.0328866	0.0996837	0.057727	0.197717	0.102014	0.476913	0.0280729	0.0664116	0	Primary
GSM3729170_GACTCTGTCACC	non-Active	0.142198	0.0192875	-0.0690323	-0.0578481	-0.0830307	0.114121	0.269124	0.215274	0.0743414	-0.0630668	0.281715	0.0763597	0.167816	0.226279	-0.0251646	0.130737	0.545743	-0.162339	-0.230661	0.0613552	0.038053	-0.0855742	0.0936909	0.0426133	-0.209554	0.15224	0.238147	0.138708	0.192152	0.250924	0.519746	0.142286	0.115868	1	Primary
GSM3729170_TACTCAGCCGAT	non-Active	0.08072	0.0248295	-0.0777962	-0.064088	-0.0922383	0.20494	0.199798	0.210054	0.0424802	0.1914	0.227577	0.0621727	0.262046	0.15464	0.305048	0.0708949	0.487631	-0.195753	-0.259375	0.249172	0.112623	-0.132451	0.0991855	0.0411683	0.067302	-0.0299274	0.167804	0.151717	0.278519	0.334121	0.493043	0.109102	0.130371	0	Primary
GSM3729170_AATGTATAGCGC	non-Active	0.0414502	-0.0287697	-0.141872	-0.0904865	-0.111095	0.156573	0.081237	0.123611	0.0375913	0.310997	0.2841	0.0764426	0.193713	0.17707	-0.0988264	0.119135	0.407951	0.0408555	-0.276735	0.130721	-0.00699552	-0.16403	0.0645659	-0.00134673	0.264994	-0.0612613	0.122437	0.096036	0.17231	0.0937862	0.381672	0.0897662	0.0848115	0	Primary
GSM3729170_TTAAAAGGTGTT	non-Active	0.0739765	-0.0127232	-0.0585943	-0.0708446	-0.119428	0.175729	0.191271	0.215703	0.0198487	0.397238	0.214163	0.0154021	0.182554	0.20478	0.249204	0.0650864	0.472699	-0.076794	-0.261381	0.0399089	-0.0739596	-0.138979	0.227343	-0.0155222	0.296102	-0.0354743	0.15986	0.107802	0.148253	0.240934	0.532448	0.0464215	0.121815	0	Primary
GSM3729170_CGGAGCTTACAT	non-Active	0.158552	0.0555466	-0.0317197	-0.0427906	-0.0741554	0.0147134	0.206633	0.229864	0.0875871	-0.0526638	0.257437	0.0904885	0.109428	0.284223	-0.0146447	0.145645	0.420269	-0.154775	-0.224616	0.131796	-0.0106537	-0.0724785	0.108559	0.0560045	-0.203949	0.0303602	0.257557	0.158371	0.185794	0.222959	0.337046	0.102049	0.13089	0	Primary
GSM3729170_GGAGTGCGTCTA	non-Active	0.153876	0.0237809	-0.0604098	-0.0488981	-0.0796884	0.0707304	0.20162	0.224752	0.0675434	-0.055476	0.254606	0.0866397	0.141507	0.240216	-0.0167914	0.141685	0.451369	-0.156158	-0.225941	0.0978058	-0.01417	-0.0764505	0.104893	0.0523116	-0.204795	0.0273015	0.251736	0.155527	0.168591	0.217772	0.467669	0.0976257	0.126969	1	Primary
GSM3729170_CATGAAGGACGT	non-Active	0.0921615	0.00990061	-0.0684121	-0.0628658	-0.0922635	-0.0488948	0.135579	0.214032	0.0759882	0.404805	0.231558	0.058132	0.221677	0.21271	0.150313	0.171756	0.479824	-0.0494759	-0.25316	0.129857	0.0506053	-0.124586	0.275842	-6.65928e-05	0.0647583	0.0239021	0.278942	0.138784	0.199602	0.207087	0.492429	0.0635695	0.129764	0	Primary
GSM3729170_AGCGGCGATCAT	non-Active	0.106784	-0.00633846	-0.0948325	-0.0732435	-0.0940573	-0.0408441	0.151426	0.174459	0.0451168	-0.0858393	0.282418	0.0834834	0.226311	0.235827	-0.0500594	0.0964496	0.43521	-0.0849635	-0.246657	0.0965062	-0.0493151	-0.113457	0.268085	0.012471	-0.222749	-0.00924476	0.197558	0.116177	0.138459	0.165983	0.422795	0.0788435	0.151804	1	Primary
GSM3729170_CTGTGGAGTGTC	non-Active	0.0649289	-0.00988396	-0.125342	-0.0816706	-0.11454	0.159212	0.106649	0.173168	0.0997324	0.0584187	0.279007	0.150668	0.260476	0.196601	0.1232	0.144198	0.441556	-0.118287	-0.265315	0.161757	0.0838564	-0.146137	0.0234581	0.0563657	-0.240016	-0.0426144	0.149594	0.199606	0.156225	0.330411	0.529944	0.103573	0.107532	0	Primary
GSM3729170_GATACTGAATTG	non-Active	0.15754	0.0473441	-0.0576654	-0.0525626	-0.0875492	-0.0145044	0.205408	0.199745	0.0706151	-0.0531358	0.216487	0.0895585	0.132119	0.244565	-0.0148245	0.14495	0.404442	-0.0207665	-0.224695	0.0592838	-0.0113885	-0.0737369	0.107489	0.0551691	-0.204048	0.0296029	0.256377	0.173334	0.192972	0.221458	0.264223	0.135047	0.130079	0	Primary
GSM3729170_GGTCTCCGAACC	non-Active	0.086924	-0.0128442	-0.0730174	-0.0847724	-0.106828	0.103433	0.130195	0.157628	0.0398851	-0.0984841	0.28038	0.144258	0.243937	0.259631	-0.0646142	0.077949	0.458748	-0.0681474	-0.254983	0.0834415	-0.0105481	-0.129187	0.0433763	-0.00420745	-0.23097	-0.0248723	0.270851	0.120925	0.18599	0.279519	0.494381	0.0743251	0.108616	0	Primary
GSM3729170_TCCACCTGTGAC	non-Active	0.12805	-0.0095828	-0.0927987	-0.0839905	-0.0991283	0.0165792	0.169654	0.188251	0.0169613	0.423243	0.221831	0.0987813	0.213334	0.192922	0.327409	0.221218	0.444865	-0.199013	-0.262207	0.137958	-0.0204105	-0.137288	0.0323788	0.0599609	0.0638048	-0.0351104	0.336849	0.100935	0.223738	0.131049	0.481545	0.047066	0.084183	0	Primary
GSM3729170_CGCCCCGCATCC	non-Active	0.11763	0.00186213	-0.087124	-0.0704331	-0.111878	0.0892686	0.162755	0.213762	0.0632838	-0.0787794	0.255662	0.0927831	0.205779	0.247012	0.0948109	0.107109	0.487241	-0.174994	-0.241412	0.113252	0.0539704	-0.105552	0.0713971	0.0214126	-0.218659	-0.000914641	0.20981	0.139623	0.204775	0.243939	0.50539	0.101062	0.117624	1	Primary
GSM3729170_GTTTAACTGTCA	non-Active	0.0876995	-0.0113585	-0.0891375	-0.0909602	-0.122119	0.0694755	0.130746	0.125654	0.0788302	-0.0990347	0.326125	0.0817727	0.192572	0.21477	-0.065356	0.0770049	0.445311	-0.191718	-0.25577	0.0179509	-0.0270183	-0.127575	0.0447608	-0.00417113	-0.231796	-0.024951	0.175395	0.0949004	0.161471	0.144709	0.399913	0.0354874	0.0862989	1	Primary
GSM3729170_ATGATTGGGCCA	non-Active	0.112066	0.0230396	-0.0914623	-0.0648939	-0.109641	0.108565	0.157	0.179928	0.0487505	0.113279	0.213112	0.0935283	0.203268	0.241392	0.0919769	0.101956	0.483631	-0.178243	-0.244022	0.108755	0.0501648	-0.109721	0.0659376	0.0168359	-0.220763	-0.00536983	0.20332	0.127558	0.174016	0.172207	0.504034	0.0923132	0.0874107	0	Primary
GSM3729170_TGGGTACCTACT	non-Active	0.153235	0.0377577	-0.0606326	-0.0568193	-0.090168	-0.065508	0.20089	0.224398	0.0670321	-0.0557906	0.211807	0.0861246	0.121389	0.239867	-0.0178479	0.140216	0.413205	-0.156967	-0.226268	0.056062	-0.0147036	-0.0764898	0.327574	0.051676	-0.205346	0.0270065	0.25095	0.149716	0.164427	0.21686	0.330583	0.0970905	0.12586	0	Primary
GSM3729170_TACTGTGAGGCG	non-Active	0.129363	0.021302	-0.0782628	-0.0662831	-0.0950317	0.0610961	0.175635	0.224642	0.0552184	-0.0712672	0.22618	0.0650996	0.162672	0.321706	-0.0354597	0.116956	0.42342	-0.0231703	-0.237348	0.0913999	-0.00426712	-0.0945799	0.0824889	0.0316073	-0.214805	0.00810392	0.223851	0.151396	0.221101	0.233529	0.376302	0.074863	0.185747	0	Primary
GSM3729170_CTCTATTGTGAG	non-Active	0.121091	0.0236809	-0.0846115	-0.0685104	-0.0882626	0.116871	0.166576	0.246827	0.0875817	-0.0769899	0.260579	0.0573878	0.129616	0.250933	-0.0402026	0.110571	0.449189	-0.028691	-0.240377	0.133674	-0.0386045	-0.102288	0.0741976	0.0245243	-0.217951	0.00167192	0.213861	0.135698	0.167605	0.18211	0.442917	0.084484	0.136903	0	Primary
GSM3729170_GCGCCGCCCCGT	non-Active	0.108267	-0.0121874	-0.080053	-0.0694139	-0.0888196	-0.0406544	0.152876	0.227133	0.0454887	-0.0859376	0.251861	0.0459703	0.215037	0.235884	0.0890776	0.262846	0.518907	-0.180648	-0.0733861	0.0389636	0.0468321	-0.111648	0.0632945	0.0923715	-0.223811	0.118704	0.295543	0.152852	0.188147	0.30727	0.560452	0.0549286	0.0835357	0	Primary
GSM3729170_TCGCGGATCGAC	non-Active	0.120181	0.00406333	-0.0847691	-0.070309	-0.100401	0.132817	0.16579	0.20622	0.0558891	0.17215	0.264071	0.0568727	0.184241	0.249334	0.100054	0.109129	0.49282	-0.174635	-0.24136	0.0694209	-0.039641	-0.10217	0.074229	0.0239371	-0.218541	0.000904806	0.213349	0.137239	0.157116	0.206233	0.450624	0.0661525	0.117811	1	Primary
GSM3729170_GGCTCTAGTGAA	non-Active	0.1521	0.023183	-0.0367613	-0.0540434	-0.0787998	-0.0661769	0.199878	0.223068	0.0823776	0.225376	0.251012	0.172154	0.181452	0.279944	-0.0183536	0.140007	0.522692	-0.157383	-0.227068	0.130594	0.019828	-0.0775909	0.102769	0.0509071	0.083046	0.0259148	0.249966	0.155577	0.165959	0.258517	0.53127	0.0960882	0.169497	0	Primary
GSM3729170_AGTGCCGGTAGC	non-Active	0.139231	0.0351459	-0.0331914	-0.0448571	-0.0806891	-0.00186409	0.185964	0.239202	0.0871061	-0.065407	0.240135	0.105486	0.183803	0.328523	0.054067	0.127472	0.509056	-0.164564	-0.232824	0.204487	0.00327713	-0.0878944	0.0905128	0.0397862	-0.211363	0.0153817	0.334498	0.146433	0.199823	0.272706	0.521612	0.195452	0.112686	0	Primary
GSM3729170_ATAGGAAATGAC	non-Active	0.0385617	-0.0258038	-0.131176	-0.0921348	-0.117261	0.0714509	0.0783935	0.158951	0.00753533	0.143813	0.193259	0.075931	0.234348	0.16297	-0.099186	0.136654	0.418143	-0.216344	-0.27646	0.210442	0.0303156	-0.167727	0.182003	0.0245918	0.0304181	-0.0631102	0.217601	0.0886573	0.199615	0.130173	0.534444	0.0307847	0.124266	0	Primary
GSM3729170_TTCACCTCCTAT	non-Active	0.139355	0.0307474	-0.0707726	-0.0594178	-0.0894989	0.0316361	0.186133	0.211709	0.0884315	-0.065053	0.282205	0.121821	0.175282	0.223076	-0.0279182	0.127262	0.432193	-0.164284	-0.232746	0.0441821	-0.025213	-0.0876585	0.0914254	0.0397196	-0.211206	0.0154112	0.235473	0.13578	0.15303	0.201272	0.387533	0.100129	0.157823	0	Primary
GSM3729170_ATCAACGGTTTA	non-Active	0.118225	0.0306877	-0.0735211	-0.0573869	-0.100539	0.141473	0.163688	0.158206	0.0630074	0.220818	0.263994	0.0546551	0.17975	0.284079	0.191505	0.107319	0.445587	-0.175759	-0.242409	0.10739	-0.0225151	-0.103704	0.071869	0.022133	0.0873802	-0.000835962	0.30509	0.14039	0.210122	0.178562	0.366472	0.0640693	0.115589	0	Primary
GSM3729170_GGATACACAGTC	non-Active	0.158934	0.0228309	-0.0561975	-0.0551132	-0.0797429	0.10888	0.20679	0.201122	0.0716599	-0.0523098	0.257522	0.090839	0.0909545	0.246172	0.0702826	0.144845	0.418723	-0.154371	-0.223961	0.0605117	-0.0104919	-0.0725965	0.108732	0.055829	-0.204048	0.0303208	0.258088	0.154927	0.172554	0.222363	0.264695	0.102212	0.130781	1	Primary
GSM3729170_CCCGCCGTCGTG	non-Active	0.054971	-0.0287114	-0.109291	-0.0814632	-0.129079	0.0886214	0.0959379	0.213279	0.035178	0.0506024	0.299168	0.0266952	0.246022	0.170637	0.134335	0.216979	0.423161	-0.0771698	-0.270166	0.1064	0.0664565	-0.153294	0.20456	0.0110896	-0.244598	-0.0504233	0.138149	0.118175	0.179663	0.208173	0.465173	0.0319335	0.139209	0	Primary
GSM3729170_GACTCGGGTGTG	non-Active	0.159586	0.0290269	-0.0562223	-0.0537722	-0.0840788	-0.0617372	0.207644	0.201958	0.0996087	-0.0517789	0.297469	0.0913684	0.154688	0.284926	-0.013251	0.146943	0.492922	-0.153764	-0.223685	0.060921	-0.00991463	-0.0720852	0.109188	0.0569126	-0.203202	0.0311666	0.258717	0.163327	0.169399	0.223648	0.407146	0.143567	0.155024	1	Primary
GSM3729170_AGTAGACAGCGG	non-Active	0.131263	0.0272691	-0.0524421	-0.0557	-0.0889371	0.0619806	0.252437	0.201654	0.0773858	0.221129	0.274426	0.0666663	0.166725	0.213905	-0.0337626	0.11967	0.459606	-0.168903	-0.236509	0.107599	0.120126	-0.093872	0.0836689	0.033248	0.0838335	0.141002	0.226427	0.147492	0.184485	0.217201	0.377681	0.09273	0.105244	0	Primary
GSM3729170_GGATCACCCCAC	non-Active	0.0775505	0.0330252	-0.0649148	-0.071512	-0.0949955	0.148302	0.194323	0.186787	0.0223663	-0.105151	0.224002	0.0712561	0.226835	0.26166	-0.0722007	0.223438	0.447876	-0.196563	-0.260097	0.208524	0.0425205	-0.135637	0.0938122	0.062193	-0.235768	-0.0324648	0.28406	0.128555	0.198973	0.133777	0.415191	0.0770715	0.10532	0	Primary
GSM3729170_CCTAACCCCTAG	non-Active	0.0993546	-0.00748847	-0.100231	-0.0700074	-0.107964	0.037022	0.14357	0.219204	0.0402542	0.194844	0.239399	0.0773579	0.218951	0.229738	0.0806379	0.0891201	0.490817	-0.185941	-0.250709	0.0777404	-0.0205693	-0.118687	0.306992	0.00635658	0.0662505	0.0277402	0.189594	0.126373	0.194283	0.253625	0.504221	0.0852748	0.198669	1	Primary
GSM3729170_GAGACCGCTATA	non-Active	0.0074516	-0.0339213	-0.166774	-0.100712	-0.133999	0.258132	0.119144	0.143634	0.0202243	0.205315	0.166597	0.0592513	0.228416	0.148039	0.198222	0.087676	0.385064	-0.122612	-0.291905	0.0929146	-0.00218047	-0.189514	0.185503	-0.0719626	-0.265246	-0.0878646	0.0831255	0.0452169	0.160178	0.0575663	0.49895	0.027216	-0.0128032	1	Primary
GSM3729170_TAGGCGAATCAT	non-Active	0.148582	0.0340664	-0.0644036	-0.0525323	-0.0871661	0.029351	0.196046	0.237791	0.0712493	-0.0591534	0.285713	0.081861	0.142409	0.234708	0.0607806	0.135758	0.407898	-0.160046	-0.228668	0.051586	-0.0184385	-0.0798719	0.0998741	0.0477531	-0.20747	0.0231119	0.245719	0.145059	0.157603	0.254305	0.325117	0.107695	0.121243	0	Primary
GSM3729170_CCTAGAACATAT	non-Active	0.079124	-0.0253266	-0.0792508	-0.0821403	-0.100271	0.181325	0.121743	0.144243	0.0451865	-0.103892	0.2273	0.0201809	0.197001	0.195669	-0.0702788	0.0697017	0.396394	-0.0739762	-0.258431	0.0627135	0.0217331	-0.136069	0.03573	-0.0113208	-0.233742	-0.0315109	0.261624	0.117191	0.194595	0.209407	0.38348	0.0506925	0.158484	1	Primary
GSM3729170_GTTGAGATCCCT	non-Active	0.151898	0.036913	-0.0506507	-0.049431	-0.0881559	-0.0662556	0.274036	0.251416	0.0742359	-0.0565969	0.252936	0.0848227	0.212493	0.237664	-0.0182075	0.139967	0.516905	-0.157281	-0.226609	0.132779	-0.015399	-0.0782988	0.102549	0.050556	-0.205798	0.0255608	0.249711	0.154901	0.161995	0.265346	0.522953	0.0958259	0.148051	0	Primary
GSM3729170_ATACTAGGTGAG	non-Active	0.146514	0.0173621	-0.0658557	-0.0618234	-0.0941237	0.0784825	0.193944	0.188295	0.092963	-0.0601563	0.286182	0.0802085	0.16567	0.270772	-0.0228156	0.134198	0.443056	-0.160664	-0.229454	0.106925	0.0400574	-0.0818775	0.0977029	0.0462396	-0.208217	0.0215973	0.243752	0.156326	0.188261	0.237371	0.326449	0.0908567	0.119599	1	Primary
GSM3729170_CTAAAACTCTGA	non-Active	0.148155	0.0145664	-0.0648021	-0.0585088	-0.0897789	-0.0687674	0.195663	0.220408	0.0703798	-0.0589567	0.283664	0.0816607	0.143133	0.234034	0.260772	0.135732	0.445333	-0.159822	-0.228484	0.0652731	-0.0184079	-0.0804224	0.0994807	0.0475714	-0.207017	0.0231807	0.245148	0.154551	0.20563	0.21124	0.399375	0.0923469	0.14389	0	Primary
GSM3729170_GATAAGTTTTGA	non-Active	0.131465	0.0117834	-0.0766418	-0.0660653	-0.0978046	0.127411	0.177883	0.172354	0.0851664	0.112276	0.233287	0.111697	0.211391	0.260959	0.243546	0.305532	0.500308	-0.16806	-0.235958	0.0530019	0.066695	-0.0937147	0.084487	0.122008	-0.213762	0.00995287	0.226309	0.147382	0.178182	0.193468	0.45277	0.0769409	0.176086	0	Primary
GSM3729170_GGGTGATCCAAA	non-Active	0.150043	0.0528295	-0.06344	-0.0555385	-0.08413	-0.0311666	0.19736	0.191781	0.0988384	-0.0574818	0.247286	0.165988	0.153441	0.235327	-0.019264	0.138118	0.444747	-0.1579	-0.227147	0.0532494	-0.0167722	-0.0798325	0.100834	0.0489638	-0.205936	0.0246461	0.247017	0.155877	0.182338	0.213483	0.326647	0.0938372	0.123363	0	Primary
GSM3729170_GGGTGATCCAAC	non-Active	0.150448	0.0205429	-0.0631271	-0.0564454	-0.0914571	-0.0672328	0.197956	0.192305	0.0789048	-0.0576195	0.248023	0.0833776	0.13911	0.236214	0.0622339	0.138682	0.409657	-0.158293	-0.227763	0.0531655	-0.0165754	-0.0793606	0.322689	0.0493876	-0.206408	0.0243708	0.247921	0.152075	0.158333	0.214106	0.256827	0.0943461	0.123743	0	Primary
GSM3729170_GGGTGATCCAAG	non-Active	0.145817	0.0213604	-0.0663443	-0.0569902	-0.0908739	0.0376276	0.19318	0.187512	0.0690243	-0.060471	0.244087	0.0795646	0.13903	0.273402	-0.0231752	0.13332	0.442535	-0.160889	-0.229717	0.0906369	-0.0203278	-0.0823887	0.0971522	0.0454889	-0.208256	0.0209777	0.242847	0.161921	0.181395	0.20867	0.326906	0.0901168	0.118871	0	Primary
GSM3729170_GGGTGATCCAAN	non-Active	0.143491	0.0261825	-0.0478967	-0.0537218	-0.0864045	-0.0713184	0.190426	0.240041	0.0859886	0.121046	0.283113	0.12487	0.154697	0.270541	0.0649713	0.131196	0.475373	-0.0125146	-0.230084	0.0893262	0.0135116	-0.0848663	0.0952013	0.0433337	-0.208807	0.0595084	0.239544	0.144821	0.168173	0.205876	0.386569	0.122042	0.159003	1	Primary
GSM3729170_TATCTGGTGTAT	non-Active	0.0319194	-0.0119879	-0.102223	-0.0770289	-0.136792	0.0530435	0.143245	0.151398	0.0228301	0.0943828	0.241377	0.0610628	0.25971	0.223486	-2.07535e-05	0.169095	0.443883	-0.219558	-0.279082	0.0234601	0.0417332	-0.173351	0.274209	0.110332	-0.0180252	-0.0689226	0.210306	0.092817	0.151768	0.163496	0.53497	0.0392068	0.144505	1	Primary
GSM3729170_CGAACCTATGTC	non-Active	0.298149	0.0312394	-0.0627106	-0.0602189	-0.0919692	-0.0154907	0.344544	0.309562	0.0957968	-0.0572065	0.290395	0.130477	0.153418	0.236686	-0.0187695	0.138879	0.483144	-0.157551	-0.226727	0.0952883	0.0220922	-0.0785741	0.101652	0.102656	-0.205778	0.0253051	0.248393	0.18874	0.15084	0.308607	0.46571	0.198189	0.124068	1	Primary
GSM3729170_CGGGGCGAACGA	non-Active	0.0923438	-0.0173526	-0.12637	-0.108303	-0.142271	0.16508	0.127163	0.195929	0.0465462	0.215605	0.164087	0.0976949	0.291563	0.122947	0.300474	-0.024296	0.417572	-0.246802	-0.191232	0.0995942	0.00862507	-0.212244	0.167613	-0.00330126	-0.0611892	0.0370257	0.0526048	0.104303	0.131509	0.151209	0.52189	0.00524935	0.194605	1	Primary
GSM3729170_TTCGCGAGCATA	non-Active	0.0270977	-0.0537866	-0.0800487	-0.111498	-0.126785	0.11016	0.137319	0.116367	0.0162348	0.130175	0.200484	0.0761345	0.214258	0.150763	-0.0316423	0.0191693	0.404055	-0.142727	-0.28354	0.0474562	-0.109936	-0.175514	0.272624	0.0133437	0.0182487	-0.0733778	0.249413	0.0691999	0.139903	0.0790307	0.496943	0.0750816	0.0625736	1	Primary
GSM3729170_GATAGGGCATGC	non-Active	0.156405	0.0215287	-0.0584781	-0.0522153	-0.0906517	-0.0635406	0.204677	0.199058	0.0849805	-0.0537258	0.295966	0.0890148	0.143554	0.281837	0.068827	0.144438	0.453633	-0.155281	-0.225167	0.0587013	-0.0119614	-0.0739336	0.107017	0.0547453	-0.203949	0.029298	0.255138	0.153268	0.167863	0.220703	0.334307	0.10037	0.151217	0	Primary
GSM3729170_GAGTGAAGCTGC	non-Active	0.143525	0.019334	-0.0568036	-0.0497823	-0.0970422	-0.0718103	0.190763	0.24348	0.0663056	-0.0623195	0.286255	0.0774113	0.138425	0.267752	0.120439	0.131589	0.435332	-0.00479685	-0.230687	0.150893	-0.0219548	-0.0843157	0.0946035	0.0436122	-0.209338	0.0191976	0.239996	0.152899	0.15839	0.206453	0.386185	0.087955	0.161381	1	Primary
GSM3729170_GGCCATTCGTTT	non-Active	0.123732	-0.00518536	-0.0821283	-0.0686588	-0.0976626	0.00193313	0.169431	0.164188	0.0903573	0.195102	0.26349	0.0600276	0.194051	0.247585	-0.0396407	0.111712	0.449016	-0.17314	-0.240088	0.117381	-0.0373056	-0.0991418	0.0778004	0.0266371	-0.217518	0.00335368	0.217499	0.136763	0.177704	0.227614	0.29678	0.0864221	0.120931	0	Primary
GSM3729170_AAGTTGCACTAG	non-Active	0.141344	0.0228307	-0.0695839	-0.0559084	-0.0879744	-0.0209527	0.18856	0.183112	0.0736073	-0.0641484	0.241859	0.0966895	0.138193	0.266316	0.0555115	0.129334	0.39908	-0.164003	-0.232378	0.0857425	0.0714517	-0.0851023	0.0933291	0.0419353	-0.210577	0.1518	0.237833	0.15985	0.160711	0.204164	0.317638	0.0861027	0.114553	0	Primary
GSM3729170_AGAATCATTAAG	non-Active	0.0573424	0.0133275	-0.0670143	-0.0885987	-0.115108	0.200864	0.191943	0.259351	0.0576931	0.122425	0.209202	0.058144	0.233523	0.173455	0.0628189	0.047543	0.408457	0.00338195	-0.268816	0.195488	-0.0533208	-0.151721	0.207006	-0.0300818	0.0035367	-0.0484858	0.239635	0.084028	0.177921	0.111244	0.442735	0.0461114	0.0941484	1	Primary
GSM3729170_GCAGACTGTACA	non-Active	0.155697	0.0400154	-0.058629	-0.057368	-0.0676926	-0.064544	0.282137	0.257541	0.0771618	-0.0545124	0.255071	0.087956	0.13339	0.242598	0.131501	0.141737	0.438784	-0.156315	-0.225547	0.209883	-0.0131204	-0.0747594	0.106513	0.0530623	-0.205129	0.027931	0.254017	0.161602	0.2031	0.218579	0.400627	0.0991212	0.127497	0	Primary
GSM3729170_ACCGTGCGGCAG	non-Active	0.113921	0.0345766	-0.0894406	-0.0579388	-0.102285	0.0844843	0.158979	0.1993	0.0595755	0.208026	0.253213	0.154845	0.182457	0.236617	0.178233	0.102612	0.480999	-0.178085	-0.244349	0.0572753	0.0467733	-0.107007	0.0683763	0.0183978	0.0755173	-0.00422899	0.205916	0.131683	0.181681	0.173879	0.435812	0.100734	0.0884509	0	Primary
GSM3729170_TCAGATTCCACT	non-Active	0.157057	0.0217967	-0.0454011	-0.058193	-0.0823953	-0.0629832	0.204958	0.22826	0.08627	-0.0533128	0.25732	0.0892866	0.171124	0.282108	0.270606	0.144425	0.558683	-0.154786	-0.224511	0.121331	0.0236478	-0.0736976	0.107159	0.0550419	-0.203694	0.0299766	0.346345	0.157835	0.172764	0.287055	0.52913	0.100648	0.173295	0	Primary
GSM3729170_TAATTTGGCACG	non-Active	0.105559	0.0256524	-0.0958704	-0.0582007	-0.0931352	0.162862	0.150223	0.173325	0.065118	0.200124	0.252444	0.12052	0.242912	0.232469	-0.0516442	0.259983	0.477078	-0.182064	-0.0751256	0.0629163	-0.00316424	-0.114086	0.0600692	0.0897975	0.069982	-0.01072	0.196319	0.127792	0.169978	0.23745	0.49868	0.0908446	0.153641	1	Primary
GSM3729170_CCCGGGACAACA	non-Active	0.149279	0.0299808	-0.0636607	-0.0543529	-0.0751673	0.0304773	0.196641	0.19098	0.0718394	-0.0580325	0.249217	0.0826622	0.167145	0.275844	-0.0199271	0.136925	0.442989	-0.0715845	-0.227501	0.107142	0.0177465	-0.0804617	0.100503	0.0482313	-0.206231	0.0236823	0.246427	0.151978	0.199145	0.212408	0.325216	0.0932809	0.1225	0	Primary
GSM3729170_GTAAATTGTCGG	non-Active	0.0518802	-0.0116824	-0.0887773	-0.0807647	-0.093389	0.266061	0.183372	0.193623	0.0299963	0.322216	0.204423	0.0840344	0.227187	0.187991	0.0664038	0.19401	0.464498	-0.211072	-0.272684	0.109941	0.0793997	-0.154985	0.202501	0.0383706	1.0972e-05	-0.0535213	0.134747	0.0978206	0.165311	0.237248	0.596327	0.0583322	0.107031	0	Primary
GSM3729170_TACTAAGAAGGT	non-Active	0.0925212	-0.0253512	-0.0913347	-0.0694279	-0.114158	0.0790607	0.212225	0.250238	0.0417437	-0.0961833	0.280165	0.0778307	0.195513	0.213895	-0.0618718	0.172836	0.469011	-0.0325209	-0.253698	0.0595763	-0.0329151	-0.123131	0.0491346	0.044431	-0.229986	-0.0204958	0.280255	0.111749	0.187213	0.181844	0.505347	0.0985247	0.160371	1	Primary
GSM3729170_ATGCACTAATTC	non-Active	0.11954	0.020485	-0.0727344	-0.0508208	-0.0844852	0.124776	0.164958	0.210341	0.036709	0.36225	0.221	0.141196	0.237635	0.199417	0.0392192	0.276552	0.491595	-0.174421	-0.240927	0.0641268	0.0993627	-0.103271	0.266535	0.103323	0.0560509	0.0462012	0.212229	0.190637	0.159966	0.284974	0.518356	0.0900633	0.0942947	0	Primary
GSM3729170_GCCGCGATAACG	non-Active	0.0959491	-0.000773498	-0.0895894	-0.0791611	-0.119655	0.161319	0.214214	0.195551	0.0353886	-0.0933121	0.243502	0.0976361	0.239419	0.215036	0.16672	0.0853571	0.479586	-0.186672	-0.251508	0.126224	0.0147199	-0.121833	0.0520138	0.00282717	-0.227744	0.0251129	0.281265	0.111078	0.160464	0.15349	0.544515	0.0775411	0.197761	1	Primary
GSM3729170_AGGATATGTGCC	non-Active	0.158552	0.0548042	-0.0568549	-0.0356591	-0.080963	-0.0135777	0.206565	0.201079	0.0717609	-0.0523098	0.217692	0.125028	0.146484	0.245936	-0.0137231	0.146012	0.527375	-0.153865	-0.224026	0.133954	-0.0104919	-0.0727145	0.1087	0.084305	-0.203123	0.0309503	0.257243	0.164606	0.195808	0.222691	0.472753	0.10207	0.168532	0	Primary
GSM3729170_CCGTAGCTATAG	non-Active	0.0261649	-0.0115029	-0.131589	-0.0809354	-0.131225	0.131392	0.154004	0.1353	0.0133825	0.115815	0.227575	0.0277084	0.26915	0.160312	0.1592	0.214431	0.405625	-0.224503	-0.283593	0.116478	0.00431686	-0.176182	0.288368	0.037763	-0.0228943	-0.0737417	0.105288	0.0566603	0.113038	0.114356	0.449584	0.0194051	0.100198	1	Primary
GSM3729170_GTTCGAGACATA	non-Active	0.15926	0.0279068	-0.0563867	-0.0537955	-0.0786418	0.0379114	0.207262	0.201704	0.0722379	-0.0516806	0.298348	0.135018	0.130009	0.246757	-0.0134758	0.146012	0.455695	-0.153887	-0.223567	0.060795	-0.0101814	-0.0721246	0.109345	0.056622	-0.202986	0.0313732	0.258009	0.184454	0.182346	0.223097	0.336171	0.102558	0.155228	0	Primary
GSM3729170_GACATTCACGTA	non-Active	0.106615	-0.00895389	-0.034352	-0.0754264	-0.0805356	0.0652169	0.15128	0.145719	0.0445856	-0.0858196	0.289318	0.081673	0.217085	0.227947	-0.0508799	0.186113	0.465209	-0.181064	-0.246539	0.141334	0.0627317	-0.113221	0.0617054	0.0562546	-0.222789	0.117413	0.197499	0.11953	0.182084	0.165918	0.416456	0.0534331	0.144803	0	Primary
GSM3729170_CACGCAGGAATT	non-Active	0.154371	0.030204	-0.0340816	-0.0561431	-0.0840949	-0.0647014	0.20225	0.225173	0.0762459	-0.0547877	0.293807	0.0870618	0.190698	0.241036	0.130425	0.141947	0.484478	-0.156034	-0.225573	0.0921775	-0.0136146	-0.0760179	0.104751	0.0527354	-0.204697	0.0277146	0.252464	0.15759	0.198842	0.282265	0.398176	0.0981137	0.127198	0	Primary
GSM3729170_GTCGATTACGAA	non-Active	0.0490029	-0.00433242	-0.0918878	-0.0862408	-0.114456	0.0872117	0.178886	0.188878	0.0268919	0.292972	0.247194	0.121502	0.273494	0.180253	0.152898	0.0417869	0.490087	-0.211421	-0.27313	0.0651111	0.0271626	-0.158092	0.196305	-0.0364262	-0.00322678	0.0608842	0.131483	0.0978314	0.11639	0.331825	0.537573	0.122747	0.100775	0	Primary
GSM3729170_GGGCGACCAAGA	non-Active	0.104064	-0.00384665	-0.0732403	-0.081255	-0.0950427	0.226801	0.148268	0.171428	0.0434026	0.1539	0.298879	0.0425794	0.220684	0.180816	-0.052577	0.0932372	0.47849	-0.181952	-0.247339	0.131867	-0.0140468	-0.115659	0.166605	0.00997681	-0.224362	-0.0113789	0.194215	0.133558	0.18628	0.204937	0.502097	0.0507307	0.0795654	1	Primary
GSM3729170_AAGAGAACTGAA	non-Active	0.152999	0.0187498	-0.0609884	-0.0560717	-0.0872399	0.0332477	0.2008	0.224001	0.0668199	-0.0558299	0.291816	0.0859673	0.141432	0.239575	-0.0177242	0.140623	0.517699	-0.156933	-0.226229	0.0970133	-0.0147254	-0.0767651	0.104043	0.0517607	-0.205228	0.0270458	0.250832	0.166075	0.194338	0.239416	0.521417	0.0968858	0.141359	0	Primary
GSM3729170_CTACACCATAGG	non-Active	0.145537	0.0173038	-0.066414	-0.0628361	-0.0881976	0.081064	0.192932	0.262603	0.0879448	-0.0611199	0.285373	0.0792856	0.169349	0.231382	-0.0238721	0.133202	0.509589	-0.0114994	-0.230425	0.118061	-0.0206952	-0.0820348	0.0970264	0.0454042	-0.20918	0.0205155	0.242651	0.1523	0.172656	0.231747	0.514061	0.0900434	0.141424	0	Primary
GSM3729170_GCAAAATTTTAT	non-Active	0.157304	0.0265117	-0.057787	-0.0521348	-0.0689481	0.0711534	0.205486	0.199946	0.093418	-0.0532145	0.29723	0.0897588	0.120974	0.282641	-0.0149144	0.144871	0.491254	-0.154932	-0.224774	0.0590372	-0.0114497	-0.0731864	0.107709	0.0554839	-0.20389	0.0302422	0.256122	0.153939	0.186859	0.221543	0.405515	0.100989	0.152764	0	Primary
GSM3729170_TCCATTCAGATG	non-Active	-0.0173084	-0.0295621	-0.104328	-0.091714	-0.103311	0.163912	0.132053	0.201789	-0.0189427	0.0932485	0.226108	0.0701651	0.285999	0.172745	0.0197792	0.185195	0.413706	0.122823	-0.162249	0.121282	-0.00386337	-0.210475	0.266267	0.0384675	0.182333	-0.107456	0.154218	0.0580859	0.142315	0.302048	0.574595	-0.0328859	0.109989	0	Primary
GSM3729170_GCTTGTTAACTT	non-Active	0.154157	0.0239209	-0.0602882	-0.0564078	-0.0839944	0.105657	0.202182	0.252948	0.0758778	-0.0554563	0.293362	0.08684	0.165079	0.279185	-0.0170611	0.142472	0.487016	-0.00478848	-0.225993	0.0566339	-0.013772	-0.0753886	0.105019	0.0529655	-0.204795	0.0279703	0.252169	0.160797	0.180437	0.283455	0.401443	0.0981189	0.215456	0	Primary
GSM3729170_TGATCTATAACT	non-Active	0.114584	0.0184237	-0.0889003	-0.0683234	-0.06922	0.00284683	0.159518	0.186501	0.0509617	0.0982134	0.260248	0.0967222	0.185102	0.236437	-0.0456649	0.193127	0.515568	-0.1774	-0.24372	0.135763	0.141062	-0.106338	0.0690843	0.0487079	-0.22155	-0.00357989	0.206427	0.143381	0.24094	0.321169	0.445018	0.11089	0.0890316	0	Primary
GSM3729170_TTGTTCATAAGC	non-Active	0.131836	0.025417	-0.0764527	-0.0457894	-0.0963798	0.13664	0.177939	0.172406	0.0572051	0.380093	0.269476	0.109312	0.191692	0.213972	0.04871	0.290028	0.501419	-0.168105	-0.235551	0.103446	0.0533563	-0.0938327	0.0847545	0.114772	0.0834222	0.0099627	0.226545	0.128083	0.185237	0.193081	0.456184	0.153327	0.158104	0	Primary
GSM3729170_CTGATATTCAAG	non-Active	0.158001	0.0320908	-0.057366	-0.04918	-0.082529	-0.0625897	0.206105	0.200667	0.0784729	-0.0527621	0.298828	0.0903883	0.138177	0.245948	-0.0145885	0.145094	0.419395	-0.15464	-0.224288	0.0597875	-0.0112573	-0.0723998	0.108748	0.0998724	-0.203576	0.0309404	0.256574	0.167898	0.167061	0.22189	0.264459	0.101629	0.130365	0	Primary
GSM3729170_TTGAGTCTAACT	non-Active	0.111279	0.00546001	-0.0911201	-0.0763798	-0.109539	0.163975	0.156146	0.180027	0.0745631	-0.0828895	0.257183	0.0493398	0.23365	0.240564	-0.0481825	0.0997144	0.433399	-0.179175	-0.24528	0.0366221	-0.0466298	-0.108619	0.0670547	0.0163516	-0.221648	-0.00568454	0.20271	0.133268	0.171833	0.241636	0.348868	0.0579615	0.127058	0	Primary
[truncated: 9,911 more rows]

## Sheet: Active_cells_DEGS
gene	p_val	avg_log2FC	pct.1	pct.2	p_val_adj
[truncated: 157 more rows]

## Sheet: DEGS_GSEA_GOBP
ID	Description	setSize	enrichmentScore	NES	pvalue	p.adjust	qvalue	rank	leading_edge	core_enrichment
[truncated: 28 more rows]
