# Supplementary material for: Integrated multiomics characterization reveals cuproptosis-related hub genes for predicting the prognosis and clinical efficacy of ovarian cancer
Source: Front Immunol. 2024 Nov 12;15:1452294. doi: 10.3389/fimmu.2024.1452294 (PMC11588705; doi:10.3389/fimmu.2024.1452294)
Supplement: Supplementary file 5 [file Table3.xlsx]

## Sheet: Cluster_res
sample

## Sheet: C1_VS_C2C3_degs
gene

## Sheet: C2_VS_C1C3_degs
gene

## Sheet: C3_VS_C1C2_degs
gene

## Sheet: Cluster_deg_res
LKAAEAR1

## Sheet: KEGG_enrich
ID

## Sheet: GOBP_enrich
ID

## Sheet: GOCC_enrich
ID

## Sheet: GOMF_enrich
ID
