# Supplementary material for: Integrated multiomics characterization reveals cuproptosis-related hub genes for predicting the prognosis and clinical efficacy of ovarian cancer
Source: Front Immunol. 2024 Nov 12;15:1452294. doi: 10.3389/fimmu.2024.1452294 (PMC11588705; doi:10.3389/fimmu.2024.1452294)
Supplement: Supplementary file 7 [file Table5.xlsx]

## Sheet: cox_res
gene

## Sheet: Lasso_res
symbol

## Sheet: TCGA_Train
sample

## Sheet: TCGA_Test
sample

## Sheet: TCGA
sample

## Sheet: Clinical_stat
sample

## Sheet: km_GSE26712
sample
