# Supplementary material for: Integrated multiomics characterization reveals cuproptosis-related hub genes for predicting the prognosis and clinical efficacy of ovarian cancer
Source: Front Immunol. 2024 Nov 12;15:1452294. doi: 10.3389/fimmu.2024.1452294 (PMC11588705; doi:10.3389/fimmu.2024.1452294)
Supplement: Supplementary file 9 [file Table7.xlsx]

## Sheet: Risk_degs_res
gene

## Sheet: KEGG_enrich
ID

## Sheet: GOBP_enrich
ID

## Sheet: GOCC_enrich
ID

## Sheet: GOMF_enrich
ID
