# Supplementary material for: Integrated multiomics characterization reveals cuproptosis-related hub genes for predicting the prognosis and clinical efficacy of ovarian cancer
Source: Front Immunol. 2024 Nov 12;15:1452294. doi: 10.3389/fimmu.2024.1452294 (PMC11588705; doi:10.3389/fimmu.2024.1452294)
Supplement: Supplementary file 11 [file Table9.xlsx]

## Sheet: mafCompare_High_VS_Low
Hugo_Symbol

## Sheet: Riskscore_tmb_res
sample
