# Supplementary material for: Integrated multiomics characterization reveals cuproptosis-related hub genes for predicting the prognosis and clinical efficacy of ovarian cancer
Source: Front Immunol. 2024 Nov 12;15:1452294. doi: 10.3389/fimmu.2024.1452294 (PMC11588705; doi:10.3389/fimmu.2024.1452294)
Supplement: Supplementary file 12 [file Table10.xlsx]

## Sheet: IMvigor210_res
sample

## Sheet: TIDE_res
sample

## Sheet: IPS_res
sample
