# Supplementary material for: Integrated multiomics characterization reveals cuproptosis-related hub genes for predicting the prognosis and clinical efficacy of ovarian cancer
Source: Front Immunol. 2024 Nov 12;15:1452294. doi: 10.3389/fimmu.2024.1452294 (PMC11588705; doi:10.3389/fimmu.2024.1452294)
Supplement: Supplementary file 13 [file Table11.xlsx]

## Sheet: Drug_IC50
sample

## Sheet: sign_stat
pvalue

## Sheet: corr_IC50_ModelGene
A.770041

## Sheet: corr_pvalue
A.770041
