# Supplementary material for: Integrated multiomics characterization reveals cuproptosis-related hub genes for predicting the prognosis and clinical efficacy of ovarian cancer
Source: Front Immunol. 2024 Nov 12;15:1452294. doi: 10.3389/fimmu.2024.1452294 (PMC11588705; doi:10.3389/fimmu.2024.1452294)
Supplement: Supplementary file 14 [file Table12.xlsx]

## Sheet: Primers
		Name	Sequences
		GAS1	Forward：ATGCCGCACCGTCATTGAG Reverse：TCATCGTAGTAGTCGTCCAGG
		PRSS16	Forward：TGGTGGTCAGAGCCCTGGA Reverse：CTGGCTCAGACAGTCCTAAG
		PI3	Forward：CGT GGT GGT GTT CCT CAT C Reverse：TTC AAG CAG CGG TTA GGG
		CXCL11	Forward：GACGCTGTCTTTGCATAGGC Reverse：GGATTTAGGCATCGTTGTCCTTT
		GALNT10	Forward：GAGCCTTTGACTGGGAGATGTAC Reverse：GAGTTCCCAGAACCACTTCCGA
		AKAP12	Forward：GAGATGGCTACTAAGTCAGCGG Reverse：CAGTGGGTTGTGTTAGCTCTTC

## Sheet: Antibody
		Antibody Name	Serial Number
		GAS1	ab236618
		AKAP12	ab198895
		CXCL11	ab235977(IHC), ab216157
		GALNT10	ab106471
		PRSS16	PA5-53632(IHC), abs102811(WB)
		PI3	K003996P
